# Supplementary material for: Faster but Not Sweeter: A Model of Escherichia coli Re-level Lipopolysaccharide for Martini 3 and a Martini 2 Version with Accelerated Kinetics
Source: J Chem Theory Comput. 2024 Jul 15;20(15):6890–903. doi: 10.1021/acs.jctc.4c00374 (PMC11325540; doi:10.1021/acs.jctc.4c00374)
Supplement: Supplementary file 1 — ct4c00374_si_001.zip [file ct4c00374_si_001.zip]

Archive with 42 entries (38 files):
- Supplementary_material/
- __MACOSX/._Supplementary_material
- Supplementary_material/martini_3_ReLPS_param/
- __MACOSX/Supplementary_material/._martini_3_ReLPS_param
- Supplementary_material/martini_2_ReLPS_fast_param/
- __MACOSX/Supplementary_material/._martini_2_ReLPS_fast_param
- Supplementary_material/martini_3_ReLPS_param/README.md
- __MACOSX/Supplementary_material/martini_3_ReLPS_param/._README.md
- Supplementary_material/martini_3_ReLPS_param/martini3_lipr.itp
- __MACOSX/Supplementary_material/martini_3_ReLPS_param/._martini3_lipr.itp
- Supplementary_material/martini_3_ReLPS_param/martini_v3/
- __MACOSX/Supplementary_material/martini_3_ReLPS_param/._martini_v3
- Supplementary_material/martini_3_ReLPS_param/1lipr.pdb
- __MACOSX/Supplementary_material/martini_3_ReLPS_param/._1lipr.pdb
- Supplementary_material/martini_2_ReLPS_fast_param/martini_v2.0_ions.itp
- __MACOSX/Supplementary_material/martini_2_ReLPS_fast_param/._martini_v2.0_ions.itp
- Supplementary_material/martini_2_ReLPS_fast_param/refa.itp
- __MACOSX/Supplementary_material/martini_2_ReLPS_fast_param/._refa.itp
- Supplementary_material/martini_2_ReLPS_fast_param/README.md
- __MACOSX/Supplementary_material/martini_2_ReLPS_fast_param/._README.md
- Supplementary_material/martini_2_ReLPS_fast_param/martini_v2.0_lipids.itp
- __MACOSX/Supplementary_material/martini_2_ReLPS_fast_param/._martini_v2.0_lipids.itp
- Supplementary_material/martini_2_ReLPS_fast_param/martini_v2.2_modlj2.itp
- __MACOSX/Supplementary_material/martini_2_ReLPS_fast_param/._martini_v2.2_modlj2.itp
- Supplementary_material/martini_3_ReLPS_param/martini_v3/martini_v3.0.0_small_molecules_v1.itp
- __MACOSX/Supplementary_material/martini_3_ReLPS_param/martini_v3/._martini_v3.0.0_small_molecules_v1.itp
- Supplementary_material/martini_3_ReLPS_param/martini_v3/martini_v3.0.0_small_molecules_v2.itp
- __MACOSX/Supplementary_material/martini_3_ReLPS_param/martini_v3/._martini_v3.0.0_small_molecules_v2.itp
- Supplementary_material/martini_3_ReLPS_param/martini_v3/martini_v3.0.0_nucleobases_v1.itp
- __MACOSX/Supplementary_material/martini_3_ReLPS_param/martini_v3/._martini_v3.0.0_nucleobases_v1.itp
- Supplementary_material/martini_3_ReLPS_param/martini_v3/martini_v3.0.0_solvents_v1.itp
- __MACOSX/Supplementary_material/martini_3_ReLPS_param/martini_v3/._martini_v3.0.0_solvents_v1.itp
- Supplementary_material/martini_3_ReLPS_param/martini_v3/martini_v3.0.0_phospholipids_v1.itp
- __MACOSX/Supplementary_material/martini_3_ReLPS_param/martini_v3/._martini_v3.0.0_phospholipids_v1.itp
- Supplementary_material/martini_3_ReLPS_param/martini_v3/martini_v3.0.0_sugars_v2.itp
- __MACOSX/Supplementary_material/martini_3_ReLPS_param/martini_v3/._martini_v3.0.0_sugars_v2.itp
- Supplementary_material/martini_3_ReLPS_param/martini_v3/martini_v3.0.0_sugars_v1.itp
- __MACOSX/Supplementary_material/martini_3_ReLPS_param/martini_v3/._martini_v3.0.0_sugars_v1.itp
- Supplementary_material/martini_3_ReLPS_param/martini_v3/martini_v3.0.0_ions_v1.itp
- __MACOSX/Supplementary_material/martini_3_ReLPS_param/martini_v3/._martini_v3.0.0_ions_v1.itp
- Supplementary_material/martini_3_ReLPS_param/martini_v3/martini_v3.0.0.itp
- __MACOSX/Supplementary_material/martini_3_ReLPS_param/martini_v3/._martini_v3.0.0.itp
