# Supplementary material for: Faster but Not Sweeter: A Model of Escherichia coli Re-level Lipopolysaccharide for Martini 3 and a Martini 2 Version with Accelerated Kinetics
Source: J Chem Theory Comput. 2024 Jul 15;20(15):6890–903. doi: 10.1021/acs.jctc.4c00374 (PMC11325540; doi:10.1021/acs.jctc.4c00374)
Supplement: Supplementary file 1 — ct4c00374_si_001.zip [file ct4c00374_si_001.zip › Supplementary_material/martini_3_ReLPS_param/README.md]

# martini_3_ReLPS
These are the parameters for ReLPS to be used with the Martini 3 force field

Please cite the following paper when using this model: 
"Faster but not sweeter: A model of E. coli Re-level lipopolysaccharide for Martini 3 and a Martini 2 version with accelerated kinetics", A.F. Brandner & D. Prakaash, A. Blanco Gonzalez, F. Waterhouse, S. Khalid (in preparation).
