# Supplementary material for: Faster but Not Sweeter: A Model of Escherichia coli Re-level Lipopolysaccharide for Martini 3 and a Martini 2 Version with Accelerated Kinetics
Source: J Chem Theory Comput. 2024 Jul 15;20(15):6890–903. doi: 10.1021/acs.jctc.4c00374 (PMC11325540; doi:10.1021/acs.jctc.4c00374)
Supplement: Supplementary file 1 — ct4c00374_si_001.zip [file ct4c00374_si_001.zip › Supplementary_material/martini_3_ReLPS_param/1lipr.pdb]

TITLE     Martini 3 ReLPS (resname LIPR)
MODEL        1
ATOM      1  ZM1 LIPRX   1      11.467  38.867  72.346  1.00  0.00            
ATOM      2  ZM2 LIPRX   1       8.267  37.267  72.646  1.00  0.00            
ATOM      3  ZM3 LIPRX   1       9.267  39.967  73.346  1.00  0.00            
ATOM      4  VS1 LIPRX   1       9.667  38.667  72.746  1.00  0.00           V
ATOM      5  PO1 LIPRX   1       8.167  35.667  76.246  1.00  0.00           P
ATOM      6  ZM4 LIPRX   1       7.267  42.767  71.846  1.00  0.00            
ATOM      7  ZM5 LIPRX   1       6.067  37.667  70.646  1.00  0.00            
ATOM      8  CF  LIPRX   1       4.967  36.967  68.246  1.00  0.00           C
ATOM      9  C1F LIPRX   1       6.967  37.167  65.146  1.00  0.00           C
ATOM     10  C2F LIPRX   1       6.067  38.767  61.646  1.00  0.00           C
ATOM     11  C3F LIPRX   1       4.267  41.167  58.746  1.00  0.00           C
ATOM     12  CE  LIPRX   1       6.467  42.667  69.346  1.00  0.00           C
ATOM     13  C1E LIPRX   1       5.967  42.667  66.346  1.00  0.00           C
ATOM     14  C2E LIPRX   1       5.867  43.567  62.346  1.00  0.00           C
ATOM     15  C3E LIPRX   1       5.567  45.567  58.546  1.00  0.00           C
ATOM     16  GM1 LIPRX   1      11.667  41.567  69.846  1.00  0.00            
ATOM     17  GM2 LIPRX   1      13.367  43.767  72.246  1.00  0.00            
ATOM     18  GM3 LIPRX   1      11.667  43.767  70.146  1.00  0.00            
ATOM     19  VS2 LIPRX   1      12.267  43.067  70.746  1.00  0.00           V
ATOM     20  PO2 LIPRX   1      10.867  47.067  70.546  1.00  0.00           P
ATOM     21  GM4 LIPRX   1      10.167  44.367  66.746  1.00  0.00            
ATOM     22  GM5 LIPRX   1      10.767  39.967  67.246  1.00  0.00            
ATOM     23  CAB LIPRX   1      10.367  45.667  63.946  1.00  0.00           C
ATOM     24  C1A LIPRX   1      10.467  46.667  60.746  1.00  0.00           C
ATOM     25  C2A LIPRX   1      10.067  48.267  57.346  1.00  0.00           C
ATOM     26  C3A LIPRX   1       9.667  51.867  56.346  1.00  0.00           C
ATOM     27  C4A LIPRX   1       6.667  53.867  54.046  1.00  0.00           C
ATOM     28  C1B LIPRX   1       7.767  47.667  65.046  1.00  0.00           C
ATOM     29  C2B LIPRX   1       6.067  49.067  61.746  1.00  0.00           C
ATOM     30  C3B LIPRX   1       5.267  50.667  57.646  1.00  0.00           C
ATOM     31  CCD LIPRX   1      10.967  40.267  64.146  1.00  0.00           C
ATOM     32  C1C LIPRX   1       9.867  41.467  60.846  1.00  0.00           C
ATOM     33  C2C LIPRX   1      10.867  43.067  57.346  1.00  0.00           C
ATOM     34  C3C LIPRX   1       9.667  44.167  52.346  1.00  0.00           C
ATOM     35  C1D LIPRX   1      11.367  37.167  62.346  1.00  0.00           C
ATOM     36  C2D LIPRX   1       9.867  37.667  58.346  1.00  0.00           C
ATOM     37  C3D LIPRX   1       6.967  40.967  55.546  1.00  0.00           C
ATOM     38  KR1 LIPRX   1      15.867  42.767  75.346  1.00  0.00           K
ATOM     39  KR2 LIPRX   1      12.567  42.967  75.546  1.00  0.00           K
ATOM     40  KR3 LIPRX   1      14.167  42.667  77.246  1.00  0.00           K
ATOM     41  VS3 LIPRX   1      14.167  42.767  76.046  1.00  0.00           V
ATOM     42  KS1 LIPRX   1      15.767  40.067  73.446  1.00  0.00           K
ATOM     43  KS2 LIPRX   1      10.167  44.467  76.046  1.00  0.00           K
ATOM     44  KR4 LIPRX   1      16.667  44.167  79.946  1.00  0.00           K
ATOM     45  KR5 LIPRX   1      17.467  45.367  76.846  1.00  0.00           K
ATOM     46  KR6 LIPRX   1      18.867  44.367  78.746  1.00  0.00           K
ATOM     47  VS4 LIPRX   1      17.667  44.667  78.546  1.00  0.00           V
ATOM     48  KS3 LIPRX   1      14.267  45.667  80.146  1.00  0.00           K
ATOM     49  KS4 LIPRX   1      18.467  46.167  74.546  1.00  0.00           K
TER
ENDMDL
