# Supplementary material for: Faster but Not Sweeter: A Model of Escherichia coli Re-level Lipopolysaccharide for Martini 3 and a Martini 2 Version with Accelerated Kinetics
Source: J Chem Theory Comput. 2024 Jul 15;20(15):6890–903. doi: 10.1021/acs.jctc.4c00374 (PMC11325540; doi:10.1021/acs.jctc.4c00374)
Supplement: Supplementary file 1 — ct4c00374_si_001.zip [file ct4c00374_si_001.zip › Supplementary_material/martini_2_ReLPS_fast_param/martini_v2.0_ions.itp]

;;; IONS
;
; note, ions are not to be taken too seriously using a CG presentation.
; long range electrostatic interactions are absent, and for small ions
; the first hydration shell is considered an implicit part of the CG ion. 

;;;;;; HYDRATED SODIUM ION
;
; same particle type would represent HYDRATED POTASSIUM

[moleculetype]
; molname 	nrexcl
  NA 		1

[atoms]
;id 	type 	resnr 	residu 	atom 	cgnr 	charge
 1 	Qd 	1 	ION 	NA 	1 	1.0 


;;;;;; HYDRATED CHLORIDE ION

[moleculetype]
; molname 	nrexcl
  CL 		1

[atoms]
;id 	type 	resnr 	residu 	atom 	cgnr 	charge
 1 	Qa 	1 	ION 	CL 	1 	-1.0 


;;;;;; CHOLINE ION 

[moleculetype]
; molname 	nrexcl
  NC3 		1

[atoms]
;id 	type 	resnr 	residu 	atom 	cgnr 	charge
 1 	Q0 	1 	ION 	NC3 	1 	1.0 


;;;;;; HYDRATED CALCIUM ION 
;
; Warning: this is untested, and likely not very realistic description of
; a calcium ion. For a proper description of calcium, the solvation free
; energy should be increased. This could be achieved in an ad-hoc manner
; through increasing of the LJ well depth for water-calcium interactions.

[moleculetype]
; molname 	nrexcl
  CA 		1

[atoms]
;id 	type 	resnr 	residu 	atom 	cgnr 	charge
 1 	Qd 	1 	ION 	CA 	1 	2.0 
