# Supplementary material for: Faster but Not Sweeter: A Model of Escherichia coli Re-level Lipopolysaccharide for Martini 3 and a Martini 2 Version with Accelerated Kinetics
Source: J Chem Theory Comput. 2024 Jul 15;20(15):6890–903. doi: 10.1021/acs.jctc.4c00374 (PMC11325540; doi:10.1021/acs.jctc.4c00374)
Supplement: Supplementary file 1 — ct4c00374_si_001.zip [file ct4c00374_si_001.zip › Supplementary_material/martini_2_ReLPS_fast_param/martini_v2.0_lipids.itp]

;
; Collection with all all Martini lipids, compiled on 201506
;
 
;;;;;; Martini lipid topology for di-C20:4-C22:5 PC (DAPC), generated using:
; The Martini lipid itp generator version 0.4  Args are: -o martini_v2.0_DAPC_01.itp -alname DAPC -alhead 'C P' -allink 'G G' -altail 'DDDDC DDDDC'
; WARNING: Lipids topology was generated following the Martini 2.0 guidelines but this specific lipid type might
;          not have been tested and should therefore be used with care. 
;
; Description:
;   A general model phosphatidylcholine (PC) lipid corresponding to atomistic e.g. C20:4(5c,8c,11c,14c) di-arachidonic acid (AA), 
;   - C22:5(4c,7c,10c,13c,16c) docosapentaenoic acid tails.
; Parameterization:
;   This topology follows the standard Martini 2.0 lipid definitions and building block rules.
; Reference(s): 
;   S.J. Marrink, A.H. de Vries, A.E. Mark. Coarse grained model for semi-quantitative lipid simulations. JPC-B, 108:750-760, 
;   2004. doi:10.1021/jp036508g 
;   S.J. Marrink, H.J. Risselada, S. Yefimov, D.P. Tieleman, A.H. de Vries. The MARTINI force field: coarse grained model for 
;   biomolecular simulations. JPC-B, 111:7812-7824, 2007. doi:10.1021/jp071097f 
;   T.A. Wassenaar, H.I. Ingolfsson, R.A. Bockmann, D.P. Tieleman, S.J. Marrink. Computational lipidomics with insane: a versatile 
;   tool for generating custom membranes for molecular simulations. JCTC, 150410125128004, 2015. doi:10.1021/acs.jctc.5b00209
; Created: 2015.04.20
;
;@INSANE alhead=C P, allink=G G, altail=DDDDC DDDDC, alname=DAPC, charge=0.0
;@RESNTEST DAP==DAPC if: atoms[0]==NC3
;@BEADS NC3 PO4 GL1 GL2 D1A D2A D3A D4A C5A D1B D2B D3B D4B C5B 
;@BONDS NC3-PO4 PO4-GL1 GL1-GL2 GL1-D1A D1A-D2A D2A-D3A D3A-D4A D4A-C5A GL2-D1B D1B-D2B D2B-D3B D3B-D4B D4B-C5B 
;

[moleculetype]
; molname      nrexcl
  DAPC          1

[atoms]
; id 	type 	resnr 	residu 	atom 	cgnr 	charge
   1 	Q0 	 1 	DAPC 	NC3 	 1 	1.0 	
   2 	Qa 	 1 	DAPC 	PO4 	 2 	-1.0 	
   3 	Na 	 1 	DAPC 	GL1 	 3 	0 	
   4 	Na 	 1 	DAPC 	GL2 	 4 	0 	
   5 	C4 	 1 	DAPC 	D1A 	 5 	0 	
   6 	C4 	 1 	DAPC 	D2A 	 6 	0 	
   7 	C4 	 1 	DAPC 	D3A 	 7 	0 	
   8 	C4 	 1 	DAPC 	D4A 	 8 	0 	
   9 	C1 	 1 	DAPC 	C5A 	 9 	0 	
  10 	C4 	 1 	DAPC 	D1B 	10 	0 	
  11 	C4 	 1 	DAPC 	D2B 	11 	0 	
  12 	C4 	 1 	DAPC 	D3B 	12 	0 	
  13 	C4 	 1 	DAPC 	D4B 	13 	0 	
  14 	C1 	 1 	DAPC 	C5B 	14 	0 	

[bonds]
;  i  j 	funct 	length 	force.c.
   1  2 	1 	0.47 	1250 	
   2  3 	1 	0.47 	1250 	
   3  4 	1 	0.37 	1250 	
   3  5 	1 	0.47 	1250 	
   5  6 	1 	0.47 	1250 	
   6  7 	1 	0.47 	1250 	
   7  8 	1 	0.47 	1250 	
   8  9 	1 	0.47 	1250 	
   4 10 	1 	0.47 	1250 	
  10 11 	1 	0.47 	1250 	
  11 12 	1 	0.47 	1250 	
  12 13 	1 	0.47 	1250 	
  13 14 	1 	0.47 	1250 	

[angles]
;  i  j  k 	funct 	angle 	force.c.
   2  3  4 	2 	120.0 	25.0 	
   2  3  5 	2 	180.0 	25.0 	
   3  5  6 	2 	100.0 	10.0 	
   5  6  7 	2 	100.0 	10.0 	
   6  7  8 	2 	100.0 	10.0 	
   7  8  9 	2 	120.0 	45.0 	
   4 10 11 	2 	100.0 	10.0 	
  10 11 12 	2 	100.0 	10.0 	
  11 12 13 	2 	100.0 	10.0 	
  12 13 14 	2 	120.0 	45.0 	

 
#ifdef BILAYER_LIPIDHEAD_FC
    [ position_restraints ]
    ;to fix Z postion of head grop in bilayer simulation
      2     1.0      0.0      0.0     BILAYER_LIPIDHEAD_FC
#endif


#ifdef MICELLE_LIPIDHEAD_FC
    [ position_restraints ]
    ;to fix postion of head grop in micelle simulation
      2     1.0      1.0      1.0     MICELLE_LIPIDHEAD_FC
#endif


;keep lipid tails out of a cylinder along X Y Z axis to maintain the waterpore:
#ifdef  VESICLE_LIPIDTAIL_R
    #ifndef VESICLE_LIPIDTAIL_FC
        #define VESICLE_LIPIDTAIL_FC 1000
    #endif
    [ position_restraints ]
      5     2    2   -VESICLE_LIPIDTAIL_R  VESICLE_LIPIDTAIL_FC
      5     2    6   -VESICLE_LIPIDTAIL_R  VESICLE_LIPIDTAIL_FC
      5     2    7   -VESICLE_LIPIDTAIL_R  VESICLE_LIPIDTAIL_FC
      6     2    2   -VESICLE_LIPIDTAIL_R  VESICLE_LIPIDTAIL_FC
      6     2    6   -VESICLE_LIPIDTAIL_R  VESICLE_LIPIDTAIL_FC
      6     2    7   -VESICLE_LIPIDTAIL_R  VESICLE_LIPIDTAIL_FC
      7     2    2   -VESICLE_LIPIDTAIL_R  VESICLE_LIPIDTAIL_FC
      7     2    6   -VESICLE_LIPIDTAIL_R  VESICLE_LIPIDTAIL_FC
      7     2    7   -VESICLE_LIPIDTAIL_R  VESICLE_LIPIDTAIL_FC
      8     2    2   -VESICLE_LIPIDTAIL_R  VESICLE_LIPIDTAIL_FC
      8     2    6   -VESICLE_LIPIDTAIL_R  VESICLE_LIPIDTAIL_FC
      8     2    7   -VESICLE_LIPIDTAIL_R  VESICLE_LIPIDTAIL_FC
      9     2    2   -VESICLE_LIPIDTAIL_R  VESICLE_LIPIDTAIL_FC
      9     2    6   -VESICLE_LIPIDTAIL_R  VESICLE_LIPIDTAIL_FC
      9     2    7   -VESICLE_LIPIDTAIL_R  VESICLE_LIPIDTAIL_FC
     10     2    2   -VESICLE_LIPIDTAIL_R  VESICLE_LIPIDTAIL_FC
     10     2    6   -VESICLE_LIPIDTAIL_R  VESICLE_LIPIDTAIL_FC
     10     2    7   -VESICLE_LIPIDTAIL_R  VESICLE_LIPIDTAIL_FC
     11     2    2   -VESICLE_LIPIDTAIL_R  VESICLE_LIPIDTAIL_FC
     11     2    6   -VESICLE_LIPIDTAIL_R  VESICLE_LIPIDTAIL_FC
     11     2    7   -VESICLE_LIPIDTAIL_R  VESICLE_LIPIDTAIL_FC
     12     2    2   -VESICLE_LIPIDTAIL_R  VESICLE_LIPIDTAIL_FC
     12     2    6   -VESICLE_LIPIDTAIL_R  VESICLE_LIPIDTAIL_FC
     12     2    7   -VESICLE_LIPIDTAIL_R  VESICLE_LIPIDTAIL_FC
     13     2    2   -VESICLE_LIPIDTAIL_R  VESICLE_LIPIDTAIL_FC
     13     2    6   -VESICLE_LIPIDTAIL_R  VESICLE_LIPIDTAIL_FC
     13     2    7   -VESICLE_LIPIDTAIL_R  VESICLE_LIPIDTAIL_FC
     14     2    2   -VESICLE_LIPIDTAIL_R  VESICLE_LIPIDTAIL_FC
     14     2    6   -VESICLE_LIPIDTAIL_R  VESICLE_LIPIDTAIL_FC
     14     2    7   -VESICLE_LIPIDTAIL_R  VESICLE_LIPIDTAIL_FC
#endif


;;;;;; Martini lipid topology for di-C20:0-C22:0 PC (DBPC), generated using:
; The Martini lipid itp generator version 0.4  Args are: -o martini_v2.0_DBPC_01.itp -alname DBPC -alhead 'C P' -allink 'G G' -altail 'CCCCC CCCCC'
; WARNING: Lipids topology was generated following the Martini 2.0 guidelines but this specific lipid type might
;          not have been tested and should therefore be used with care. 
;
; Description:
;   A general model phosphatidylcholine (PC) lipid corresponding to atomistic C20:0 diarachidoyl - C22:0 dibehenoyl tails.
; Parameterization:
;   This topology follows the standard Martini 2.0 lipid definitions and building block rules.
; Reference(s): 
;   S.J. Marrink, A.H. de Vries, A.E. Mark. Coarse grained model for semi-quantitative lipid simulations. JPC-B, 108:750-760, 
;   2004. doi:10.1021/jp036508g 
;   S.J. Marrink, H.J. Risselada, S. Yefimov, D.P. Tieleman, A.H. de Vries. The MARTINI force field: coarse grained model for 
;   biomolecular simulations. JPC-B, 111:7812-7824, 2007. doi:10.1021/jp071097f 
;   T.A. Wassenaar, H.I. Ingolfsson, R.A. Bockmann, D.P. Tieleman, S.J. Marrink. Computational lipidomics with insane: a versatile 
;   tool for generating custom membranes for molecular simulations. JCTC, 150410125128004, 2015. doi:10.1021/acs.jctc.5b00209
; Created: 2015.04.20
;
;@INSANE alhead=C P, allink=G G, altail=CCCCC CCCCC, alname=DBPC, charge=0.0
;@RESNTEST DBP==DBPC if: atoms[0]==NC3
;@BEADS NC3 PO4 GL1 GL2 C1A C2A C3A C4A C5A C1B C2B C3B C4B C5B 
;@BONDS NC3-PO4 PO4-GL1 GL1-GL2 GL1-C1A C1A-C2A C2A-C3A C3A-C4A C4A-C5A GL2-C1B C1B-C2B C2B-C3B C3B-C4B C4B-C5B 
;

[moleculetype]
; molname      nrexcl
  DBPC          1

[atoms]
; id 	type 	resnr 	residu 	atom 	cgnr 	charge
   1 	Q0 	 1 	DBPC 	NC3 	 1 	1.0 	
   2 	Qa 	 1 	DBPC 	PO4 	 2 	-1.0 	
   3 	Na 	 1 	DBPC 	GL1 	 3 	0 	
   4 	Na 	 1 	DBPC 	GL2 	 4 	0 	
   5 	C1 	 1 	DBPC 	C1A 	 5 	0 	
   6 	C1 	 1 	DBPC 	C2A 	 6 	0 	
   7 	C1 	 1 	DBPC 	C3A 	 7 	0 	
   8 	C1 	 1 	DBPC 	C4A 	 8 	0 	
   9 	C1 	 1 	DBPC 	C5A 	 9 	0 	
  10 	C1 	 1 	DBPC 	C1B 	10 	0 	
  11 	C1 	 1 	DBPC 	C2B 	11 	0 	
  12 	C1 	 1 	DBPC 	C3B 	12 	0 	
  13 	C1 	 1 	DBPC 	C4B 	13 	0 	
  14 	C1 	 1 	DBPC 	C5B 	14 	0 	

[bonds]
;  i  j 	funct 	length 	force.c.
   1  2 	1 	0.47 	1250 	
   2  3 	1 	0.47 	1250 	
   3  4 	1 	0.37 	1250 	
   3  5 	1 	0.47 	1250 	
   5  6 	1 	0.47 	1250 	
   6  7 	1 	0.47 	1250 	
   7  8 	1 	0.47 	1250 	
   8  9 	1 	0.47 	1250 	
   4 10 	1 	0.47 	1250 	
  10 11 	1 	0.47 	1250 	
  11 12 	1 	0.47 	1250 	
  12 13 	1 	0.47 	1250 	
  13 14 	1 	0.47 	1250 	

[angles]
;  i  j  k 	funct 	angle 	force.c.
   2  3  4 	2 	120.0 	25.0 	
   2  3  5 	2 	180.0 	25.0 	
   3  5  6 	2 	180.0 	25.0 	
   5  6  7 	2 	180.0 	25.0 	
   6  7  8 	2 	180.0 	25.0 	
   7  8  9 	2 	180.0 	25.0 	
   4 10 11 	2 	180.0 	25.0 	
  10 11 12 	2 	180.0 	25.0 	
  11 12 13 	2 	180.0 	25.0 	
  12 13 14 	2 	180.0 	25.0 	

 
#ifdef BILAYER_LIPIDHEAD_FC
    [ position_restraints ]
    ;to fix Z postion of head grop in bilayer simulation
      2     1.0      0.0      0.0     BILAYER_LIPIDHEAD_FC
#endif


#ifdef MICELLE_LIPIDHEAD_FC
    [ position_restraints ]
    ;to fix postion of head grop in micelle simulation
      2     1.0      1.0      1.0     MICELLE_LIPIDHEAD_FC
#endif


;keep lipid tails out of a cylinder along X Y Z axis to maintain the waterpore:
#ifdef  VESICLE_LIPIDTAIL_R
    #ifndef VESICLE_LIPIDTAIL_FC
        #define VESICLE_LIPIDTAIL_FC 1000
    #endif
    [ position_restraints ]
      5     2    2   -VESICLE_LIPIDTAIL_R  VESICLE_LIPIDTAIL_FC
      5     2    6   -VESICLE_LIPIDTAIL_R  VESICLE_LIPIDTAIL_FC
      5     2    7   -VESICLE_LIPIDTAIL_R  VESICLE_LIPIDTAIL_FC
      6     2    2   -VESICLE_LIPIDTAIL_R  VESICLE_LIPIDTAIL_FC
      6     2    6   -VESICLE_LIPIDTAIL_R  VESICLE_LIPIDTAIL_FC
      6     2    7   -VESICLE_LIPIDTAIL_R  VESICLE_LIPIDTAIL_FC
      7     2    2   -VESICLE_LIPIDTAIL_R  VESICLE_LIPIDTAIL_FC
      7     2    6   -VESICLE_LIPIDTAIL_R  VESICLE_LIPIDTAIL_FC
      7     2    7   -VESICLE_LIPIDTAIL_R  VESICLE_LIPIDTAIL_FC
      8     2    2   -VESICLE_LIPIDTAIL_R  VESICLE_LIPIDTAIL_FC
      8     2    6   -VESICLE_LIPIDTAIL_R  VESICLE_LIPIDTAIL_FC
      8     2    7   -VESICLE_LIPIDTAIL_R  VESICLE_LIPIDTAIL_FC
      9     2    2   -VESICLE_LIPIDTAIL_R  VESICLE_LIPIDTAIL_FC
      9     2    6   -VESICLE_LIPIDTAIL_R  VESICLE_LIPIDTAIL_FC
      9     2    7   -VESICLE_LIPIDTAIL_R  VESICLE_LIPIDTAIL_FC
     10     2    2   -VESICLE_LIPIDTAIL_R  VESICLE_LIPIDTAIL_FC
     10     2    6   -VESICLE_LIPIDTAIL_R  VESICLE_LIPIDTAIL_FC
     10     2    7   -VESICLE_LIPIDTAIL_R  VESICLE_LIPIDTAIL_FC
     11     2    2   -VESICLE_LIPIDTAIL_R  VESICLE_LIPIDTAIL_FC
     11     2    6   -VESICLE_LIPIDTAIL_R  VESICLE_LIPIDTAIL_FC
     11     2    7   -VESICLE_LIPIDTAIL_R  VESICLE_LIPIDTAIL_FC
     12     2    2   -VESICLE_LIPIDTAIL_R  VESICLE_LIPIDTAIL_FC
     12     2    6   -VESICLE_LIPIDTAIL_R  VESICLE_LIPIDTAIL_FC
     12     2    7   -VESICLE_LIPIDTAIL_R  VESICLE_LIPIDTAIL_FC
     13     2    2   -VESICLE_LIPIDTAIL_R  VESICLE_LIPIDTAIL_FC
     13     2    6   -VESICLE_LIPIDTAIL_R  VESICLE_LIPIDTAIL_FC
     13     2    7   -VESICLE_LIPIDTAIL_R  VESICLE_LIPIDTAIL_FC
     14     2    2   -VESICLE_LIPIDTAIL_R  VESICLE_LIPIDTAIL_FC
     14     2    6   -VESICLE_LIPIDTAIL_R  VESICLE_LIPIDTAIL_FC
     14     2    7   -VESICLE_LIPIDTAIL_R  VESICLE_LIPIDTAIL_FC
#endif


;;;;;; Martini lipid topology for di-C16:3-C18:3 PC (DFPC), generated using:
; The Martini lipid itp generator version 0.4  Args are: -o martini_v2.0_DFPC_01.itp -alname DFPC -alhead 'C P' -allink 'G G' -altail 'CDDD CDDD'
; WARNING: Lipids topology was generated following the Martini 2.0 guidelines but this specific lipid type might
;          not have been tested and should therefore be used with care. 
;
; Description:
;   A general model phosphatidylcholine (PC) lipid corresponding to atomistic e.g. C18:3(6c,9c,12c) dioctadecatrienoyl tails.
; Parameterization:
;   This topology follows the standard Martini 2.0 lipid definitions and building block rules.
; Reference(s): 
;   S.J. Marrink, A.H. de Vries, A.E. Mark. Coarse grained model for semi-quantitative lipid simulations. JPC-B, 108:750-760, 
;   2004. doi:10.1021/jp036508g 
;   S.J. Marrink, H.J. Risselada, S. Yefimov, D.P. Tieleman, A.H. de Vries. The MARTINI force field: coarse grained model for 
;   biomolecular simulations. JPC-B, 111:7812-7824, 2007. doi:10.1021/jp071097f 
;   T.A. Wassenaar, H.I. Ingolfsson, R.A. Bockmann, D.P. Tieleman, S.J. Marrink. Computational lipidomics with insane: a versatile 
;   tool for generating custom membranes for molecular simulations. JCTC, 150410125128004, 2015. doi:10.1021/acs.jctc.5b00209
; Created: 2015.04.20
;
;@INSANE alhead=C P, allink=G G, altail=CDDD CDDD, alname=DFPC, charge=0.0
;@RESNTEST DFP==DFPC if: atoms[0]==NC3
;@BEADS NC3 PO4 GL1 GL2 C1A D2A D3A D4A C1B D2B D3B D4B 
;@BONDS NC3-PO4 PO4-GL1 GL1-GL2 GL1-C1A C1A-D2A D2A-D3A D3A-D4A GL2-C1B C1B-D2B D2B-D3B D3B-D4B 
;

[moleculetype]
; molname      nrexcl
  DFPC          1

[atoms]
; id 	type 	resnr 	residu 	atom 	cgnr 	charge
   1 	Q0 	 1 	DFPC 	NC3 	 1 	1.0 	
   2 	Qa 	 1 	DFPC 	PO4 	 2 	-1.0 	
   3 	Na 	 1 	DFPC 	GL1 	 3 	0 	
   4 	Na 	 1 	DFPC 	GL2 	 4 	0 	
   5 	C1 	 1 	DFPC 	C1A 	 5 	0 	
   6 	C4 	 1 	DFPC 	D2A 	 6 	0 	
   7 	C4 	 1 	DFPC 	D3A 	 7 	0 	
   8 	C4 	 1 	DFPC 	D4A 	 8 	0 	
   9 	C1 	 1 	DFPC 	C1B 	 9 	0 	
  10 	C4 	 1 	DFPC 	D2B 	10 	0 	
  11 	C4 	 1 	DFPC 	D3B 	11 	0 	
  12 	C4 	 1 	DFPC 	D4B 	12 	0 	

[bonds]
;  i  j 	funct 	length 	force.c.
   1  2 	1 	0.47 	1250 	
   2  3 	1 	0.47 	1250 	
   3  4 	1 	0.37 	1250 	
   3  5 	1 	0.47 	1250 	
   5  6 	1 	0.47 	1250 	
   6  7 	1 	0.47 	1250 	
   7  8 	1 	0.47 	1250 	
   4  9 	1 	0.47 	1250 	
   9 10 	1 	0.47 	1250 	
  10 11 	1 	0.47 	1250 	
  11 12 	1 	0.47 	1250 	

[angles]
;  i  j  k 	funct 	angle 	force.c.
   2  3  4 	2 	120.0 	25.0 	
   2  3  5 	2 	180.0 	25.0 	
   3  5  6 	2 	180.0 	25.0 	
   5  6  7 	2 	100.0 	10.0 	
   6  7  8 	2 	100.0 	10.0 	
   4  9 10 	2 	180.0 	25.0 	
   9 10 11 	2 	100.0 	10.0 	
  10 11 12 	2 	100.0 	10.0 	

 
#ifdef BILAYER_LIPIDHEAD_FC
    [ position_restraints ]
    ;to fix Z postion of head grop in bilayer simulation
      2     1.0      0.0      0.0     BILAYER_LIPIDHEAD_FC
#endif


#ifdef MICELLE_LIPIDHEAD_FC
    [ position_restraints ]
    ;to fix postion of head grop in micelle simulation
      2     1.0      1.0      1.0     MICELLE_LIPIDHEAD_FC
#endif


;keep lipid tails out of a cylinder along X Y Z axis to maintain the waterpore:
#ifdef  VESICLE_LIPIDTAIL_R
    #ifndef VESICLE_LIPIDTAIL_FC
        #define VESICLE_LIPIDTAIL_FC 1000
    #endif
    [ position_restraints ]
      5     2    2   -VESICLE_LIPIDTAIL_R  VESICLE_LIPIDTAIL_FC
      5     2    6   -VESICLE_LIPIDTAIL_R  VESICLE_LIPIDTAIL_FC
      5     2    7   -VESICLE_LIPIDTAIL_R  VESICLE_LIPIDTAIL_FC
      6     2    2   -VESICLE_LIPIDTAIL_R  VESICLE_LIPIDTAIL_FC
      6     2    6   -VESICLE_LIPIDTAIL_R  VESICLE_LIPIDTAIL_FC
      6     2    7   -VESICLE_LIPIDTAIL_R  VESICLE_LIPIDTAIL_FC
      7     2    2   -VESICLE_LIPIDTAIL_R  VESICLE_LIPIDTAIL_FC
      7     2    6   -VESICLE_LIPIDTAIL_R  VESICLE_LIPIDTAIL_FC
      7     2    7   -VESICLE_LIPIDTAIL_R  VESICLE_LIPIDTAIL_FC
      8     2    2   -VESICLE_LIPIDTAIL_R  VESICLE_LIPIDTAIL_FC
      8     2    6   -VESICLE_LIPIDTAIL_R  VESICLE_LIPIDTAIL_FC
      8     2    7   -VESICLE_LIPIDTAIL_R  VESICLE_LIPIDTAIL_FC
      9     2    2   -VESICLE_LIPIDTAIL_R  VESICLE_LIPIDTAIL_FC
      9     2    6   -VESICLE_LIPIDTAIL_R  VESICLE_LIPIDTAIL_FC
      9     2    7   -VESICLE_LIPIDTAIL_R  VESICLE_LIPIDTAIL_FC
     10     2    2   -VESICLE_LIPIDTAIL_R  VESICLE_LIPIDTAIL_FC
     10     2    6   -VESICLE_LIPIDTAIL_R  VESICLE_LIPIDTAIL_FC
     10     2    7   -VESICLE_LIPIDTAIL_R  VESICLE_LIPIDTAIL_FC
     11     2    2   -VESICLE_LIPIDTAIL_R  VESICLE_LIPIDTAIL_FC
     11     2    6   -VESICLE_LIPIDTAIL_R  VESICLE_LIPIDTAIL_FC
     11     2    7   -VESICLE_LIPIDTAIL_R  VESICLE_LIPIDTAIL_FC
     12     2    2   -VESICLE_LIPIDTAIL_R  VESICLE_LIPIDTAIL_FC
     12     2    6   -VESICLE_LIPIDTAIL_R  VESICLE_LIPIDTAIL_FC
     12     2    7   -VESICLE_LIPIDTAIL_R  VESICLE_LIPIDTAIL_FC
#endif


;;;;;; Martini lipid topology for di-C20:1-C22:1 PC (DGPC), generated using:
; The Martini lipid itp generator version 0.4  Args are: -o martini_v2.0_DGPC_01.itp -alname DGPC -alhead 'C P' -allink 'G G' -altail 'CCDCC CCDCC'
; WARNING: Lipids topology was generated following the Martini 2.0 guidelines but this specific lipid type might
;          not have been tested and should therefore be used with care. 
;
; Description:
;   A general model phosphatidylcholine (PC) lipid corresponding to atomistic e.g. C20:1(11c) di-gondoic acid, 
;   C22:1(13c) dierucoyl tails.
; Parameterization:
;   This topology follows the standard Martini 2.0 lipid definitions and building block rules.
; Reference(s): 
;   S.J. Marrink, A.H. de Vries, A.E. Mark. Coarse grained model for semi-quantitative lipid simulations. JPC-B, 108:750-760, 
;   2004. doi:10.1021/jp036508g 
;   S.J. Marrink, H.J. Risselada, S. Yefimov, D.P. Tieleman, A.H. de Vries. The MARTINI force field: coarse grained model for 
;   biomolecular simulations. JPC-B, 111:7812-7824, 2007. doi:10.1021/jp071097f 
;   T.A. Wassenaar, H.I. Ingolfsson, R.A. Bockmann, D.P. Tieleman, S.J. Marrink. Computational lipidomics with insane: a versatile 
;   tool for generating custom membranes for molecular simulations. JCTC, 150410125128004, 2015. doi:10.1021/acs.jctc.5b00209
; Created: 2015.04.20
;
;@INSANE alhead=C P, allink=G G, altail=CCDCC CCDCC, alname=DGPC, charge=0.0
;@RESNTEST DGP==DGPC if: atoms[0]==NC3
;@BEADS NC3 PO4 GL1 GL2 C1A C2A D3A C4A C5A C1B C2B D3B C4B C5B 
;@BONDS NC3-PO4 PO4-GL1 GL1-GL2 GL1-C1A C1A-C2A C2A-D3A D3A-C4A C4A-C5A GL2-C1B C1B-C2B C2B-D3B D3B-C4B C4B-C5B 
;

[moleculetype]
; molname      nrexcl
  DGPC          1

[atoms]
; id 	type 	resnr 	residu 	atom 	cgnr 	charge
   1 	Q0 	 1 	DGPC 	NC3 	 1 	1.0 	
   2 	Qa 	 1 	DGPC 	PO4 	 2 	-1.0 	
   3 	Na 	 1 	DGPC 	GL1 	 3 	0 	
   4 	Na 	 1 	DGPC 	GL2 	 4 	0 	
   5 	C1 	 1 	DGPC 	C1A 	 5 	0 	
   6 	C1 	 1 	DGPC 	C2A 	 6 	0 	
   7 	C3 	 1 	DGPC 	D3A 	 7 	0 	
   8 	C1 	 1 	DGPC 	C4A 	 8 	0 	
   9 	C1 	 1 	DGPC 	C5A 	 9 	0 	
  10 	C1 	 1 	DGPC 	C1B 	10 	0 	
  11 	C1 	 1 	DGPC 	C2B 	11 	0 	
  12 	C3 	 1 	DGPC 	D3B 	12 	0 	
  13 	C1 	 1 	DGPC 	C4B 	13 	0 	
  14 	C1 	 1 	DGPC 	C5B 	14 	0 	

[bonds]
;  i  j 	funct 	length 	force.c.
   1  2 	1 	0.47 	1250 	
   2  3 	1 	0.47 	1250 	
   3  4 	1 	0.37 	1250 	
   3  5 	1 	0.47 	1250 	
   5  6 	1 	0.47 	1250 	
   6  7 	1 	0.47 	1250 	
   7  8 	1 	0.47 	1250 	
   8  9 	1 	0.47 	1250 	
   4 10 	1 	0.47 	1250 	
  10 11 	1 	0.47 	1250 	
  11 12 	1 	0.47 	1250 	
  12 13 	1 	0.47 	1250 	
  13 14 	1 	0.47 	1250 	

[angles]
;  i  j  k 	funct 	angle 	force.c.
   2  3  4 	2 	120.0 	25.0 	
   2  3  5 	2 	180.0 	25.0 	
   3  5  6 	2 	180.0 	25.0 	
   5  6  7 	2 	180.0 	25.0 	
   6  7  8 	2 	120.0 	45.0 	
   7  8  9 	2 	180.0 	25.0 	
   4 10 11 	2 	180.0 	25.0 	
  10 11 12 	2 	180.0 	25.0 	
  11 12 13 	2 	120.0 	45.0 	
  12 13 14 	2 	180.0 	25.0 	

 
#ifdef BILAYER_LIPIDHEAD_FC
    [ position_restraints ]
    ;to fix Z postion of head grop in bilayer simulation
      2     1.0      0.0      0.0     BILAYER_LIPIDHEAD_FC
#endif


#ifdef MICELLE_LIPIDHEAD_FC
    [ position_restraints ]
    ;to fix postion of head grop in micelle simulation
      2     1.0      1.0      1.0     MICELLE_LIPIDHEAD_FC
#endif


;keep lipid tails out of a cylinder along X Y Z axis to maintain the waterpore:
#ifdef  VESICLE_LIPIDTAIL_R
    #ifndef VESICLE_LIPIDTAIL_FC
        #define VESICLE_LIPIDTAIL_FC 1000
    #endif
    [ position_restraints ]
      5     2    2   -VESICLE_LIPIDTAIL_R  VESICLE_LIPIDTAIL_FC
      5     2    6   -VESICLE_LIPIDTAIL_R  VESICLE_LIPIDTAIL_FC
      5     2    7   -VESICLE_LIPIDTAIL_R  VESICLE_LIPIDTAIL_FC
      6     2    2   -VESICLE_LIPIDTAIL_R  VESICLE_LIPIDTAIL_FC
      6     2    6   -VESICLE_LIPIDTAIL_R  VESICLE_LIPIDTAIL_FC
      6     2    7   -VESICLE_LIPIDTAIL_R  VESICLE_LIPIDTAIL_FC
      7     2    2   -VESICLE_LIPIDTAIL_R  VESICLE_LIPIDTAIL_FC
      7     2    6   -VESICLE_LIPIDTAIL_R  VESICLE_LIPIDTAIL_FC
      7     2    7   -VESICLE_LIPIDTAIL_R  VESICLE_LIPIDTAIL_FC
      8     2    2   -VESICLE_LIPIDTAIL_R  VESICLE_LIPIDTAIL_FC
      8     2    6   -VESICLE_LIPIDTAIL_R  VESICLE_LIPIDTAIL_FC
      8     2    7   -VESICLE_LIPIDTAIL_R  VESICLE_LIPIDTAIL_FC
      9     2    2   -VESICLE_LIPIDTAIL_R  VESICLE_LIPIDTAIL_FC
      9     2    6   -VESICLE_LIPIDTAIL_R  VESICLE_LIPIDTAIL_FC
      9     2    7   -VESICLE_LIPIDTAIL_R  VESICLE_LIPIDTAIL_FC
     10     2    2   -VESICLE_LIPIDTAIL_R  VESICLE_LIPIDTAIL_FC
     10     2    6   -VESICLE_LIPIDTAIL_R  VESICLE_LIPIDTAIL_FC
     10     2    7   -VESICLE_LIPIDTAIL_R  VESICLE_LIPIDTAIL_FC
     11     2    2   -VESICLE_LIPIDTAIL_R  VESICLE_LIPIDTAIL_FC
     11     2    6   -VESICLE_LIPIDTAIL_R  VESICLE_LIPIDTAIL_FC
     11     2    7   -VESICLE_LIPIDTAIL_R  VESICLE_LIPIDTAIL_FC
     12     2    2   -VESICLE_LIPIDTAIL_R  VESICLE_LIPIDTAIL_FC
     12     2    6   -VESICLE_LIPIDTAIL_R  VESICLE_LIPIDTAIL_FC
     12     2    7   -VESICLE_LIPIDTAIL_R  VESICLE_LIPIDTAIL_FC
     13     2    2   -VESICLE_LIPIDTAIL_R  VESICLE_LIPIDTAIL_FC
     13     2    6   -VESICLE_LIPIDTAIL_R  VESICLE_LIPIDTAIL_FC
     13     2    7   -VESICLE_LIPIDTAIL_R  VESICLE_LIPIDTAIL_FC
     14     2    2   -VESICLE_LIPIDTAIL_R  VESICLE_LIPIDTAIL_FC
     14     2    6   -VESICLE_LIPIDTAIL_R  VESICLE_LIPIDTAIL_FC
     14     2    7   -VESICLE_LIPIDTAIL_R  VESICLE_LIPIDTAIL_FC
#endif


;;;;;; Martini lipid topology for di-C16:2-C18:2 PC (DIPC), generated using:
; The Martini lipid itp generator version 0.4  Args are: -o martini_v2.0_DIPC_01.itp -alname DIPC -alhead 'C P' -allink 'G G' -altail 'CDDC CDDC'
; WARNING: Lipids topology was generated following the Martini 2.0 guidelines but this specific lipid type might
;          not have been tested and should therefore be used with care. 
;
; Description:
;   A general model phosphatidylcholine (PC) lipid corresponding to atomistic e.g. C18:2(9c,12c) dilinoleoyl (DLPC or DLiPC) tails.
; Parameterization:
;   This topology follows the standard Martini 2.0 lipid definitions and building block rules. Note, previously this lipid was
;   called DUPC.
; Reference(s): 
;   S.J. Marrink, A.H. de Vries, A.E. Mark. Coarse grained model for semi-quantitative lipid simulations. JPC-B, 108:750-760, 
;   2004. doi:10.1021/jp036508g 
;   S.J. Marrink, H.J. Risselada, S. Yefimov, D.P. Tieleman, A.H. de Vries. The MARTINI force field: coarse grained model for 
;   biomolecular simulations. JPC-B, 111:7812-7824, 2007. doi:10.1021/jp071097f 
;   T.A. Wassenaar, H.I. Ingolfsson, R.A. Bockmann, D.P. Tieleman, S.J. Marrink. Computational lipidomics with insane: a versatile 
;   tool for generating custom membranes for molecular simulations. JCTC, 150410125128004, 2015. doi:10.1021/acs.jctc.5b00209
; Created: 2015.04.20
;
;@INSANE alhead=C P, allink=G G, altail=CDDC CDDC, alname=DIPC, charge=0.0
;@RESNTEST DIP==DIPC if: atoms[0]==NC3
;@BEADS NC3 PO4 GL1 GL2 C1A D2A D3A C4A C1B D2B D3B C4B 
;@BONDS NC3-PO4 PO4-GL1 GL1-GL2 GL1-C1A C1A-D2A D2A-D3A D3A-C4A GL2-C1B C1B-D2B D2B-D3B D3B-C4B 
;

[moleculetype]
; molname      nrexcl
  DIPC          1

[atoms]
; id 	type 	resnr 	residu 	atom 	cgnr 	charge
   1 	Q0 	 1 	DIPC 	NC3 	 1 	1.0 	
   2 	Qa 	 1 	DIPC 	PO4 	 2 	-1.0 	
   3 	Na 	 1 	DIPC 	GL1 	 3 	0 	
   4 	Na 	 1 	DIPC 	GL2 	 4 	0 	
   5 	C1 	 1 	DIPC 	C1A 	 5 	0 	
   6 	C4 	 1 	DIPC 	D2A 	 6 	0 	
   7 	C4 	 1 	DIPC 	D3A 	 7 	0 	
   8 	C1 	 1 	DIPC 	C4A 	 8 	0 	
   9 	C1 	 1 	DIPC 	C1B 	 9 	0 	
  10 	C4 	 1 	DIPC 	D2B 	10 	0 	
  11 	C4 	 1 	DIPC 	D3B 	11 	0 	
  12 	C1 	 1 	DIPC 	C4B 	12 	0 	

[bonds]
;  i  j 	funct 	length 	force.c.
   1  2 	1 	0.47 	1250 	
   2  3 	1 	0.47 	1250 	
   3  4 	1 	0.37 	1250 	
   3  5 	1 	0.47 	1250 	
   5  6 	1 	0.47 	1250 	
   6  7 	1 	0.47 	1250 	
   7  8 	1 	0.47 	1250 	
   4  9 	1 	0.47 	1250 	
   9 10 	1 	0.47 	1250 	
  10 11 	1 	0.47 	1250 	
  11 12 	1 	0.47 	1250 	

[angles]
;  i  j  k 	funct 	angle 	force.c.
   2  3  4 	2 	120.0 	25.0 	
   2  3  5 	2 	180.0 	25.0 	
   3  5  6 	2 	180.0 	25.0 	
   5  6  7 	2 	100.0 	10.0 	
   6  7  8 	2 	120.0 	45.0 	
   4  9 10 	2 	180.0 	25.0 	
   9 10 11 	2 	100.0 	10.0 	
  10 11 12 	2 	120.0 	45.0 	

 
#ifdef BILAYER_LIPIDHEAD_FC
    [ position_restraints ]
    ;to fix Z postion of head grop in bilayer simulation
      2     1.0      0.0      0.0     BILAYER_LIPIDHEAD_FC
#endif


#ifdef MICELLE_LIPIDHEAD_FC
    [ position_restraints ]
    ;to fix postion of head grop in micelle simulation
      2     1.0      1.0      1.0     MICELLE_LIPIDHEAD_FC
#endif


;keep lipid tails out of a cylinder along X Y Z axis to maintain the waterpore:
#ifdef  VESICLE_LIPIDTAIL_R
    #ifndef VESICLE_LIPIDTAIL_FC
        #define VESICLE_LIPIDTAIL_FC 1000
    #endif
    [ position_restraints ]
      5     2    2   -VESICLE_LIPIDTAIL_R  VESICLE_LIPIDTAIL_FC
      5     2    6   -VESICLE_LIPIDTAIL_R  VESICLE_LIPIDTAIL_FC
      5     2    7   -VESICLE_LIPIDTAIL_R  VESICLE_LIPIDTAIL_FC
      6     2    2   -VESICLE_LIPIDTAIL_R  VESICLE_LIPIDTAIL_FC
      6     2    6   -VESICLE_LIPIDTAIL_R  VESICLE_LIPIDTAIL_FC
      6     2    7   -VESICLE_LIPIDTAIL_R  VESICLE_LIPIDTAIL_FC
      7     2    2   -VESICLE_LIPIDTAIL_R  VESICLE_LIPIDTAIL_FC
      7     2    6   -VESICLE_LIPIDTAIL_R  VESICLE_LIPIDTAIL_FC
      7     2    7   -VESICLE_LIPIDTAIL_R  VESICLE_LIPIDTAIL_FC
      8     2    2   -VESICLE_LIPIDTAIL_R  VESICLE_LIPIDTAIL_FC
      8     2    6   -VESICLE_LIPIDTAIL_R  VESICLE_LIPIDTAIL_FC
      8     2    7   -VESICLE_LIPIDTAIL_R  VESICLE_LIPIDTAIL_FC
      9     2    2   -VESICLE_LIPIDTAIL_R  VESICLE_LIPIDTAIL_FC
      9     2    6   -VESICLE_LIPIDTAIL_R  VESICLE_LIPIDTAIL_FC
      9     2    7   -VESICLE_LIPIDTAIL_R  VESICLE_LIPIDTAIL_FC
     10     2    2   -VESICLE_LIPIDTAIL_R  VESICLE_LIPIDTAIL_FC
     10     2    6   -VESICLE_LIPIDTAIL_R  VESICLE_LIPIDTAIL_FC
     10     2    7   -VESICLE_LIPIDTAIL_R  VESICLE_LIPIDTAIL_FC
     11     2    2   -VESICLE_LIPIDTAIL_R  VESICLE_LIPIDTAIL_FC
     11     2    6   -VESICLE_LIPIDTAIL_R  VESICLE_LIPIDTAIL_FC
     11     2    7   -VESICLE_LIPIDTAIL_R  VESICLE_LIPIDTAIL_FC
     12     2    2   -VESICLE_LIPIDTAIL_R  VESICLE_LIPIDTAIL_FC
     12     2    6   -VESICLE_LIPIDTAIL_R  VESICLE_LIPIDTAIL_FC
     12     2    7   -VESICLE_LIPIDTAIL_R  VESICLE_LIPIDTAIL_FC
#endif


;;;;;; Martini lipid topology for di-C12:0-C14:0 PC (DLPC), generated using:
; The Martini lipid itp generator version 0.4  Args are: -o martini_v2.0_DLPC_01.itp -alname DLPC -alhead 'C P' -allink 'G G' -altail 'CCC CCC'
; WARNING: Lipids topology was generated following the Martini 2.0 guidelines but this specific lipid type might
;          not have been tested and should therefore be used with care. 
;
; Description:
;   A general model phosphatidylcholine (PC) lipid corresponding to atomistic C12:0 dilauroyl (DLPC) - 
;   C14:0 dimyristoyl (DMPC) tails.
; Parameterization:
;   This topology follows the standard Martini 2.0 lipid definitions and building block rules.
; Reference(s): 
;   S.J. Marrink, A.H. de Vries, A.E. Mark. Coarse grained model for semi-quantitative lipid simulations. JPC-B, 108:750-760, 
;   2004. doi:10.1021/jp036508g 
;   S.J. Marrink, H.J. Risselada, S. Yefimov, D.P. Tieleman, A.H. de Vries. The MARTINI force field: coarse grained model for 
;   biomolecular simulations. JPC-B, 111:7812-7824, 2007. doi:10.1021/jp071097f 
;   T.A. Wassenaar, H.I. Ingolfsson, R.A. Bockmann, D.P. Tieleman, S.J. Marrink. Computational lipidomics with insane: a versatile 
;   tool for generating custom membranes for molecular simulations. JCTC, 150410125128004, 2015. doi:10.1021/acs.jctc.5b00209
; Created: 2015.04.20
;
;@INSANE alhead=C P, allink=G G, altail=CCC CCC, alname=DLPC, charge=0.0
;@RESNTEST DLP==DLPC if: atoms[0]==NC3
;@BEADS NC3 PO4 GL1 GL2 C1A C2A C3A C1B C2B C3B 
;@BONDS NC3-PO4 PO4-GL1 GL1-GL2 GL1-C1A C1A-C2A C2A-C3A GL2-C1B C1B-C2B C2B-C3B 
;

[moleculetype]
; molname      nrexcl
  DLPC          1

[atoms]
; id 	type 	resnr 	residu 	atom 	cgnr 	charge
   1 	Q0 	 1 	DLPC 	NC3 	 1 	1.0 	
   2 	Qa 	 1 	DLPC 	PO4 	 2 	-1.0 	
   3 	Na 	 1 	DLPC 	GL1 	 3 	0 	
   4 	Na 	 1 	DLPC 	GL2 	 4 	0 	
   5 	C1 	 1 	DLPC 	C1A 	 5 	0 	
   6 	C1 	 1 	DLPC 	C2A 	 6 	0 	
   7 	C1 	 1 	DLPC 	C3A 	 7 	0 	
   8 	C1 	 1 	DLPC 	C1B 	 8 	0 	
   9 	C1 	 1 	DLPC 	C2B 	 9 	0 	
  10 	C1 	 1 	DLPC 	C3B 	10 	0 	

[bonds]
;  i  j 	funct 	length 	force.c.
   1  2 	1 	0.47 	1250 	
   2  3 	1 	0.47 	1250 	
   3  4 	1 	0.37 	1250 	
   3  5 	1 	0.47 	1250 	
   5  6 	1 	0.47 	1250 	
   6  7 	1 	0.47 	1250 	
   4  8 	1 	0.47 	1250 	
   8  9 	1 	0.47 	1250 	
   9 10 	1 	0.47 	1250 	

[angles]
;  i  j  k 	funct 	angle 	force.c.
   2  3  4 	2 	120.0 	25.0 	
   2  3  5 	2 	180.0 	25.0 	
   3  5  6 	2 	180.0 	25.0 	
   5  6  7 	2 	180.0 	25.0 	
   4  8  9 	2 	180.0 	25.0 	
   8  9 10 	2 	180.0 	25.0 	

 
#ifdef BILAYER_LIPIDHEAD_FC
    [ position_restraints ]
    ;to fix Z postion of head grop in bilayer simulation
      2     1.0      0.0      0.0     BILAYER_LIPIDHEAD_FC
#endif


#ifdef MICELLE_LIPIDHEAD_FC
    [ position_restraints ]
    ;to fix postion of head grop in micelle simulation
      2     1.0      1.0      1.0     MICELLE_LIPIDHEAD_FC
#endif


;keep lipid tails out of a cylinder along X Y Z axis to maintain the waterpore:
#ifdef  VESICLE_LIPIDTAIL_R
    #ifndef VESICLE_LIPIDTAIL_FC
        #define VESICLE_LIPIDTAIL_FC 1000
    #endif
    [ position_restraints ]
      5     2    2   -VESICLE_LIPIDTAIL_R  VESICLE_LIPIDTAIL_FC
      5     2    6   -VESICLE_LIPIDTAIL_R  VESICLE_LIPIDTAIL_FC
      5     2    7   -VESICLE_LIPIDTAIL_R  VESICLE_LIPIDTAIL_FC
      6     2    2   -VESICLE_LIPIDTAIL_R  VESICLE_LIPIDTAIL_FC
      6     2    6   -VESICLE_LIPIDTAIL_R  VESICLE_LIPIDTAIL_FC
      6     2    7   -VESICLE_LIPIDTAIL_R  VESICLE_LIPIDTAIL_FC
      7     2    2   -VESICLE_LIPIDTAIL_R  VESICLE_LIPIDTAIL_FC
      7     2    6   -VESICLE_LIPIDTAIL_R  VESICLE_LIPIDTAIL_FC
      7     2    7   -VESICLE_LIPIDTAIL_R  VESICLE_LIPIDTAIL_FC
      8     2    2   -VESICLE_LIPIDTAIL_R  VESICLE_LIPIDTAIL_FC
      8     2    6   -VESICLE_LIPIDTAIL_R  VESICLE_LIPIDTAIL_FC
      8     2    7   -VESICLE_LIPIDTAIL_R  VESICLE_LIPIDTAIL_FC
      9     2    2   -VESICLE_LIPIDTAIL_R  VESICLE_LIPIDTAIL_FC
      9     2    6   -VESICLE_LIPIDTAIL_R  VESICLE_LIPIDTAIL_FC
      9     2    7   -VESICLE_LIPIDTAIL_R  VESICLE_LIPIDTAIL_FC
     10     2    2   -VESICLE_LIPIDTAIL_R  VESICLE_LIPIDTAIL_FC
     10     2    6   -VESICLE_LIPIDTAIL_R  VESICLE_LIPIDTAIL_FC
     10     2    7   -VESICLE_LIPIDTAIL_R  VESICLE_LIPIDTAIL_FC
#endif


;;;;;; Martini lipid topology for di-C24:1-C26:1 PC (DNPC), generated using:
; The Martini lipid itp generator version 0.4  Args are: -o martini_v2.0_DNPC_01.itp -alname DNPC -alhead 'C P' -allink 'G G' -altail 'CCCDCC CCCDCC'
; WARNING: Lipids topology was generated following the Martini 2.0 guidelines but this specific lipid type might
;          not have been tested and should therefore be used with care. 
;
; Description:
;   A general model phosphatidylcholine (PC) lipid corresponding to atomistic e.g. C24:1(9c) di-nervonic acid, C26:1(9c) tails.
; Parameterization:
;   This topology follows the standard Martini 2.0 lipid definitions and building block rules.
; Reference(s): 
;   S.J. Marrink, A.H. de Vries, A.E. Mark. Coarse grained model for semi-quantitative lipid simulations. JPC-B, 108:750-760, 
;   2004. doi:10.1021/jp036508g 
;   S.J. Marrink, H.J. Risselada, S. Yefimov, D.P. Tieleman, A.H. de Vries. The MARTINI force field: coarse grained model for 
;   biomolecular simulations. JPC-B, 111:7812-7824, 2007. doi:10.1021/jp071097f 
;   T.A. Wassenaar, H.I. Ingolfsson, R.A. Bockmann, D.P. Tieleman, S.J. Marrink. Computational lipidomics with insane: a versatile 
;   tool for generating custom membranes for molecular simulations. JCTC, 150410125128004, 2015. doi:10.1021/acs.jctc.5b00209
; Created: 2015.04.20
;
;@INSANE alhead=C P, allink=G G, altail=CCCDCC CCCDCC, alname=DNPC, charge=0.0
;@RESNTEST DNP==DNPC if: atoms[0]==NC3
;@BEADS NC3 PO4 GL1 GL2 C1A C2A C3A D4A C5A C6A C1B C2B C3B D4B C5B C6B 
;@BONDS NC3-PO4 PO4-GL1 GL1-GL2 GL1-C1A C1A-C2A C2A-C3A C3A-D4A D4A-C5A C5A-C6A GL2-C1B C1B-C2B C2B-C3B C3B-D4B D4B-C5B C5B-C6B 
;

[moleculetype]
; molname      nrexcl
  DNPC          1

[atoms]
; id 	type 	resnr 	residu 	atom 	cgnr 	charge
   1 	Q0 	 1 	DNPC 	NC3 	 1 	1.0 	
   2 	Qa 	 1 	DNPC 	PO4 	 2 	-1.0 	
   3 	Na 	 1 	DNPC 	GL1 	 3 	0 	
   4 	Na 	 1 	DNPC 	GL2 	 4 	0 	
   5 	C1 	 1 	DNPC 	C1A 	 5 	0 	
   6 	C1 	 1 	DNPC 	C2A 	 6 	0 	
   7 	C1 	 1 	DNPC 	C3A 	 7 	0 	
   8 	C3 	 1 	DNPC 	D4A 	 8 	0 	
   9 	C1 	 1 	DNPC 	C5A 	 9 	0 	
  10 	C1 	 1 	DNPC 	C6A 	10 	0 	
  11 	C1 	 1 	DNPC 	C1B 	11 	0 	
  12 	C1 	 1 	DNPC 	C2B 	12 	0 	
  13 	C1 	 1 	DNPC 	C3B 	13 	0 	
  14 	C3 	 1 	DNPC 	D4B 	14 	0 	
  15 	C1 	 1 	DNPC 	C5B 	15 	0 	
  16 	C1 	 1 	DNPC 	C6B 	16 	0 	

[bonds]
;  i  j 	funct 	length 	force.c.
   1  2 	1 	0.47 	1250 	
   2  3 	1 	0.47 	1250 	
   3  4 	1 	0.37 	1250 	
   3  5 	1 	0.47 	1250 	
   5  6 	1 	0.47 	1250 	
   6  7 	1 	0.47 	1250 	
   7  8 	1 	0.47 	1250 	
   8  9 	1 	0.47 	1250 	
   9 10 	1 	0.47 	1250 	
   4 11 	1 	0.47 	1250 	
  11 12 	1 	0.47 	1250 	
  12 13 	1 	0.47 	1250 	
  13 14 	1 	0.47 	1250 	
  14 15 	1 	0.47 	1250 	
  15 16 	1 	0.47 	1250 	

[angles]
;  i  j  k 	funct 	angle 	force.c.
   2  3  4 	2 	120.0 	25.0 	
   2  3  5 	2 	180.0 	25.0 	
   3  5  6 	2 	180.0 	25.0 	
   5  6  7 	2 	180.0 	25.0 	
   6  7  8 	2 	180.0 	25.0 	
   7  8  9 	2 	120.0 	45.0 	
   8  9 10 	2 	180.0 	25.0 	
   4 11 12 	2 	180.0 	25.0 	
  11 12 13 	2 	180.0 	25.0 	
  12 13 14 	2 	180.0 	25.0 	
  13 14 15 	2 	120.0 	45.0 	
  14 15 16 	2 	180.0 	25.0 	

 
#ifdef BILAYER_LIPIDHEAD_FC
    [ position_restraints ]
    ;to fix Z postion of head grop in bilayer simulation
      2     1.0      0.0      0.0     BILAYER_LIPIDHEAD_FC
#endif


#ifdef MICELLE_LIPIDHEAD_FC
    [ position_restraints ]
    ;to fix postion of head grop in micelle simulation
      2     1.0      1.0      1.0     MICELLE_LIPIDHEAD_FC
#endif


;keep lipid tails out of a cylinder along X Y Z axis to maintain the waterpore:
#ifdef  VESICLE_LIPIDTAIL_R
    #ifndef VESICLE_LIPIDTAIL_FC
        #define VESICLE_LIPIDTAIL_FC 1000
    #endif
    [ position_restraints ]
      5     2    2   -VESICLE_LIPIDTAIL_R  VESICLE_LIPIDTAIL_FC
      5     2    6   -VESICLE_LIPIDTAIL_R  VESICLE_LIPIDTAIL_FC
      5     2    7   -VESICLE_LIPIDTAIL_R  VESICLE_LIPIDTAIL_FC
      6     2    2   -VESICLE_LIPIDTAIL_R  VESICLE_LIPIDTAIL_FC
      6     2    6   -VESICLE_LIPIDTAIL_R  VESICLE_LIPIDTAIL_FC
      6     2    7   -VESICLE_LIPIDTAIL_R  VESICLE_LIPIDTAIL_FC
      7     2    2   -VESICLE_LIPIDTAIL_R  VESICLE_LIPIDTAIL_FC
      7     2    6   -VESICLE_LIPIDTAIL_R  VESICLE_LIPIDTAIL_FC
      7     2    7   -VESICLE_LIPIDTAIL_R  VESICLE_LIPIDTAIL_FC
      8     2    2   -VESICLE_LIPIDTAIL_R  VESICLE_LIPIDTAIL_FC
      8     2    6   -VESICLE_LIPIDTAIL_R  VESICLE_LIPIDTAIL_FC
      8     2    7   -VESICLE_LIPIDTAIL_R  VESICLE_LIPIDTAIL_FC
      9     2    2   -VESICLE_LIPIDTAIL_R  VESICLE_LIPIDTAIL_FC
      9     2    6   -VESICLE_LIPIDTAIL_R  VESICLE_LIPIDTAIL_FC
      9     2    7   -VESICLE_LIPIDTAIL_R  VESICLE_LIPIDTAIL_FC
     10     2    2   -VESICLE_LIPIDTAIL_R  VESICLE_LIPIDTAIL_FC
     10     2    6   -VESICLE_LIPIDTAIL_R  VESICLE_LIPIDTAIL_FC
     10     2    7   -VESICLE_LIPIDTAIL_R  VESICLE_LIPIDTAIL_FC
     11     2    2   -VESICLE_LIPIDTAIL_R  VESICLE_LIPIDTAIL_FC
     11     2    6   -VESICLE_LIPIDTAIL_R  VESICLE_LIPIDTAIL_FC
     11     2    7   -VESICLE_LIPIDTAIL_R  VESICLE_LIPIDTAIL_FC
     12     2    2   -VESICLE_LIPIDTAIL_R  VESICLE_LIPIDTAIL_FC
     12     2    6   -VESICLE_LIPIDTAIL_R  VESICLE_LIPIDTAIL_FC
     12     2    7   -VESICLE_LIPIDTAIL_R  VESICLE_LIPIDTAIL_FC
     13     2    2   -VESICLE_LIPIDTAIL_R  VESICLE_LIPIDTAIL_FC
     13     2    6   -VESICLE_LIPIDTAIL_R  VESICLE_LIPIDTAIL_FC
     13     2    7   -VESICLE_LIPIDTAIL_R  VESICLE_LIPIDTAIL_FC
     14     2    2   -VESICLE_LIPIDTAIL_R  VESICLE_LIPIDTAIL_FC
     14     2    6   -VESICLE_LIPIDTAIL_R  VESICLE_LIPIDTAIL_FC
     14     2    7   -VESICLE_LIPIDTAIL_R  VESICLE_LIPIDTAIL_FC
     15     2    2   -VESICLE_LIPIDTAIL_R  VESICLE_LIPIDTAIL_FC
     15     2    6   -VESICLE_LIPIDTAIL_R  VESICLE_LIPIDTAIL_FC
     15     2    7   -VESICLE_LIPIDTAIL_R  VESICLE_LIPIDTAIL_FC
     16     2    2   -VESICLE_LIPIDTAIL_R  VESICLE_LIPIDTAIL_FC
     16     2    6   -VESICLE_LIPIDTAIL_R  VESICLE_LIPIDTAIL_FC
     16     2    7   -VESICLE_LIPIDTAIL_R  VESICLE_LIPIDTAIL_FC
#endif


;;;;;; Martini lipid topology for di-C16:1-C18:1 PC (DOPC), generated using:
; The Martini lipid itp generator version 0.4  Args are: -o martini_v2.0_DOPC_01.itp -alname DOPC -alhead 'C P' -allink 'G G' -altail 'CDCC CDCC'
; WARNING: Lipids topology was generated following the Martini 2.0 guidelines but this specific lipid type might
;          not have been tested and should therefore be used with care. 
;
; Description:
;   A general model phosphatidylcholine (PC) lipid corresponding to atomistic e.g. C16:1(9c), C18:1(9c) dioleoyl (DOPC) tails.
; Parameterization:
;   This topology follows the standard Martini 2.0 lipid definitions and building block rules.
; Reference(s): 
;   S.J. Marrink, A.H. de Vries, A.E. Mark. Coarse grained model for semi-quantitative lipid simulations. JPC-B, 108:750-760, 
;   2004. doi:10.1021/jp036508g 
;   S.J. Marrink, H.J. Risselada, S. Yefimov, D.P. Tieleman, A.H. de Vries. The MARTINI force field: coarse grained model for 
;   biomolecular simulations. JPC-B, 111:7812-7824, 2007. doi:10.1021/jp071097f 
;   T.A. Wassenaar, H.I. Ingolfsson, R.A. Bockmann, D.P. Tieleman, S.J. Marrink. Computational lipidomics with insane: a versatile 
;   tool for generating custom membranes for molecular simulations. JCTC, 150410125128004, 2015. doi:10.1021/acs.jctc.5b00209
; Created: 2015.04.20
;
;@INSANE alhead=C P, allink=G G, altail=CDCC CDCC, alname=DOPC, charge=0.0
;@RESNTEST DOP==DOPC if: atoms[0]==NC3
;@BEADS NC3 PO4 GL1 GL2 C1A D2A C3A C4A C1B D2B C3B C4B 
;@BONDS NC3-PO4 PO4-GL1 GL1-GL2 GL1-C1A C1A-D2A D2A-C3A C3A-C4A GL2-C1B C1B-D2B D2B-C3B C3B-C4B 
;

[moleculetype]
; molname      nrexcl
  DOPC          1

[atoms]
; id 	type 	resnr 	residu 	atom 	cgnr 	charge
   1 	Q0 	 1 	DOPC 	NC3 	 1 	1.0 	
   2 	Qa 	 1 	DOPC 	PO4 	 2 	-1.0 	
   3 	Na 	 1 	DOPC 	GL1 	 3 	0 	
   4 	Na 	 1 	DOPC 	GL2 	 4 	0 	
   5 	C1 	 1 	DOPC 	C1A 	 5 	0 	
   6 	C3 	 1 	DOPC 	D2A 	 6 	0 	
   7 	C1 	 1 	DOPC 	C3A 	 7 	0 	
   8 	C1 	 1 	DOPC 	C4A 	 8 	0 	
   9 	C1 	 1 	DOPC 	C1B 	 9 	0 	
  10 	C3 	 1 	DOPC 	D2B 	10 	0 	
  11 	C1 	 1 	DOPC 	C3B 	11 	0 	
  12 	C1 	 1 	DOPC 	C4B 	12 	0 	

[bonds]
;  i  j 	funct 	length 	force.c.
   1  2 	1 	0.47 	1250 	
   2  3 	1 	0.47 	1250 	
   3  4 	1 	0.37 	1250 	
   3  5 	1 	0.47 	1250 	
   5  6 	1 	0.47 	1250 	
   6  7 	1 	0.47 	1250 	
   7  8 	1 	0.47 	1250 	
   4  9 	1 	0.47 	1250 	
   9 10 	1 	0.47 	1250 	
  10 11 	1 	0.47 	1250 	
  11 12 	1 	0.47 	1250 	

[angles]
;  i  j  k 	funct 	angle 	force.c.
   2  3  4 	2 	120.0 	25.0 	
   2  3  5 	2 	180.0 	25.0 	
   3  5  6 	2 	180.0 	25.0 	
   5  6  7 	2 	120.0 	45.0 	
   6  7  8 	2 	180.0 	25.0 	
   4  9 10 	2 	180.0 	25.0 	
   9 10 11 	2 	120.0 	45.0 	
  10 11 12 	2 	180.0 	25.0 	

 
#ifdef BILAYER_LIPIDHEAD_FC
    [ position_restraints ]
    ;to fix Z postion of head grop in bilayer simulation
      2     1.0      0.0      0.0     BILAYER_LIPIDHEAD_FC
#endif


#ifdef MICELLE_LIPIDHEAD_FC
    [ position_restraints ]
    ;to fix postion of head grop in micelle simulation
      2     1.0      1.0      1.0     MICELLE_LIPIDHEAD_FC
#endif


;keep lipid tails out of a cylinder along X Y Z axis to maintain the waterpore:
#ifdef  VESICLE_LIPIDTAIL_R
    #ifndef VESICLE_LIPIDTAIL_FC
        #define VESICLE_LIPIDTAIL_FC 1000
    #endif
    [ position_restraints ]
      5     2    2   -VESICLE_LIPIDTAIL_R  VESICLE_LIPIDTAIL_FC
      5     2    6   -VESICLE_LIPIDTAIL_R  VESICLE_LIPIDTAIL_FC
      5     2    7   -VESICLE_LIPIDTAIL_R  VESICLE_LIPIDTAIL_FC
      6     2    2   -VESICLE_LIPIDTAIL_R  VESICLE_LIPIDTAIL_FC
      6     2    6   -VESICLE_LIPIDTAIL_R  VESICLE_LIPIDTAIL_FC
      6     2    7   -VESICLE_LIPIDTAIL_R  VESICLE_LIPIDTAIL_FC
      7     2    2   -VESICLE_LIPIDTAIL_R  VESICLE_LIPIDTAIL_FC
      7     2    6   -VESICLE_LIPIDTAIL_R  VESICLE_LIPIDTAIL_FC
      7     2    7   -VESICLE_LIPIDTAIL_R  VESICLE_LIPIDTAIL_FC
      8     2    2   -VESICLE_LIPIDTAIL_R  VESICLE_LIPIDTAIL_FC
      8     2    6   -VESICLE_LIPIDTAIL_R  VESICLE_LIPIDTAIL_FC
      8     2    7   -VESICLE_LIPIDTAIL_R  VESICLE_LIPIDTAIL_FC
      9     2    2   -VESICLE_LIPIDTAIL_R  VESICLE_LIPIDTAIL_FC
      9     2    6   -VESICLE_LIPIDTAIL_R  VESICLE_LIPIDTAIL_FC
      9     2    7   -VESICLE_LIPIDTAIL_R  VESICLE_LIPIDTAIL_FC
     10     2    2   -VESICLE_LIPIDTAIL_R  VESICLE_LIPIDTAIL_FC
     10     2    6   -VESICLE_LIPIDTAIL_R  VESICLE_LIPIDTAIL_FC
     10     2    7   -VESICLE_LIPIDTAIL_R  VESICLE_LIPIDTAIL_FC
     11     2    2   -VESICLE_LIPIDTAIL_R  VESICLE_LIPIDTAIL_FC
     11     2    6   -VESICLE_LIPIDTAIL_R  VESICLE_LIPIDTAIL_FC
     11     2    7   -VESICLE_LIPIDTAIL_R  VESICLE_LIPIDTAIL_FC
     12     2    2   -VESICLE_LIPIDTAIL_R  VESICLE_LIPIDTAIL_FC
     12     2    6   -VESICLE_LIPIDTAIL_R  VESICLE_LIPIDTAIL_FC
     12     2    7   -VESICLE_LIPIDTAIL_R  VESICLE_LIPIDTAIL_FC
#endif


;;;;;; Martini lipid topology for di-C16:0-C18:0 PC (DPPC), generated using:
; The Martini lipid itp generator version 0.4  Args are: -o martini_v2.0_DPPC_01.itp -alname DPPC -alhead 'C P' -allink 'G G' -altail 'CCCC CCCC'
; WARNING: Lipids topology was generated following the Martini 2.0 guidelines but this specific lipid type might
;          not have been tested and should therefore be used with care. 
;
; Description:
;   A general model phosphatidylcholine (PC) lipid corresponding to atomistic C16:0 dipalmitoyl (DPPC) - 
;   C18:0 distearoyl (DSPC) tails.
; Parameterization:
;   This topology follows the standard Martini 2.0 lipid definitions and building block rules.
; Reference(s): 
;   S.J. Marrink, A.H. de Vries, A.E. Mark. Coarse grained model for semi-quantitative lipid simulations. JPC-B, 108:750-760, 
;   2004. doi:10.1021/jp036508g 
;   S.J. Marrink, H.J. Risselada, S. Yefimov, D.P. Tieleman, A.H. de Vries. The MARTINI force field: coarse grained model for 
;   biomolecular simulations. JPC-B, 111:7812-7824, 2007. doi:10.1021/jp071097f 
;   T.A. Wassenaar, H.I. Ingolfsson, R.A. Bockmann, D.P. Tieleman, S.J. Marrink. Computational lipidomics with insane: a versatile 
;   tool for generating custom membranes for molecular simulations. JCTC, 150410125128004, 2015. doi:10.1021/acs.jctc.5b00209
; Created: 2015.04.20
;
;@INSANE alhead=C P, allink=G G, altail=CCCC CCCC, alname=DPPC, charge=0.0
;@RESNTEST DPP==DPPC if: atoms[0]==NC3
;@BEADS NC3 PO4 GL1 GL2 C1A C2A C3A C4A C1B C2B C3B C4B 
;@BONDS NC3-PO4 PO4-GL1 GL1-GL2 GL1-C1A C1A-C2A C2A-C3A C3A-C4A GL2-C1B C1B-C2B C2B-C3B C3B-C4B 
;

[moleculetype]
; molname      nrexcl
  DPPC          1

[atoms]
; id 	type 	resnr 	residu 	atom 	cgnr 	charge
   1 	Q0 	 1 	DPPC 	NC3 	 1 	1.0 	
   2 	Qa 	 1 	DPPC 	PO4 	 2 	-1.0 	
   3 	Na 	 1 	DPPC 	GL1 	 3 	0 	
   4 	Na 	 1 	DPPC 	GL2 	 4 	0 	
   5 	C1 	 1 	DPPC 	C1A 	 5 	0 	
   6 	C1 	 1 	DPPC 	C2A 	 6 	0 	
   7 	C1 	 1 	DPPC 	C3A 	 7 	0 	
   8 	C1 	 1 	DPPC 	C4A 	 8 	0 	
   9 	C1 	 1 	DPPC 	C1B 	 9 	0 	
  10 	C1 	 1 	DPPC 	C2B 	10 	0 	
  11 	C1 	 1 	DPPC 	C3B 	11 	0 	
  12 	C1 	 1 	DPPC 	C4B 	12 	0 	

[bonds]
;  i  j 	funct 	length 	force.c.
   1  2 	1 	0.47 	1250 	
   2  3 	1 	0.47 	1250 	
   3  4 	1 	0.37 	1250 	
   3  5 	1 	0.47 	1250 	
   5  6 	1 	0.47 	1250 	
   6  7 	1 	0.47 	1250 	
   7  8 	1 	0.47 	1250 	
   4  9 	1 	0.47 	1250 	
   9 10 	1 	0.47 	1250 	
  10 11 	1 	0.47 	1250 	
  11 12 	1 	0.47 	1250 	

[angles]
;  i  j  k 	funct 	angle 	force.c.
   2  3  4 	2 	120.0 	25.0 	
   2  3  5 	2 	180.0 	25.0 	
   3  5  6 	2 	180.0 	25.0 	
   5  6  7 	2 	180.0 	25.0 	
   6  7  8 	2 	180.0 	25.0 	
   4  9 10 	2 	180.0 	25.0 	
   9 10 11 	2 	180.0 	25.0 	
  10 11 12 	2 	180.0 	25.0 	

 
#ifdef BILAYER_LIPIDHEAD_FC
    [ position_restraints ]
    ;to fix Z postion of head grop in bilayer simulation
      2     1.0      0.0      0.0     BILAYER_LIPIDHEAD_FC
#endif


#ifdef MICELLE_LIPIDHEAD_FC
    [ position_restraints ]
    ;to fix postion of head grop in micelle simulation
      2     1.0      1.0      1.0     MICELLE_LIPIDHEAD_FC
#endif


;keep lipid tails out of a cylinder along X Y Z axis to maintain the waterpore:
#ifdef  VESICLE_LIPIDTAIL_R
    #ifndef VESICLE_LIPIDTAIL_FC
        #define VESICLE_LIPIDTAIL_FC 1000
    #endif
    [ position_restraints ]
      5     2    2   -VESICLE_LIPIDTAIL_R  VESICLE_LIPIDTAIL_FC
      5     2    6   -VESICLE_LIPIDTAIL_R  VESICLE_LIPIDTAIL_FC
      5     2    7   -VESICLE_LIPIDTAIL_R  VESICLE_LIPIDTAIL_FC
      6     2    2   -VESICLE_LIPIDTAIL_R  VESICLE_LIPIDTAIL_FC
      6     2    6   -VESICLE_LIPIDTAIL_R  VESICLE_LIPIDTAIL_FC
      6     2    7   -VESICLE_LIPIDTAIL_R  VESICLE_LIPIDTAIL_FC
      7     2    2   -VESICLE_LIPIDTAIL_R  VESICLE_LIPIDTAIL_FC
      7     2    6   -VESICLE_LIPIDTAIL_R  VESICLE_LIPIDTAIL_FC
      7     2    7   -VESICLE_LIPIDTAIL_R  VESICLE_LIPIDTAIL_FC
      8     2    2   -VESICLE_LIPIDTAIL_R  VESICLE_LIPIDTAIL_FC
      8     2    6   -VESICLE_LIPIDTAIL_R  VESICLE_LIPIDTAIL_FC
      8     2    7   -VESICLE_LIPIDTAIL_R  VESICLE_LIPIDTAIL_FC
      9     2    2   -VESICLE_LIPIDTAIL_R  VESICLE_LIPIDTAIL_FC
      9     2    6   -VESICLE_LIPIDTAIL_R  VESICLE_LIPIDTAIL_FC
      9     2    7   -VESICLE_LIPIDTAIL_R  VESICLE_LIPIDTAIL_FC
     10     2    2   -VESICLE_LIPIDTAIL_R  VESICLE_LIPIDTAIL_FC
     10     2    6   -VESICLE_LIPIDTAIL_R  VESICLE_LIPIDTAIL_FC
     10     2    7   -VESICLE_LIPIDTAIL_R  VESICLE_LIPIDTAIL_FC
     11     2    2   -VESICLE_LIPIDTAIL_R  VESICLE_LIPIDTAIL_FC
     11     2    6   -VESICLE_LIPIDTAIL_R  VESICLE_LIPIDTAIL_FC
     11     2    7   -VESICLE_LIPIDTAIL_R  VESICLE_LIPIDTAIL_FC
     12     2    2   -VESICLE_LIPIDTAIL_R  VESICLE_LIPIDTAIL_FC
     12     2    6   -VESICLE_LIPIDTAIL_R  VESICLE_LIPIDTAIL_FC
     12     2    7   -VESICLE_LIPIDTAIL_R  VESICLE_LIPIDTAIL_FC
#endif


;;;;;; Martini lipid topology for di-C24:6-C26:6 PC (DRPC), generated using:
; The Martini lipid itp generator version 0.4  Args are: -o martini_v2.0_DRPC_01.itp -alname DRPC -alhead 'C P' -allink 'G G' -altail 'DDDDDD DDDDDD'
; WARNING: Lipids topology was generated following the Martini 2.0 guidelines but this specific lipid type might
;          not have been tested and should therefore be used with care. 
;
; Description:
;   A general model phosphatidylcholine (PC) lipid corresponding to atomistic e.g. C24:6(6c,9c,12c,15c,18c,21c) nisinic acid tails.
; Parameterization:
;   This topology follows the standard Martini 2.0 lipid definitions and building block rules.
; Reference(s): 
;   S.J. Marrink, A.H. de Vries, A.E. Mark. Coarse grained model for semi-quantitative lipid simulations. JPC-B, 108:750-760, 
;   2004. doi:10.1021/jp036508g 
;   S.J. Marrink, H.J. Risselada, S. Yefimov, D.P. Tieleman, A.H. de Vries. The MARTINI force field: coarse grained model for 
;   biomolecular simulations. JPC-B, 111:7812-7824, 2007. doi:10.1021/jp071097f 
;   T.A. Wassenaar, H.I. Ingolfsson, R.A. Bockmann, D.P. Tieleman, S.J. Marrink. Computational lipidomics with insane: a versatile 
;   tool for generating custom membranes for molecular simulations. JCTC, 150410125128004, 2015. doi:10.1021/acs.jctc.5b00209
; Created: 2015.04.20
;
;@INSANE alhead=C P, allink=G G, altail=DDDDDD DDDDDD, alname=DRPC, charge=0.0
;@RESNTEST DRP==DRPC if: atoms[0]==NC3
;@BEADS NC3 PO4 GL1 GL2 D1A D2A D3A D4A D5A D6A D1B D2B D3B D4B D5B D6B 
;@BONDS NC3-PO4 PO4-GL1 GL1-GL2 GL1-D1A D1A-D2A D2A-D3A D3A-D4A D4A-D5A D5A-D6A GL2-D1B D1B-D2B D2B-D3B D3B-D4B D4B-D5B D5B-D6B 
;

[moleculetype]
; molname      nrexcl
  DRPC          1

[atoms]
; id 	type 	resnr 	residu 	atom 	cgnr 	charge
   1 	Q0 	 1 	DRPC 	NC3 	 1 	1.0 	
   2 	Qa 	 1 	DRPC 	PO4 	 2 	-1.0 	
   3 	Na 	 1 	DRPC 	GL1 	 3 	0 	
   4 	Na 	 1 	DRPC 	GL2 	 4 	0 	
   5 	C4 	 1 	DRPC 	D1A 	 5 	0 	
   6 	C4 	 1 	DRPC 	D2A 	 6 	0 	
   7 	C4 	 1 	DRPC 	D3A 	 7 	0 	
   8 	C4 	 1 	DRPC 	D4A 	 8 	0 	
   9 	C4 	 1 	DRPC 	D5A 	 9 	0 	
  10 	C4 	 1 	DRPC 	D6A 	10 	0 	
  11 	C4 	 1 	DRPC 	D1B 	11 	0 	
  12 	C4 	 1 	DRPC 	D2B 	12 	0 	
  13 	C4 	 1 	DRPC 	D3B 	13 	0 	
  14 	C4 	 1 	DRPC 	D4B 	14 	0 	
  15 	C4 	 1 	DRPC 	D5B 	15 	0 	
  16 	C4 	 1 	DRPC 	D6B 	16 	0 	

[bonds]
;  i  j 	funct 	length 	force.c.
   1  2 	1 	0.47 	1250 	
   2  3 	1 	0.47 	1250 	
   3  4 	1 	0.37 	1250 	
   3  5 	1 	0.47 	1250 	
   5  6 	1 	0.47 	1250 	
   6  7 	1 	0.47 	1250 	
   7  8 	1 	0.47 	1250 	
   8  9 	1 	0.47 	1250 	
   9 10 	1 	0.47 	1250 	
   4 11 	1 	0.47 	1250 	
  11 12 	1 	0.47 	1250 	
  12 13 	1 	0.47 	1250 	
  13 14 	1 	0.47 	1250 	
  14 15 	1 	0.47 	1250 	
  15 16 	1 	0.47 	1250 	

[angles]
;  i  j  k 	funct 	angle 	force.c.
   2  3  4 	2 	120.0 	25.0 	
   2  3  5 	2 	180.0 	25.0 	
   3  5  6 	2 	100.0 	10.0 	
   5  6  7 	2 	100.0 	10.0 	
   6  7  8 	2 	100.0 	10.0 	
   7  8  9 	2 	100.0 	10.0 	
   8  9 10 	2 	100.0 	10.0 	
   4 11 12 	2 	100.0 	10.0 	
  11 12 13 	2 	100.0 	10.0 	
  12 13 14 	2 	100.0 	10.0 	
  13 14 15 	2 	100.0 	10.0 	
  14 15 16 	2 	100.0 	10.0 	

 
#ifdef BILAYER_LIPIDHEAD_FC
    [ position_restraints ]
    ;to fix Z postion of head grop in bilayer simulation
      2     1.0      0.0      0.0     BILAYER_LIPIDHEAD_FC
#endif


#ifdef MICELLE_LIPIDHEAD_FC
    [ position_restraints ]
    ;to fix postion of head grop in micelle simulation
      2     1.0      1.0      1.0     MICELLE_LIPIDHEAD_FC
#endif


;keep lipid tails out of a cylinder along X Y Z axis to maintain the waterpore:
#ifdef  VESICLE_LIPIDTAIL_R
    #ifndef VESICLE_LIPIDTAIL_FC
        #define VESICLE_LIPIDTAIL_FC 1000
    #endif
    [ position_restraints ]
      5     2    2   -VESICLE_LIPIDTAIL_R  VESICLE_LIPIDTAIL_FC
      5     2    6   -VESICLE_LIPIDTAIL_R  VESICLE_LIPIDTAIL_FC
      5     2    7   -VESICLE_LIPIDTAIL_R  VESICLE_LIPIDTAIL_FC
      6     2    2   -VESICLE_LIPIDTAIL_R  VESICLE_LIPIDTAIL_FC
      6     2    6   -VESICLE_LIPIDTAIL_R  VESICLE_LIPIDTAIL_FC
      6     2    7   -VESICLE_LIPIDTAIL_R  VESICLE_LIPIDTAIL_FC
      7     2    2   -VESICLE_LIPIDTAIL_R  VESICLE_LIPIDTAIL_FC
      7     2    6   -VESICLE_LIPIDTAIL_R  VESICLE_LIPIDTAIL_FC
      7     2    7   -VESICLE_LIPIDTAIL_R  VESICLE_LIPIDTAIL_FC
      8     2    2   -VESICLE_LIPIDTAIL_R  VESICLE_LIPIDTAIL_FC
      8     2    6   -VESICLE_LIPIDTAIL_R  VESICLE_LIPIDTAIL_FC
      8     2    7   -VESICLE_LIPIDTAIL_R  VESICLE_LIPIDTAIL_FC
      9     2    2   -VESICLE_LIPIDTAIL_R  VESICLE_LIPIDTAIL_FC
      9     2    6   -VESICLE_LIPIDTAIL_R  VESICLE_LIPIDTAIL_FC
      9     2    7   -VESICLE_LIPIDTAIL_R  VESICLE_LIPIDTAIL_FC
     10     2    2   -VESICLE_LIPIDTAIL_R  VESICLE_LIPIDTAIL_FC
     10     2    6   -VESICLE_LIPIDTAIL_R  VESICLE_LIPIDTAIL_FC
     10     2    7   -VESICLE_LIPIDTAIL_R  VESICLE_LIPIDTAIL_FC
     11     2    2   -VESICLE_LIPIDTAIL_R  VESICLE_LIPIDTAIL_FC
     11     2    6   -VESICLE_LIPIDTAIL_R  VESICLE_LIPIDTAIL_FC
     11     2    7   -VESICLE_LIPIDTAIL_R  VESICLE_LIPIDTAIL_FC
     12     2    2   -VESICLE_LIPIDTAIL_R  VESICLE_LIPIDTAIL_FC
     12     2    6   -VESICLE_LIPIDTAIL_R  VESICLE_LIPIDTAIL_FC
     12     2    7   -VESICLE_LIPIDTAIL_R  VESICLE_LIPIDTAIL_FC
     13     2    2   -VESICLE_LIPIDTAIL_R  VESICLE_LIPIDTAIL_FC
     13     2    6   -VESICLE_LIPIDTAIL_R  VESICLE_LIPIDTAIL_FC
     13     2    7   -VESICLE_LIPIDTAIL_R  VESICLE_LIPIDTAIL_FC
     14     2    2   -VESICLE_LIPIDTAIL_R  VESICLE_LIPIDTAIL_FC
     14     2    6   -VESICLE_LIPIDTAIL_R  VESICLE_LIPIDTAIL_FC
     14     2    7   -VESICLE_LIPIDTAIL_R  VESICLE_LIPIDTAIL_FC
     15     2    2   -VESICLE_LIPIDTAIL_R  VESICLE_LIPIDTAIL_FC
     15     2    6   -VESICLE_LIPIDTAIL_R  VESICLE_LIPIDTAIL_FC
     15     2    7   -VESICLE_LIPIDTAIL_R  VESICLE_LIPIDTAIL_FC
     16     2    2   -VESICLE_LIPIDTAIL_R  VESICLE_LIPIDTAIL_FC
     16     2    6   -VESICLE_LIPIDTAIL_R  VESICLE_LIPIDTAIL_FC
     16     2    7   -VESICLE_LIPIDTAIL_R  VESICLE_LIPIDTAIL_FC
#endif


;;;;;; Martini lipid topology for di-C08:0-C10:0 PC (DTPC), generated using:
; The Martini lipid itp generator version 0.4  Args are: -o martini_v2.0_DTPC_01.itp -alname DTPC -alhead 'C P' -allink 'G G' -altail 'CC CC'
; WARNING: Lipids topology was generated following the Martini 2.0 guidelines but this specific lipid type might
;          not have been tested and should therefore be used with care. 
;
; Description:
;   A general model phosphatidylcholine (PC) lipid corresponding to atomistic C8:0 dioctanoyl - C10:0 didecanoyl tails.
; Parameterization:
;   This topology follows the standard Martini 2.0 lipid definitions and building block rules.
; Reference(s): 
;   S.J. Marrink, A.H. de Vries, A.E. Mark. Coarse grained model for semi-quantitative lipid simulations. JPC-B, 108:750-760, 
;   2004. doi:10.1021/jp036508g 
;   S.J. Marrink, H.J. Risselada, S. Yefimov, D.P. Tieleman, A.H. de Vries. The MARTINI force field: coarse grained model for 
;   biomolecular simulations. JPC-B, 111:7812-7824, 2007. doi:10.1021/jp071097f 
;   T.A. Wassenaar, H.I. Ingolfsson, R.A. Bockmann, D.P. Tieleman, S.J. Marrink. Computational lipidomics with insane: a versatile 
;   tool for generating custom membranes for molecular simulations. JCTC, 150410125128004, 2015. doi:10.1021/acs.jctc.5b00209
; Created: 2015.04.20
;
;@INSANE alhead=C P, allink=G G, altail=CC CC, alname=DTPC, charge=0.0
;@RESNTEST DTP==DTPC if: atoms[0]==NC3
;@BEADS NC3 PO4 GL1 GL2 C1A C2A C1B C2B 
;@BONDS NC3-PO4 PO4-GL1 GL1-GL2 GL1-C1A C1A-C2A GL2-C1B C1B-C2B 
;

[moleculetype]
; molname      nrexcl
  DTPC          1

[atoms]
; id 	type 	resnr 	residu 	atom 	cgnr 	charge
   1 	Q0 	 1 	DTPC 	NC3 	 1 	1.0 	
   2 	Qa 	 1 	DTPC 	PO4 	 2 	-1.0 	
   3 	Na 	 1 	DTPC 	GL1 	 3 	0 	
   4 	Na 	 1 	DTPC 	GL2 	 4 	0 	
   5 	C1 	 1 	DTPC 	C1A 	 5 	0 	
   6 	C1 	 1 	DTPC 	C2A 	 6 	0 	
   7 	C1 	 1 	DTPC 	C1B 	 7 	0 	
   8 	C1 	 1 	DTPC 	C2B 	 8 	0 	

[bonds]
;  i  j 	funct 	length 	force.c.
   1  2 	1 	0.47 	1250 	
   2  3 	1 	0.47 	1250 	
   3  4 	1 	0.37 	1250 	
   3  5 	1 	0.47 	1250 	
   5  6 	1 	0.47 	1250 	
   4  7 	1 	0.47 	1250 	
   7  8 	1 	0.47 	1250 	

[angles]
;  i  j  k 	funct 	angle 	force.c.
   2  3  4 	2 	120.0 	25.0 	
   2  3  5 	2 	180.0 	25.0 	
   3  5  6 	2 	180.0 	25.0 	
   4  7  8 	2 	180.0 	25.0 	

 
#ifdef BILAYER_LIPIDHEAD_FC
    [ position_restraints ]
    ;to fix Z postion of head grop in bilayer simulation
      2     1.0      0.0      0.0     BILAYER_LIPIDHEAD_FC
#endif


#ifdef MICELLE_LIPIDHEAD_FC
    [ position_restraints ]
    ;to fix postion of head grop in micelle simulation
      2     1.0      1.0      1.0     MICELLE_LIPIDHEAD_FC
#endif


;keep lipid tails out of a cylinder along X Y Z axis to maintain the waterpore:
#ifdef  VESICLE_LIPIDTAIL_R
    #ifndef VESICLE_LIPIDTAIL_FC
        #define VESICLE_LIPIDTAIL_FC 1000
    #endif
    [ position_restraints ]
      5     2    2   -VESICLE_LIPIDTAIL_R  VESICLE_LIPIDTAIL_FC
      5     2    6   -VESICLE_LIPIDTAIL_R  VESICLE_LIPIDTAIL_FC
      5     2    7   -VESICLE_LIPIDTAIL_R  VESICLE_LIPIDTAIL_FC
      6     2    2   -VESICLE_LIPIDTAIL_R  VESICLE_LIPIDTAIL_FC
      6     2    6   -VESICLE_LIPIDTAIL_R  VESICLE_LIPIDTAIL_FC
      6     2    7   -VESICLE_LIPIDTAIL_R  VESICLE_LIPIDTAIL_FC
      7     2    2   -VESICLE_LIPIDTAIL_R  VESICLE_LIPIDTAIL_FC
      7     2    6   -VESICLE_LIPIDTAIL_R  VESICLE_LIPIDTAIL_FC
      7     2    7   -VESICLE_LIPIDTAIL_R  VESICLE_LIPIDTAIL_FC
      8     2    2   -VESICLE_LIPIDTAIL_R  VESICLE_LIPIDTAIL_FC
      8     2    6   -VESICLE_LIPIDTAIL_R  VESICLE_LIPIDTAIL_FC
      8     2    7   -VESICLE_LIPIDTAIL_R  VESICLE_LIPIDTAIL_FC
#endif


;;;;;; Martini lipid topology for di-C16:1-C18:1 PC (DVPC), generated using:
; The Martini lipid itp generator version 0.4  Args are: -o martini_v2.0_DVPC_01.itp -alname DVPC -alhead 'C P' -allink 'G G' -altail 'CCDC CCDC'
; WARNING: Lipids topology was generated following the Martini 2.0 guidelines but this specific lipid type might
;          not have been tested and should therefore be used with care. 
;
; Description:
;   A general model phosphatidylcholine (PC) lipid corresponding to atomistic e.g. C16:1(11c), C18:1(11c), C18:1(12c) tails.
; Parameterization:
;   This topology follows the standard Martini 2.0 lipid definitions and building block rules.
; Reference(s): 
;   S.J. Marrink, A.H. de Vries, A.E. Mark. Coarse grained model for semi-quantitative lipid simulations. JPC-B, 108:750-760, 
;   2004. doi:10.1021/jp036508g 
;   S.J. Marrink, H.J. Risselada, S. Yefimov, D.P. Tieleman, A.H. de Vries. The MARTINI force field: coarse grained model for 
;   biomolecular simulations. JPC-B, 111:7812-7824, 2007. doi:10.1021/jp071097f 
;   T.A. Wassenaar, H.I. Ingolfsson, R.A. Bockmann, D.P. Tieleman, S.J. Marrink. Computational lipidomics with insane: a versatile 
;   tool for generating custom membranes for molecular simulations. JCTC, 150410125128004, 2015. doi:10.1021/acs.jctc.5b00209
; Created: 2015.04.20
;
;@INSANE alhead=C P, allink=G G, altail=CCDC CCDC, alname=DVPC, charge=0.0
;@RESNTEST DVP==DVPC if: atoms[0]==NC3
;@BEADS NC3 PO4 GL1 GL2 C1A C2A D3A C4A C1B C2B D3B C4B 
;@BONDS NC3-PO4 PO4-GL1 GL1-GL2 GL1-C1A C1A-C2A C2A-D3A D3A-C4A GL2-C1B C1B-C2B C2B-D3B D3B-C4B 
;

[moleculetype]
; molname      nrexcl
  DVPC          1

[atoms]
; id 	type 	resnr 	residu 	atom 	cgnr 	charge
   1 	Q0 	 1 	DVPC 	NC3 	 1 	1.0 	
   2 	Qa 	 1 	DVPC 	PO4 	 2 	-1.0 	
   3 	Na 	 1 	DVPC 	GL1 	 3 	0 	
   4 	Na 	 1 	DVPC 	GL2 	 4 	0 	
   5 	C1 	 1 	DVPC 	C1A 	 5 	0 	
   6 	C1 	 1 	DVPC 	C2A 	 6 	0 	
   7 	C3 	 1 	DVPC 	D3A 	 7 	0 	
   8 	C1 	 1 	DVPC 	C4A 	 8 	0 	
   9 	C1 	 1 	DVPC 	C1B 	 9 	0 	
  10 	C1 	 1 	DVPC 	C2B 	10 	0 	
  11 	C3 	 1 	DVPC 	D3B 	11 	0 	
  12 	C1 	 1 	DVPC 	C4B 	12 	0 	

[bonds]
;  i  j 	funct 	length 	force.c.
   1  2 	1 	0.47 	1250 	
   2  3 	1 	0.47 	1250 	
   3  4 	1 	0.37 	1250 	
   3  5 	1 	0.47 	1250 	
   5  6 	1 	0.47 	1250 	
   6  7 	1 	0.47 	1250 	
   7  8 	1 	0.47 	1250 	
   4  9 	1 	0.47 	1250 	
   9 10 	1 	0.47 	1250 	
  10 11 	1 	0.47 	1250 	
  11 12 	1 	0.47 	1250 	

[angles]
;  i  j  k 	funct 	angle 	force.c.
   2  3  4 	2 	120.0 	25.0 	
   2  3  5 	2 	180.0 	25.0 	
   3  5  6 	2 	180.0 	25.0 	
   5  6  7 	2 	180.0 	25.0 	
   6  7  8 	2 	120.0 	45.0 	
   4  9 10 	2 	180.0 	25.0 	
   9 10 11 	2 	180.0 	25.0 	
  10 11 12 	2 	120.0 	45.0 	

 
#ifdef BILAYER_LIPIDHEAD_FC
    [ position_restraints ]
    ;to fix Z postion of head grop in bilayer simulation
      2     1.0      0.0      0.0     BILAYER_LIPIDHEAD_FC
#endif


#ifdef MICELLE_LIPIDHEAD_FC
    [ position_restraints ]
    ;to fix postion of head grop in micelle simulation
      2     1.0      1.0      1.0     MICELLE_LIPIDHEAD_FC
#endif


;keep lipid tails out of a cylinder along X Y Z axis to maintain the waterpore:
#ifdef  VESICLE_LIPIDTAIL_R
    #ifndef VESICLE_LIPIDTAIL_FC
        #define VESICLE_LIPIDTAIL_FC 1000
    #endif
    [ position_restraints ]
      5     2    2   -VESICLE_LIPIDTAIL_R  VESICLE_LIPIDTAIL_FC
      5     2    6   -VESICLE_LIPIDTAIL_R  VESICLE_LIPIDTAIL_FC
      5     2    7   -VESICLE_LIPIDTAIL_R  VESICLE_LIPIDTAIL_FC
      6     2    2   -VESICLE_LIPIDTAIL_R  VESICLE_LIPIDTAIL_FC
      6     2    6   -VESICLE_LIPIDTAIL_R  VESICLE_LIPIDTAIL_FC
      6     2    7   -VESICLE_LIPIDTAIL_R  VESICLE_LIPIDTAIL_FC
      7     2    2   -VESICLE_LIPIDTAIL_R  VESICLE_LIPIDTAIL_FC
      7     2    6   -VESICLE_LIPIDTAIL_R  VESICLE_LIPIDTAIL_FC
      7     2    7   -VESICLE_LIPIDTAIL_R  VESICLE_LIPIDTAIL_FC
      8     2    2   -VESICLE_LIPIDTAIL_R  VESICLE_LIPIDTAIL_FC
      8     2    6   -VESICLE_LIPIDTAIL_R  VESICLE_LIPIDTAIL_FC
      8     2    7   -VESICLE_LIPIDTAIL_R  VESICLE_LIPIDTAIL_FC
      9     2    2   -VESICLE_LIPIDTAIL_R  VESICLE_LIPIDTAIL_FC
      9     2    6   -VESICLE_LIPIDTAIL_R  VESICLE_LIPIDTAIL_FC
      9     2    7   -VESICLE_LIPIDTAIL_R  VESICLE_LIPIDTAIL_FC
     10     2    2   -VESICLE_LIPIDTAIL_R  VESICLE_LIPIDTAIL_FC
     10     2    6   -VESICLE_LIPIDTAIL_R  VESICLE_LIPIDTAIL_FC
     10     2    7   -VESICLE_LIPIDTAIL_R  VESICLE_LIPIDTAIL_FC
     11     2    2   -VESICLE_LIPIDTAIL_R  VESICLE_LIPIDTAIL_FC
     11     2    6   -VESICLE_LIPIDTAIL_R  VESICLE_LIPIDTAIL_FC
     11     2    7   -VESICLE_LIPIDTAIL_R  VESICLE_LIPIDTAIL_FC
     12     2    2   -VESICLE_LIPIDTAIL_R  VESICLE_LIPIDTAIL_FC
     12     2    6   -VESICLE_LIPIDTAIL_R  VESICLE_LIPIDTAIL_FC
     12     2    7   -VESICLE_LIPIDTAIL_R  VESICLE_LIPIDTAIL_FC
#endif


;;;;;; Martini lipid topology for di-C24:0-C26:0 PC (DXPC), generated using:
; The Martini lipid itp generator version 0.4  Args are: -o martini_v2.0_DXPC_01.itp -alname DXPC -alhead 'C P' -allink 'G G' -altail 'CCCCCC CCCCCC'
; WARNING: Lipids topology was generated following the Martini 2.0 guidelines but this specific lipid type might
;          not have been tested and should therefore be used with care. 
;
; Description:
;   A general model phosphatidylcholine (PC) lipid corresponding to atomistic C24:0 dilignoceroyl - C26:0 dihexacosanoyl tails.
; Parameterization:
;   This topology follows the standard Martini 2.0 lipid definitions and building block rules.
; Reference(s): 
;   S.J. Marrink, A.H. de Vries, A.E. Mark. Coarse grained model for semi-quantitative lipid simulations. JPC-B, 108:750-760, 
;   2004. doi:10.1021/jp036508g 
;   S.J. Marrink, H.J. Risselada, S. Yefimov, D.P. Tieleman, A.H. de Vries. The MARTINI force field: coarse grained model for 
;   biomolecular simulations. JPC-B, 111:7812-7824, 2007. doi:10.1021/jp071097f 
;   T.A. Wassenaar, H.I. Ingolfsson, R.A. Bockmann, D.P. Tieleman, S.J. Marrink. Computational lipidomics with insane: a versatile 
;   tool for generating custom membranes for molecular simulations. JCTC, 150410125128004, 2015. doi:10.1021/acs.jctc.5b00209
; Created: 2015.04.20
;
;@INSANE alhead=C P, allink=G G, altail=CCCCCC CCCCCC, alname=DXPC, charge=0.0
;@RESNTEST DXP==DXPC if: atoms[0]==NC3
;@BEADS NC3 PO4 GL1 GL2 C1A C2A C3A C4A C5A C6A C1B C2B C3B C4B C5B C6B 
;@BONDS NC3-PO4 PO4-GL1 GL1-GL2 GL1-C1A C1A-C2A C2A-C3A C3A-C4A C4A-C5A C5A-C6A GL2-C1B C1B-C2B C2B-C3B C3B-C4B C4B-C5B C5B-C6B 
;

[moleculetype]
; molname      nrexcl
  DXPC          1

[atoms]
; id 	type 	resnr 	residu 	atom 	cgnr 	charge
   1 	Q0 	 1 	DXPC 	NC3 	 1 	1.0 	
   2 	Qa 	 1 	DXPC 	PO4 	 2 	-1.0 	
   3 	Na 	 1 	DXPC 	GL1 	 3 	0 	
   4 	Na 	 1 	DXPC 	GL2 	 4 	0 	
   5 	C1 	 1 	DXPC 	C1A 	 5 	0 	
   6 	C1 	 1 	DXPC 	C2A 	 6 	0 	
   7 	C1 	 1 	DXPC 	C3A 	 7 	0 	
   8 	C1 	 1 	DXPC 	C4A 	 8 	0 	
   9 	C1 	 1 	DXPC 	C5A 	 9 	0 	
  10 	C1 	 1 	DXPC 	C6A 	10 	0 	
  11 	C1 	 1 	DXPC 	C1B 	11 	0 	
  12 	C1 	 1 	DXPC 	C2B 	12 	0 	
  13 	C1 	 1 	DXPC 	C3B 	13 	0 	
  14 	C1 	 1 	DXPC 	C4B 	14 	0 	
  15 	C1 	 1 	DXPC 	C5B 	15 	0 	
  16 	C1 	 1 	DXPC 	C6B 	16 	0 	

[bonds]
;  i  j 	funct 	length 	force.c.
   1  2 	1 	0.47 	1250 	
   2  3 	1 	0.47 	1250 	
   3  4 	1 	0.37 	1250 	
   3  5 	1 	0.47 	1250 	
   5  6 	1 	0.47 	1250 	
   6  7 	1 	0.47 	1250 	
   7  8 	1 	0.47 	1250 	
   8  9 	1 	0.47 	1250 	
   9 10 	1 	0.47 	1250 	
   4 11 	1 	0.47 	1250 	
  11 12 	1 	0.47 	1250 	
  12 13 	1 	0.47 	1250 	
  13 14 	1 	0.47 	1250 	
  14 15 	1 	0.47 	1250 	
  15 16 	1 	0.47 	1250 	

[angles]
;  i  j  k 	funct 	angle 	force.c.
   2  3  4 	2 	120.0 	25.0 	
   2  3  5 	2 	180.0 	25.0 	
   3  5  6 	2 	180.0 	25.0 	
   5  6  7 	2 	180.0 	25.0 	
   6  7  8 	2 	180.0 	25.0 	
   7  8  9 	2 	180.0 	25.0 	
   8  9 10 	2 	180.0 	25.0 	
   4 11 12 	2 	180.0 	25.0 	
  11 12 13 	2 	180.0 	25.0 	
  12 13 14 	2 	180.0 	25.0 	
  13 14 15 	2 	180.0 	25.0 	
  14 15 16 	2 	180.0 	25.0 	

 
#ifdef BILAYER_LIPIDHEAD_FC
    [ position_restraints ]
    ;to fix Z postion of head grop in bilayer simulation
      2     1.0      0.0      0.0     BILAYER_LIPIDHEAD_FC
#endif


#ifdef MICELLE_LIPIDHEAD_FC
    [ position_restraints ]
    ;to fix postion of head grop in micelle simulation
      2     1.0      1.0      1.0     MICELLE_LIPIDHEAD_FC
#endif


;keep lipid tails out of a cylinder along X Y Z axis to maintain the waterpore:
#ifdef  VESICLE_LIPIDTAIL_R
    #ifndef VESICLE_LIPIDTAIL_FC
        #define VESICLE_LIPIDTAIL_FC 1000
    #endif
    [ position_restraints ]
      5     2    2   -VESICLE_LIPIDTAIL_R  VESICLE_LIPIDTAIL_FC
      5     2    6   -VESICLE_LIPIDTAIL_R  VESICLE_LIPIDTAIL_FC
      5     2    7   -VESICLE_LIPIDTAIL_R  VESICLE_LIPIDTAIL_FC
      6     2    2   -VESICLE_LIPIDTAIL_R  VESICLE_LIPIDTAIL_FC
      6     2    6   -VESICLE_LIPIDTAIL_R  VESICLE_LIPIDTAIL_FC
      6     2    7   -VESICLE_LIPIDTAIL_R  VESICLE_LIPIDTAIL_FC
      7     2    2   -VESICLE_LIPIDTAIL_R  VESICLE_LIPIDTAIL_FC
      7     2    6   -VESICLE_LIPIDTAIL_R  VESICLE_LIPIDTAIL_FC
      7     2    7   -VESICLE_LIPIDTAIL_R  VESICLE_LIPIDTAIL_FC
      8     2    2   -VESICLE_LIPIDTAIL_R  VESICLE_LIPIDTAIL_FC
      8     2    6   -VESICLE_LIPIDTAIL_R  VESICLE_LIPIDTAIL_FC
      8     2    7   -VESICLE_LIPIDTAIL_R  VESICLE_LIPIDTAIL_FC
      9     2    2   -VESICLE_LIPIDTAIL_R  VESICLE_LIPIDTAIL_FC
      9     2    6   -VESICLE_LIPIDTAIL_R  VESICLE_LIPIDTAIL_FC
      9     2    7   -VESICLE_LIPIDTAIL_R  VESICLE_LIPIDTAIL_FC
     10     2    2   -VESICLE_LIPIDTAIL_R  VESICLE_LIPIDTAIL_FC
     10     2    6   -VESICLE_LIPIDTAIL_R  VESICLE_LIPIDTAIL_FC
     10     2    7   -VESICLE_LIPIDTAIL_R  VESICLE_LIPIDTAIL_FC
     11     2    2   -VESICLE_LIPIDTAIL_R  VESICLE_LIPIDTAIL_FC
     11     2    6   -VESICLE_LIPIDTAIL_R  VESICLE_LIPIDTAIL_FC
     11     2    7   -VESICLE_LIPIDTAIL_R  VESICLE_LIPIDTAIL_FC
     12     2    2   -VESICLE_LIPIDTAIL_R  VESICLE_LIPIDTAIL_FC
     12     2    6   -VESICLE_LIPIDTAIL_R  VESICLE_LIPIDTAIL_FC
     12     2    7   -VESICLE_LIPIDTAIL_R  VESICLE_LIPIDTAIL_FC
     13     2    2   -VESICLE_LIPIDTAIL_R  VESICLE_LIPIDTAIL_FC
     13     2    6   -VESICLE_LIPIDTAIL_R  VESICLE_LIPIDTAIL_FC
     13     2    7   -VESICLE_LIPIDTAIL_R  VESICLE_LIPIDTAIL_FC
     14     2    2   -VESICLE_LIPIDTAIL_R  VESICLE_LIPIDTAIL_FC
     14     2    6   -VESICLE_LIPIDTAIL_R  VESICLE_LIPIDTAIL_FC
     14     2    7   -VESICLE_LIPIDTAIL_R  VESICLE_LIPIDTAIL_FC
     15     2    2   -VESICLE_LIPIDTAIL_R  VESICLE_LIPIDTAIL_FC
     15     2    6   -VESICLE_LIPIDTAIL_R  VESICLE_LIPIDTAIL_FC
     15     2    7   -VESICLE_LIPIDTAIL_R  VESICLE_LIPIDTAIL_FC
     16     2    2   -VESICLE_LIPIDTAIL_R  VESICLE_LIPIDTAIL_FC
     16     2    6   -VESICLE_LIPIDTAIL_R  VESICLE_LIPIDTAIL_FC
     16     2    7   -VESICLE_LIPIDTAIL_R  VESICLE_LIPIDTAIL_FC
#endif


;;;;;; Martini lipid topology for di-C12:1-C14:1 PC (DYPC), generated using:
; The Martini lipid itp generator version 0.4  Args are: -o martini_v2.0_DYPC_01.itp -alname DYPC -alhead 'C P' -allink 'G G' -altail 'CDC CDC'
; WARNING: Lipids topology was generated following the Martini 2.0 guidelines but this specific lipid type might
;          not have been tested and should therefore be used with care. 
;
; Description:
;   A general model phosphatidylcholine (PC) lipid corresponding to atomistic e.g. C12:1, C14:1(9c) dimyristoleoyl tails.
; Parameterization:
;   This topology follows the standard Martini 2.0 lipid definitions and building block rules.
; Reference(s): 
;   S.J. Marrink, A.H. de Vries, A.E. Mark. Coarse grained model for semi-quantitative lipid simulations. JPC-B, 108:750-760, 
;   2004. doi:10.1021/jp036508g 
;   S.J. Marrink, H.J. Risselada, S. Yefimov, D.P. Tieleman, A.H. de Vries. The MARTINI force field: coarse grained model for 
;   biomolecular simulations. JPC-B, 111:7812-7824, 2007. doi:10.1021/jp071097f 
;   T.A. Wassenaar, H.I. Ingolfsson, R.A. Bockmann, D.P. Tieleman, S.J. Marrink. Computational lipidomics with insane: a versatile 
;   tool for generating custom membranes for molecular simulations. JCTC, 150410125128004, 2015. doi:10.1021/acs.jctc.5b00209
; Created: 2015.04.20
;
;@INSANE alhead=C P, allink=G G, altail=CDC CDC, alname=DYPC, charge=0.0
;@RESNTEST DYP==DYPC if: atoms[0]==NC3
;@BEADS NC3 PO4 GL1 GL2 C1A D2A C3A C1B D2B C3B 
;@BONDS NC3-PO4 PO4-GL1 GL1-GL2 GL1-C1A C1A-D2A D2A-C3A GL2-C1B C1B-D2B D2B-C3B 
;

[moleculetype]
; molname      nrexcl
  DYPC          1

[atoms]
; id 	type 	resnr 	residu 	atom 	cgnr 	charge
   1 	Q0 	 1 	DYPC 	NC3 	 1 	1.0 	
   2 	Qa 	 1 	DYPC 	PO4 	 2 	-1.0 	
   3 	Na 	 1 	DYPC 	GL1 	 3 	0 	
   4 	Na 	 1 	DYPC 	GL2 	 4 	0 	
   5 	C1 	 1 	DYPC 	C1A 	 5 	0 	
   6 	C3 	 1 	DYPC 	D2A 	 6 	0 	
   7 	C1 	 1 	DYPC 	C3A 	 7 	0 	
   8 	C1 	 1 	DYPC 	C1B 	 8 	0 	
   9 	C3 	 1 	DYPC 	D2B 	 9 	0 	
  10 	C1 	 1 	DYPC 	C3B 	10 	0 	

[bonds]
;  i  j 	funct 	length 	force.c.
   1  2 	1 	0.47 	1250 	
   2  3 	1 	0.47 	1250 	
   3  4 	1 	0.37 	1250 	
   3  5 	1 	0.47 	1250 	
   5  6 	1 	0.47 	1250 	
   6  7 	1 	0.47 	1250 	
   4  8 	1 	0.47 	1250 	
   8  9 	1 	0.47 	1250 	
   9 10 	1 	0.47 	1250 	

[angles]
;  i  j  k 	funct 	angle 	force.c.
   2  3  4 	2 	120.0 	25.0 	
   2  3  5 	2 	180.0 	25.0 	
   3  5  6 	2 	180.0 	25.0 	
   5  6  7 	2 	120.0 	45.0 	
   4  8  9 	2 	180.0 	25.0 	
   8  9 10 	2 	120.0 	45.0 	

 
#ifdef BILAYER_LIPIDHEAD_FC
    [ position_restraints ]
    ;to fix Z postion of head grop in bilayer simulation
      2     1.0      0.0      0.0     BILAYER_LIPIDHEAD_FC
#endif


#ifdef MICELLE_LIPIDHEAD_FC
    [ position_restraints ]
    ;to fix postion of head grop in micelle simulation
      2     1.0      1.0      1.0     MICELLE_LIPIDHEAD_FC
#endif


;keep lipid tails out of a cylinder along X Y Z axis to maintain the waterpore:
#ifdef  VESICLE_LIPIDTAIL_R
    #ifndef VESICLE_LIPIDTAIL_FC
        #define VESICLE_LIPIDTAIL_FC 1000
    #endif
    [ position_restraints ]
      5     2    2   -VESICLE_LIPIDTAIL_R  VESICLE_LIPIDTAIL_FC
      5     2    6   -VESICLE_LIPIDTAIL_R  VESICLE_LIPIDTAIL_FC
      5     2    7   -VESICLE_LIPIDTAIL_R  VESICLE_LIPIDTAIL_FC
      6     2    2   -VESICLE_LIPIDTAIL_R  VESICLE_LIPIDTAIL_FC
      6     2    6   -VESICLE_LIPIDTAIL_R  VESICLE_LIPIDTAIL_FC
      6     2    7   -VESICLE_LIPIDTAIL_R  VESICLE_LIPIDTAIL_FC
      7     2    2   -VESICLE_LIPIDTAIL_R  VESICLE_LIPIDTAIL_FC
      7     2    6   -VESICLE_LIPIDTAIL_R  VESICLE_LIPIDTAIL_FC
      7     2    7   -VESICLE_LIPIDTAIL_R  VESICLE_LIPIDTAIL_FC
      8     2    2   -VESICLE_LIPIDTAIL_R  VESICLE_LIPIDTAIL_FC
      8     2    6   -VESICLE_LIPIDTAIL_R  VESICLE_LIPIDTAIL_FC
      8     2    7   -VESICLE_LIPIDTAIL_R  VESICLE_LIPIDTAIL_FC
      9     2    2   -VESICLE_LIPIDTAIL_R  VESICLE_LIPIDTAIL_FC
      9     2    6   -VESICLE_LIPIDTAIL_R  VESICLE_LIPIDTAIL_FC
      9     2    7   -VESICLE_LIPIDTAIL_R  VESICLE_LIPIDTAIL_FC
     10     2    2   -VESICLE_LIPIDTAIL_R  VESICLE_LIPIDTAIL_FC
     10     2    6   -VESICLE_LIPIDTAIL_R  VESICLE_LIPIDTAIL_FC
     10     2    7   -VESICLE_LIPIDTAIL_R  VESICLE_LIPIDTAIL_FC
#endif


;;;;;; Martini lipid topology for C12:0/16:0 PC (LPPC), generated using:
; The Martini lipid itp generator version 0.4  Args are: -o martini_v2.0_LPPC_01.itp -alname LPPC -alhead 'C P' -allink 'G G' -altail 'CCCC CCC'
; WARNING: Lipids topology was generated following the Martini 2.0 guidelines but this specific lipid type might
;          not have been tested and should therefore be used with care. 
;
; Description:
;   A general model phosphatidylcholine (PC) lipid corresponding to atomistic e.g. C14:0/16:0 1-myristoyl-2-palmitoyl, 
;   C14:0/18:0 1-myristoyl-2-stearoyl tails.
; Parameterization:
;   This topology follows the standard Martini 2.0 lipid definitions and building block rules.
; Reference(s): 
;   S.J. Marrink, A.H. de Vries, A.E. Mark. Coarse grained model for semi-quantitative lipid simulations. JPC-B, 108:750-760, 
;   2004. doi:10.1021/jp036508g 
;   S.J. Marrink, H.J. Risselada, S. Yefimov, D.P. Tieleman, A.H. de Vries. The MARTINI force field: coarse grained model for 
;   biomolecular simulations. JPC-B, 111:7812-7824, 2007. doi:10.1021/jp071097f 
;   T.A. Wassenaar, H.I. Ingolfsson, R.A. Bockmann, D.P. Tieleman, S.J. Marrink. Computational lipidomics with insane: a versatile 
;   tool for generating custom membranes for molecular simulations. JCTC, 150410125128004, 2015. doi:10.1021/acs.jctc.5b00209
; Created: 2015.04.20
;
;@INSANE alhead=C P, allink=G G, altail=CCCC CCC, alname=LPPC, charge=0.0
;@RESNTEST LPP==LPPC if: atoms[0]==NC3
;@BEADS NC3 PO4 GL1 GL2 C1A C2A C3A C4A C1B C2B C3B 
;@BONDS NC3-PO4 PO4-GL1 GL1-GL2 GL1-C1A C1A-C2A C2A-C3A C3A-C4A GL2-C1B C1B-C2B C2B-C3B 
;

[moleculetype]
; molname      nrexcl
  LPPC          1

[atoms]
; id 	type 	resnr 	residu 	atom 	cgnr 	charge
   1 	Q0 	 1 	LPPC 	NC3 	 1 	1.0 	
   2 	Qa 	 1 	LPPC 	PO4 	 2 	-1.0 	
   3 	Na 	 1 	LPPC 	GL1 	 3 	0 	
   4 	Na 	 1 	LPPC 	GL2 	 4 	0 	
   5 	C1 	 1 	LPPC 	C1A 	 5 	0 	
   6 	C1 	 1 	LPPC 	C2A 	 6 	0 	
   7 	C1 	 1 	LPPC 	C3A 	 7 	0 	
   8 	C1 	 1 	LPPC 	C4A 	 8 	0 	
   9 	C1 	 1 	LPPC 	C1B 	 9 	0 	
  10 	C1 	 1 	LPPC 	C2B 	10 	0 	
  11 	C1 	 1 	LPPC 	C3B 	11 	0 	

[bonds]
;  i  j 	funct 	length 	force.c.
   1  2 	1 	0.47 	1250 	
   2  3 	1 	0.47 	1250 	
   3  4 	1 	0.37 	1250 	
   3  5 	1 	0.47 	1250 	
   5  6 	1 	0.47 	1250 	
   6  7 	1 	0.47 	1250 	
   7  8 	1 	0.47 	1250 	
   4  9 	1 	0.47 	1250 	
   9 10 	1 	0.47 	1250 	
  10 11 	1 	0.47 	1250 	

[angles]
;  i  j  k 	funct 	angle 	force.c.
   2  3  4 	2 	120.0 	25.0 	
   2  3  5 	2 	180.0 	25.0 	
   3  5  6 	2 	180.0 	25.0 	
   5  6  7 	2 	180.0 	25.0 	
   6  7  8 	2 	180.0 	25.0 	
   4  9 10 	2 	180.0 	25.0 	
   9 10 11 	2 	180.0 	25.0 	

 
#ifdef BILAYER_LIPIDHEAD_FC
    [ position_restraints ]
    ;to fix Z postion of head grop in bilayer simulation
      2     1.0      0.0      0.0     BILAYER_LIPIDHEAD_FC
#endif


#ifdef MICELLE_LIPIDHEAD_FC
    [ position_restraints ]
    ;to fix postion of head grop in micelle simulation
      2     1.0      1.0      1.0     MICELLE_LIPIDHEAD_FC
#endif


;keep lipid tails out of a cylinder along X Y Z axis to maintain the waterpore:
#ifdef  VESICLE_LIPIDTAIL_R
    #ifndef VESICLE_LIPIDTAIL_FC
        #define VESICLE_LIPIDTAIL_FC 1000
    #endif
    [ position_restraints ]
      5     2    2   -VESICLE_LIPIDTAIL_R  VESICLE_LIPIDTAIL_FC
      5     2    6   -VESICLE_LIPIDTAIL_R  VESICLE_LIPIDTAIL_FC
      5     2    7   -VESICLE_LIPIDTAIL_R  VESICLE_LIPIDTAIL_FC
      6     2    2   -VESICLE_LIPIDTAIL_R  VESICLE_LIPIDTAIL_FC
      6     2    6   -VESICLE_LIPIDTAIL_R  VESICLE_LIPIDTAIL_FC
      6     2    7   -VESICLE_LIPIDTAIL_R  VESICLE_LIPIDTAIL_FC
      7     2    2   -VESICLE_LIPIDTAIL_R  VESICLE_LIPIDTAIL_FC
      7     2    6   -VESICLE_LIPIDTAIL_R  VESICLE_LIPIDTAIL_FC
      7     2    7   -VESICLE_LIPIDTAIL_R  VESICLE_LIPIDTAIL_FC
      8     2    2   -VESICLE_LIPIDTAIL_R  VESICLE_LIPIDTAIL_FC
      8     2    6   -VESICLE_LIPIDTAIL_R  VESICLE_LIPIDTAIL_FC
      8     2    7   -VESICLE_LIPIDTAIL_R  VESICLE_LIPIDTAIL_FC
      9     2    2   -VESICLE_LIPIDTAIL_R  VESICLE_LIPIDTAIL_FC
      9     2    6   -VESICLE_LIPIDTAIL_R  VESICLE_LIPIDTAIL_FC
      9     2    7   -VESICLE_LIPIDTAIL_R  VESICLE_LIPIDTAIL_FC
     10     2    2   -VESICLE_LIPIDTAIL_R  VESICLE_LIPIDTAIL_FC
     10     2    6   -VESICLE_LIPIDTAIL_R  VESICLE_LIPIDTAIL_FC
     10     2    7   -VESICLE_LIPIDTAIL_R  VESICLE_LIPIDTAIL_FC
     11     2    2   -VESICLE_LIPIDTAIL_R  VESICLE_LIPIDTAIL_FC
     11     2    6   -VESICLE_LIPIDTAIL_R  VESICLE_LIPIDTAIL_FC
     11     2    7   -VESICLE_LIPIDTAIL_R  VESICLE_LIPIDTAIL_FC
#endif


;;;;;; Martini lipid topology for C16:0/20:4 PC (PAPC), generated using:
; The Martini lipid itp generator version 0.4  Args are: -o martini_v2.0_PAPC_01.itp -alname PAPC -alhead 'C P' -allink 'G G' -altail 'DDDDC CCCC'
; WARNING: Lipids topology was generated following the Martini 2.0 guidelines but this specific lipid type might
;          not have been tested and should therefore be used with care. 
;
; Description:
;   A general model phosphatidylcholine (PC) lipid corresponding to atomistic e.g. C16:0/20:4 1-stearoyl-2-arachidonoyl tails.
; Parameterization:
;   This topology follows the standard Martini 2.0 lipid definitions and building block rules.
; Reference(s): 
;   S.J. Marrink, A.H. de Vries, A.E. Mark. Coarse grained model for semi-quantitative lipid simulations. JPC-B, 108:750-760, 
;   2004. doi:10.1021/jp036508g 
;   S.J. Marrink, H.J. Risselada, S. Yefimov, D.P. Tieleman, A.H. de Vries. The MARTINI force field: coarse grained model for 
;   biomolecular simulations. JPC-B, 111:7812-7824, 2007. doi:10.1021/jp071097f 
;   T.A. Wassenaar, H.I. Ingolfsson, R.A. Bockmann, D.P. Tieleman, S.J. Marrink. Computational lipidomics with insane: a versatile 
;   tool for generating custom membranes for molecular simulations. JCTC, 150410125128004, 2015. doi:10.1021/acs.jctc.5b00209
; Created: 2015.04.20
;
;@INSANE alhead=C P, allink=G G, altail=DDDDC CCCC, alname=PAPC, charge=0.0
;@RESNTEST PAP==PAPC if: atoms[0]==NC3
;@BEADS NC3 PO4 GL1 GL2 D1A D2A D3A D4A C5A C1B C2B C3B C4B 
;@BONDS NC3-PO4 PO4-GL1 GL1-GL2 GL1-D1A D1A-D2A D2A-D3A D3A-D4A D4A-C5A GL2-C1B C1B-C2B C2B-C3B C3B-C4B 
;

[moleculetype]
; molname      nrexcl
  PAPC          1

[atoms]
; id 	type 	resnr 	residu 	atom 	cgnr 	charge
   1 	Q0 	 1 	PAPC 	NC3 	 1 	1.0 	
   2 	Qa 	 1 	PAPC 	PO4 	 2 	-1.0 	
   3 	Na 	 1 	PAPC 	GL1 	 3 	0 	
   4 	Na 	 1 	PAPC 	GL2 	 4 	0 	
   5 	C4 	 1 	PAPC 	D1A 	 5 	0 	
   6 	C4 	 1 	PAPC 	D2A 	 6 	0 	
   7 	C4 	 1 	PAPC 	D3A 	 7 	0 	
   8 	C4 	 1 	PAPC 	D4A 	 8 	0 	
   9 	C1 	 1 	PAPC 	C5A 	 9 	0 	
  10 	C1 	 1 	PAPC 	C1B 	10 	0 	
  11 	C1 	 1 	PAPC 	C2B 	11 	0 	
  12 	C1 	 1 	PAPC 	C3B 	12 	0 	
  13 	C1 	 1 	PAPC 	C4B 	13 	0 	

[bonds]
;  i  j 	funct 	length 	force.c.
   1  2 	1 	0.47 	1250 	
   2  3 	1 	0.47 	1250 	
   3  4 	1 	0.37 	1250 	
   3  5 	1 	0.47 	1250 	
   5  6 	1 	0.47 	1250 	
   6  7 	1 	0.47 	1250 	
   7  8 	1 	0.47 	1250 	
   8  9 	1 	0.47 	1250 	
   4 10 	1 	0.47 	1250 	
  10 11 	1 	0.47 	1250 	
  11 12 	1 	0.47 	1250 	
  12 13 	1 	0.47 	1250 	

[angles]
;  i  j  k 	funct 	angle 	force.c.
   2  3  4 	2 	120.0 	25.0 	
   2  3  5 	2 	180.0 	25.0 	
   3  5  6 	2 	100.0 	10.0 	
   5  6  7 	2 	100.0 	10.0 	
   6  7  8 	2 	100.0 	10.0 	
   7  8  9 	2 	120.0 	45.0 	
   4 10 11 	2 	180.0 	25.0 	
  10 11 12 	2 	180.0 	25.0 	
  11 12 13 	2 	180.0 	25.0 	

 
#ifdef BILAYER_LIPIDHEAD_FC
    [ position_restraints ]
    ;to fix Z postion of head grop in bilayer simulation
      2     1.0      0.0      0.0     BILAYER_LIPIDHEAD_FC
#endif


#ifdef MICELLE_LIPIDHEAD_FC
    [ position_restraints ]
    ;to fix postion of head grop in micelle simulation
      2     1.0      1.0      1.0     MICELLE_LIPIDHEAD_FC
#endif


;keep lipid tails out of a cylinder along X Y Z axis to maintain the waterpore:
#ifdef  VESICLE_LIPIDTAIL_R
    #ifndef VESICLE_LIPIDTAIL_FC
        #define VESICLE_LIPIDTAIL_FC 1000
    #endif
    [ position_restraints ]
      5     2    2   -VESICLE_LIPIDTAIL_R  VESICLE_LIPIDTAIL_FC
      5     2    6   -VESICLE_LIPIDTAIL_R  VESICLE_LIPIDTAIL_FC
      5     2    7   -VESICLE_LIPIDTAIL_R  VESICLE_LIPIDTAIL_FC
      6     2    2   -VESICLE_LIPIDTAIL_R  VESICLE_LIPIDTAIL_FC
      6     2    6   -VESICLE_LIPIDTAIL_R  VESICLE_LIPIDTAIL_FC
      6     2    7   -VESICLE_LIPIDTAIL_R  VESICLE_LIPIDTAIL_FC
      7     2    2   -VESICLE_LIPIDTAIL_R  VESICLE_LIPIDTAIL_FC
      7     2    6   -VESICLE_LIPIDTAIL_R  VESICLE_LIPIDTAIL_FC
      7     2    7   -VESICLE_LIPIDTAIL_R  VESICLE_LIPIDTAIL_FC
      8     2    2   -VESICLE_LIPIDTAIL_R  VESICLE_LIPIDTAIL_FC
      8     2    6   -VESICLE_LIPIDTAIL_R  VESICLE_LIPIDTAIL_FC
      8     2    7   -VESICLE_LIPIDTAIL_R  VESICLE_LIPIDTAIL_FC
      9     2    2   -VESICLE_LIPIDTAIL_R  VESICLE_LIPIDTAIL_FC
      9     2    6   -VESICLE_LIPIDTAIL_R  VESICLE_LIPIDTAIL_FC
      9     2    7   -VESICLE_LIPIDTAIL_R  VESICLE_LIPIDTAIL_FC
     10     2    2   -VESICLE_LIPIDTAIL_R  VESICLE_LIPIDTAIL_FC
     10     2    6   -VESICLE_LIPIDTAIL_R  VESICLE_LIPIDTAIL_FC
     10     2    7   -VESICLE_LIPIDTAIL_R  VESICLE_LIPIDTAIL_FC
     11     2    2   -VESICLE_LIPIDTAIL_R  VESICLE_LIPIDTAIL_FC
     11     2    6   -VESICLE_LIPIDTAIL_R  VESICLE_LIPIDTAIL_FC
     11     2    7   -VESICLE_LIPIDTAIL_R  VESICLE_LIPIDTAIL_FC
     12     2    2   -VESICLE_LIPIDTAIL_R  VESICLE_LIPIDTAIL_FC
     12     2    6   -VESICLE_LIPIDTAIL_R  VESICLE_LIPIDTAIL_FC
     12     2    7   -VESICLE_LIPIDTAIL_R  VESICLE_LIPIDTAIL_FC
     13     2    2   -VESICLE_LIPIDTAIL_R  VESICLE_LIPIDTAIL_FC
     13     2    6   -VESICLE_LIPIDTAIL_R  VESICLE_LIPIDTAIL_FC
     13     2    7   -VESICLE_LIPIDTAIL_R  VESICLE_LIPIDTAIL_FC
#endif


;;;;;; Martini lipid topology for C16:0/20:2 PC (PEPC), generated using:
; The Martini lipid itp generator version 0.4  Args are: -o martini_v2.0_PEPC_01.itp -alname PEPC -alhead 'C P' -allink 'G G' -altail 'CCDDC CCCC'
; WARNING: Lipids topology was generated following the Martini 2.0 guidelines but this specific lipid type might
;          not have been tested and should therefore be used with care. 
;
; Description:
;   A general model phosphatidylcholine (PC) lipid corresponding to atomistic e.g. C18:0/20:2 1-stearoyl-2-eicosadienoyl tails.
; Parameterization:
;   This topology follows the standard Martini 2.0 lipid definitions and building block rules.
; Reference(s): 
;   S.J. Marrink, A.H. de Vries, A.E. Mark. Coarse grained model for semi-quantitative lipid simulations. JPC-B, 108:750-760, 
;   2004. doi:10.1021/jp036508g 
;   S.J. Marrink, H.J. Risselada, S. Yefimov, D.P. Tieleman, A.H. de Vries. The MARTINI force field: coarse grained model for 
;   biomolecular simulations. JPC-B, 111:7812-7824, 2007. doi:10.1021/jp071097f 
;   T.A. Wassenaar, H.I. Ingolfsson, R.A. Bockmann, D.P. Tieleman, S.J. Marrink. Computational lipidomics with insane: a versatile 
;   tool for generating custom membranes for molecular simulations. JCTC, 150410125128004, 2015. doi:10.1021/acs.jctc.5b00209
; Created: 2015.04.20
;
;@INSANE alhead=C P, allink=G G, altail=CCDDC CCCC, alname=PEPC, charge=0.0
;@RESNTEST PEP==PEPC if: atoms[0]==NC3
;@BEADS NC3 PO4 GL1 GL2 C1A C2A D3A D4A C5A C1B C2B C3B C4B 
;@BONDS NC3-PO4 PO4-GL1 GL1-GL2 GL1-C1A C1A-C2A C2A-D3A D3A-D4A D4A-C5A GL2-C1B C1B-C2B C2B-C3B C3B-C4B 
;

[moleculetype]
; molname      nrexcl
  PEPC          1

[atoms]
; id 	type 	resnr 	residu 	atom 	cgnr 	charge
   1 	Q0 	 1 	PEPC 	NC3 	 1 	1.0 	
   2 	Qa 	 1 	PEPC 	PO4 	 2 	-1.0 	
   3 	Na 	 1 	PEPC 	GL1 	 3 	0 	
   4 	Na 	 1 	PEPC 	GL2 	 4 	0 	
   5 	C1 	 1 	PEPC 	C1A 	 5 	0 	
   6 	C1 	 1 	PEPC 	C2A 	 6 	0 	
   7 	C4 	 1 	PEPC 	D3A 	 7 	0 	
   8 	C4 	 1 	PEPC 	D4A 	 8 	0 	
   9 	C1 	 1 	PEPC 	C5A 	 9 	0 	
  10 	C1 	 1 	PEPC 	C1B 	10 	0 	
  11 	C1 	 1 	PEPC 	C2B 	11 	0 	
  12 	C1 	 1 	PEPC 	C3B 	12 	0 	
  13 	C1 	 1 	PEPC 	C4B 	13 	0 	

[bonds]
;  i  j 	funct 	length 	force.c.
   1  2 	1 	0.47 	1250 	
   2  3 	1 	0.47 	1250 	
   3  4 	1 	0.37 	1250 	
   3  5 	1 	0.47 	1250 	
   5  6 	1 	0.47 	1250 	
   6  7 	1 	0.47 	1250 	
   7  8 	1 	0.47 	1250 	
   8  9 	1 	0.47 	1250 	
   4 10 	1 	0.47 	1250 	
  10 11 	1 	0.47 	1250 	
  11 12 	1 	0.47 	1250 	
  12 13 	1 	0.47 	1250 	

[angles]
;  i  j  k 	funct 	angle 	force.c.
   2  3  4 	2 	120.0 	25.0 	
   2  3  5 	2 	180.0 	25.0 	
   3  5  6 	2 	180.0 	25.0 	
   5  6  7 	2 	180.0 	25.0 	
   6  7  8 	2 	100.0 	10.0 	
   7  8  9 	2 	120.0 	45.0 	
   4 10 11 	2 	180.0 	25.0 	
  10 11 12 	2 	180.0 	25.0 	
  11 12 13 	2 	180.0 	25.0 	

 
#ifdef BILAYER_LIPIDHEAD_FC
    [ position_restraints ]
    ;to fix Z postion of head grop in bilayer simulation
      2     1.0      0.0      0.0     BILAYER_LIPIDHEAD_FC
#endif


#ifdef MICELLE_LIPIDHEAD_FC
    [ position_restraints ]
    ;to fix postion of head grop in micelle simulation
      2     1.0      1.0      1.0     MICELLE_LIPIDHEAD_FC
#endif


;keep lipid tails out of a cylinder along X Y Z axis to maintain the waterpore:
#ifdef  VESICLE_LIPIDTAIL_R
    #ifndef VESICLE_LIPIDTAIL_FC
        #define VESICLE_LIPIDTAIL_FC 1000
    #endif
    [ position_restraints ]
      5     2    2   -VESICLE_LIPIDTAIL_R  VESICLE_LIPIDTAIL_FC
      5     2    6   -VESICLE_LIPIDTAIL_R  VESICLE_LIPIDTAIL_FC
      5     2    7   -VESICLE_LIPIDTAIL_R  VESICLE_LIPIDTAIL_FC
      6     2    2   -VESICLE_LIPIDTAIL_R  VESICLE_LIPIDTAIL_FC
      6     2    6   -VESICLE_LIPIDTAIL_R  VESICLE_LIPIDTAIL_FC
      6     2    7   -VESICLE_LIPIDTAIL_R  VESICLE_LIPIDTAIL_FC
      7     2    2   -VESICLE_LIPIDTAIL_R  VESICLE_LIPIDTAIL_FC
      7     2    6   -VESICLE_LIPIDTAIL_R  VESICLE_LIPIDTAIL_FC
      7     2    7   -VESICLE_LIPIDTAIL_R  VESICLE_LIPIDTAIL_FC
      8     2    2   -VESICLE_LIPIDTAIL_R  VESICLE_LIPIDTAIL_FC
      8     2    6   -VESICLE_LIPIDTAIL_R  VESICLE_LIPIDTAIL_FC
      8     2    7   -VESICLE_LIPIDTAIL_R  VESICLE_LIPIDTAIL_FC
      9     2    2   -VESICLE_LIPIDTAIL_R  VESICLE_LIPIDTAIL_FC
      9     2    6   -VESICLE_LIPIDTAIL_R  VESICLE_LIPIDTAIL_FC
      9     2    7   -VESICLE_LIPIDTAIL_R  VESICLE_LIPIDTAIL_FC
     10     2    2   -VESICLE_LIPIDTAIL_R  VESICLE_LIPIDTAIL_FC
     10     2    6   -VESICLE_LIPIDTAIL_R  VESICLE_LIPIDTAIL_FC
     10     2    7   -VESICLE_LIPIDTAIL_R  VESICLE_LIPIDTAIL_FC
     11     2    2   -VESICLE_LIPIDTAIL_R  VESICLE_LIPIDTAIL_FC
     11     2    6   -VESICLE_LIPIDTAIL_R  VESICLE_LIPIDTAIL_FC
     11     2    7   -VESICLE_LIPIDTAIL_R  VESICLE_LIPIDTAIL_FC
     12     2    2   -VESICLE_LIPIDTAIL_R  VESICLE_LIPIDTAIL_FC
     12     2    6   -VESICLE_LIPIDTAIL_R  VESICLE_LIPIDTAIL_FC
     12     2    7   -VESICLE_LIPIDTAIL_R  VESICLE_LIPIDTAIL_FC
     13     2    2   -VESICLE_LIPIDTAIL_R  VESICLE_LIPIDTAIL_FC
     13     2    6   -VESICLE_LIPIDTAIL_R  VESICLE_LIPIDTAIL_FC
     13     2    7   -VESICLE_LIPIDTAIL_R  VESICLE_LIPIDTAIL_FC
#endif


;;;;;; Martini lipid topology for C16:0/20:1 PC (PGPC), generated using:
; The Martini lipid itp generator version 0.4  Args are: -o martini_v2.0_PGPC_01.itp -alname PGPC -alhead 'C P' -allink 'G G' -altail 'CCDCC CCCC'
; WARNING: Lipids topology was generated following the Martini 2.0 guidelines but this specific lipid type might
;          not have been tested and should therefore be used with care. 
;
; Description:
;   A general model phosphatidylcholine (PC) lipid corresponding to atomistic e.g. C16:0/22:1 1-palmitoyl-2-docosenoyl tails.
; Parameterization:
;   This topology follows the standard Martini 2.0 lipid definitions and building block rules.
; Reference(s): 
;   S.J. Marrink, A.H. de Vries, A.E. Mark. Coarse grained model for semi-quantitative lipid simulations. JPC-B, 108:750-760, 
;   2004. doi:10.1021/jp036508g 
;   S.J. Marrink, H.J. Risselada, S. Yefimov, D.P. Tieleman, A.H. de Vries. The MARTINI force field: coarse grained model for 
;   biomolecular simulations. JPC-B, 111:7812-7824, 2007. doi:10.1021/jp071097f 
;   T.A. Wassenaar, H.I. Ingolfsson, R.A. Bockmann, D.P. Tieleman, S.J. Marrink. Computational lipidomics with insane: a versatile 
;   tool for generating custom membranes for molecular simulations. JCTC, 150410125128004, 2015. doi:10.1021/acs.jctc.5b00209
; Created: 2015.04.20
;
;@INSANE alhead=C P, allink=G G, altail=CCDCC CCCC, alname=PGPC, charge=0.0
;@RESNTEST PGP==PGPC if: atoms[0]==NC3
;@BEADS NC3 PO4 GL1 GL2 C1A C2A D3A C4A C5A C1B C2B C3B C4B 
;@BONDS NC3-PO4 PO4-GL1 GL1-GL2 GL1-C1A C1A-C2A C2A-D3A D3A-C4A C4A-C5A GL2-C1B C1B-C2B C2B-C3B C3B-C4B 
;

[moleculetype]
; molname      nrexcl
  PGPC          1

[atoms]
; id 	type 	resnr 	residu 	atom 	cgnr 	charge
   1 	Q0 	 1 	PGPC 	NC3 	 1 	1.0 	
   2 	Qa 	 1 	PGPC 	PO4 	 2 	-1.0 	
   3 	Na 	 1 	PGPC 	GL1 	 3 	0 	
   4 	Na 	 1 	PGPC 	GL2 	 4 	0 	
   5 	C1 	 1 	PGPC 	C1A 	 5 	0 	
   6 	C1 	 1 	PGPC 	C2A 	 6 	0 	
   7 	C3 	 1 	PGPC 	D3A 	 7 	0 	
   8 	C1 	 1 	PGPC 	C4A 	 8 	0 	
   9 	C1 	 1 	PGPC 	C5A 	 9 	0 	
  10 	C1 	 1 	PGPC 	C1B 	10 	0 	
  11 	C1 	 1 	PGPC 	C2B 	11 	0 	
  12 	C1 	 1 	PGPC 	C3B 	12 	0 	
  13 	C1 	 1 	PGPC 	C4B 	13 	0 	

[bonds]
;  i  j 	funct 	length 	force.c.
   1  2 	1 	0.47 	1250 	
   2  3 	1 	0.47 	1250 	
   3  4 	1 	0.37 	1250 	
   3  5 	1 	0.47 	1250 	
   5  6 	1 	0.47 	1250 	
   6  7 	1 	0.47 	1250 	
   7  8 	1 	0.47 	1250 	
   8  9 	1 	0.47 	1250 	
   4 10 	1 	0.47 	1250 	
  10 11 	1 	0.47 	1250 	
  11 12 	1 	0.47 	1250 	
  12 13 	1 	0.47 	1250 	

[angles]
;  i  j  k 	funct 	angle 	force.c.
   2  3  4 	2 	120.0 	25.0 	
   2  3  5 	2 	180.0 	25.0 	
   3  5  6 	2 	180.0 	25.0 	
   5  6  7 	2 	180.0 	25.0 	
   6  7  8 	2 	120.0 	45.0 	
   7  8  9 	2 	180.0 	25.0 	
   4 10 11 	2 	180.0 	25.0 	
  10 11 12 	2 	180.0 	25.0 	
  11 12 13 	2 	180.0 	25.0 	

 
#ifdef BILAYER_LIPIDHEAD_FC
    [ position_restraints ]
    ;to fix Z postion of head grop in bilayer simulation
      2     1.0      0.0      0.0     BILAYER_LIPIDHEAD_FC
#endif


#ifdef MICELLE_LIPIDHEAD_FC
    [ position_restraints ]
    ;to fix postion of head grop in micelle simulation
      2     1.0      1.0      1.0     MICELLE_LIPIDHEAD_FC
#endif


;keep lipid tails out of a cylinder along X Y Z axis to maintain the waterpore:
#ifdef  VESICLE_LIPIDTAIL_R
    #ifndef VESICLE_LIPIDTAIL_FC
        #define VESICLE_LIPIDTAIL_FC 1000
    #endif
    [ position_restraints ]
      5     2    2   -VESICLE_LIPIDTAIL_R  VESICLE_LIPIDTAIL_FC
      5     2    6   -VESICLE_LIPIDTAIL_R  VESICLE_LIPIDTAIL_FC
      5     2    7   -VESICLE_LIPIDTAIL_R  VESICLE_LIPIDTAIL_FC
      6     2    2   -VESICLE_LIPIDTAIL_R  VESICLE_LIPIDTAIL_FC
      6     2    6   -VESICLE_LIPIDTAIL_R  VESICLE_LIPIDTAIL_FC
      6     2    7   -VESICLE_LIPIDTAIL_R  VESICLE_LIPIDTAIL_FC
      7     2    2   -VESICLE_LIPIDTAIL_R  VESICLE_LIPIDTAIL_FC
      7     2    6   -VESICLE_LIPIDTAIL_R  VESICLE_LIPIDTAIL_FC
      7     2    7   -VESICLE_LIPIDTAIL_R  VESICLE_LIPIDTAIL_FC
      8     2    2   -VESICLE_LIPIDTAIL_R  VESICLE_LIPIDTAIL_FC
      8     2    6   -VESICLE_LIPIDTAIL_R  VESICLE_LIPIDTAIL_FC
      8     2    7   -VESICLE_LIPIDTAIL_R  VESICLE_LIPIDTAIL_FC
      9     2    2   -VESICLE_LIPIDTAIL_R  VESICLE_LIPIDTAIL_FC
      9     2    6   -VESICLE_LIPIDTAIL_R  VESICLE_LIPIDTAIL_FC
      9     2    7   -VESICLE_LIPIDTAIL_R  VESICLE_LIPIDTAIL_FC
     10     2    2   -VESICLE_LIPIDTAIL_R  VESICLE_LIPIDTAIL_FC
     10     2    6   -VESICLE_LIPIDTAIL_R  VESICLE_LIPIDTAIL_FC
     10     2    7   -VESICLE_LIPIDTAIL_R  VESICLE_LIPIDTAIL_FC
     11     2    2   -VESICLE_LIPIDTAIL_R  VESICLE_LIPIDTAIL_FC
     11     2    6   -VESICLE_LIPIDTAIL_R  VESICLE_LIPIDTAIL_FC
     11     2    7   -VESICLE_LIPIDTAIL_R  VESICLE_LIPIDTAIL_FC
     12     2    2   -VESICLE_LIPIDTAIL_R  VESICLE_LIPIDTAIL_FC
     12     2    6   -VESICLE_LIPIDTAIL_R  VESICLE_LIPIDTAIL_FC
     12     2    7   -VESICLE_LIPIDTAIL_R  VESICLE_LIPIDTAIL_FC
     13     2    2   -VESICLE_LIPIDTAIL_R  VESICLE_LIPIDTAIL_FC
     13     2    6   -VESICLE_LIPIDTAIL_R  VESICLE_LIPIDTAIL_FC
     13     2    7   -VESICLE_LIPIDTAIL_R  VESICLE_LIPIDTAIL_FC
#endif


;;;;;; Martini lipid topology for C16:0/18:2 PC (PIPC), generated using:
; The Martini lipid itp generator version 0.4  Args are: -o martini_v2.0_PIPC_01.itp -alname PIPC -alhead 'C P' -allink 'G G' -altail 'CDDC CCCC'
; WARNING: Lipids topology was generated following the Martini 2.0 guidelines but this specific lipid type might
;          not have been tested and should therefore be used with care. 
;
; Description:
;   A general model phosphatidylcholine (PC) lipid corresponding to atomistic e.g. C16:0/18:2 1-palmitoyl-2-linoleoyl tails.
; Parameterization:
;   This topology follows the standard Martini 2.0 lipid definitions and building block rules.
; Reference(s): 
;   S.J. Marrink, A.H. de Vries, A.E. Mark. Coarse grained model for semi-quantitative lipid simulations. JPC-B, 108:750-760, 
;   2004. doi:10.1021/jp036508g 
;   S.J. Marrink, H.J. Risselada, S. Yefimov, D.P. Tieleman, A.H. de Vries. The MARTINI force field: coarse grained model for 
;   biomolecular simulations. JPC-B, 111:7812-7824, 2007. doi:10.1021/jp071097f 
;   T.A. Wassenaar, H.I. Ingolfsson, R.A. Bockmann, D.P. Tieleman, S.J. Marrink. Computational lipidomics with insane: a versatile 
;   tool for generating custom membranes for molecular simulations. JCTC, 150410125128004, 2015. doi:10.1021/acs.jctc.5b00209
; Created: 2015.04.20
;
;@INSANE alhead=C P, allink=G G, altail=CDDC CCCC, alname=PIPC, charge=0.0
;@RESNTEST PIP==PIPC if: atoms[0]==NC3
;@BEADS NC3 PO4 GL1 GL2 C1A D2A D3A C4A C1B C2B C3B C4B 
;@BONDS NC3-PO4 PO4-GL1 GL1-GL2 GL1-C1A C1A-D2A D2A-D3A D3A-C4A GL2-C1B C1B-C2B C2B-C3B C3B-C4B 
;

[moleculetype]
; molname      nrexcl
  PIPC          1

[atoms]
; id 	type 	resnr 	residu 	atom 	cgnr 	charge
   1 	Q0 	 1 	PIPC 	NC3 	 1 	1.0 	
   2 	Qa 	 1 	PIPC 	PO4 	 2 	-1.0 	
   3 	Na 	 1 	PIPC 	GL1 	 3 	0 	
   4 	Na 	 1 	PIPC 	GL2 	 4 	0 	
   5 	C1 	 1 	PIPC 	C1A 	 5 	0 	
   6 	C4 	 1 	PIPC 	D2A 	 6 	0 	
   7 	C4 	 1 	PIPC 	D3A 	 7 	0 	
   8 	C1 	 1 	PIPC 	C4A 	 8 	0 	
   9 	C1 	 1 	PIPC 	C1B 	 9 	0 	
  10 	C1 	 1 	PIPC 	C2B 	10 	0 	
  11 	C1 	 1 	PIPC 	C3B 	11 	0 	
  12 	C1 	 1 	PIPC 	C4B 	12 	0 	

[bonds]
;  i  j 	funct 	length 	force.c.
   1  2 	1 	0.47 	1250 	
   2  3 	1 	0.47 	1250 	
   3  4 	1 	0.37 	1250 	
   3  5 	1 	0.47 	1250 	
   5  6 	1 	0.47 	1250 	
   6  7 	1 	0.47 	1250 	
   7  8 	1 	0.47 	1250 	
   4  9 	1 	0.47 	1250 	
   9 10 	1 	0.47 	1250 	
  10 11 	1 	0.47 	1250 	
  11 12 	1 	0.47 	1250 	

[angles]
;  i  j  k 	funct 	angle 	force.c.
   2  3  4 	2 	120.0 	25.0 	
   2  3  5 	2 	180.0 	25.0 	
   3  5  6 	2 	180.0 	25.0 	
   5  6  7 	2 	100.0 	10.0 	
   6  7  8 	2 	120.0 	45.0 	
   4  9 10 	2 	180.0 	25.0 	
   9 10 11 	2 	180.0 	25.0 	
  10 11 12 	2 	180.0 	25.0 	

 
#ifdef BILAYER_LIPIDHEAD_FC
    [ position_restraints ]
    ;to fix Z postion of head grop in bilayer simulation
      2     1.0      0.0      0.0     BILAYER_LIPIDHEAD_FC
#endif


#ifdef MICELLE_LIPIDHEAD_FC
    [ position_restraints ]
    ;to fix postion of head grop in micelle simulation
      2     1.0      1.0      1.0     MICELLE_LIPIDHEAD_FC
#endif


;keep lipid tails out of a cylinder along X Y Z axis to maintain the waterpore:
#ifdef  VESICLE_LIPIDTAIL_R
    #ifndef VESICLE_LIPIDTAIL_FC
        #define VESICLE_LIPIDTAIL_FC 1000
    #endif
    [ position_restraints ]
      5     2    2   -VESICLE_LIPIDTAIL_R  VESICLE_LIPIDTAIL_FC
      5     2    6   -VESICLE_LIPIDTAIL_R  VESICLE_LIPIDTAIL_FC
      5     2    7   -VESICLE_LIPIDTAIL_R  VESICLE_LIPIDTAIL_FC
      6     2    2   -VESICLE_LIPIDTAIL_R  VESICLE_LIPIDTAIL_FC
      6     2    6   -VESICLE_LIPIDTAIL_R  VESICLE_LIPIDTAIL_FC
      6     2    7   -VESICLE_LIPIDTAIL_R  VESICLE_LIPIDTAIL_FC
      7     2    2   -VESICLE_LIPIDTAIL_R  VESICLE_LIPIDTAIL_FC
      7     2    6   -VESICLE_LIPIDTAIL_R  VESICLE_LIPIDTAIL_FC
      7     2    7   -VESICLE_LIPIDTAIL_R  VESICLE_LIPIDTAIL_FC
      8     2    2   -VESICLE_LIPIDTAIL_R  VESICLE_LIPIDTAIL_FC
      8     2    6   -VESICLE_LIPIDTAIL_R  VESICLE_LIPIDTAIL_FC
      8     2    7   -VESICLE_LIPIDTAIL_R  VESICLE_LIPIDTAIL_FC
      9     2    2   -VESICLE_LIPIDTAIL_R  VESICLE_LIPIDTAIL_FC
      9     2    6   -VESICLE_LIPIDTAIL_R  VESICLE_LIPIDTAIL_FC
      9     2    7   -VESICLE_LIPIDTAIL_R  VESICLE_LIPIDTAIL_FC
     10     2    2   -VESICLE_LIPIDTAIL_R  VESICLE_LIPIDTAIL_FC
     10     2    6   -VESICLE_LIPIDTAIL_R  VESICLE_LIPIDTAIL_FC
     10     2    7   -VESICLE_LIPIDTAIL_R  VESICLE_LIPIDTAIL_FC
     11     2    2   -VESICLE_LIPIDTAIL_R  VESICLE_LIPIDTAIL_FC
     11     2    6   -VESICLE_LIPIDTAIL_R  VESICLE_LIPIDTAIL_FC
     11     2    7   -VESICLE_LIPIDTAIL_R  VESICLE_LIPIDTAIL_FC
     12     2    2   -VESICLE_LIPIDTAIL_R  VESICLE_LIPIDTAIL_FC
     12     2    6   -VESICLE_LIPIDTAIL_R  VESICLE_LIPIDTAIL_FC
     12     2    7   -VESICLE_LIPIDTAIL_R  VESICLE_LIPIDTAIL_FC
#endif


;;;;;; Martini lipid topology for C16:0/18:1 PC (POPC), generated using:
; The Martini lipid itp generator version 0.4  Args are: -o martini_v2.0_POPC_01.itp -alname POPC -alhead 'C P' -allink 'G G' -altail 'CDCC CCCC'
; WARNING: Lipids topology was generated following the Martini 2.0 guidelines but this specific lipid type might
;          not have been tested and should therefore be used with care. 
;
; Description:
;   A general model phosphatidylcholine (PC) lipid corresponding to atomistic e.g. C16:0/18:1 1-palmitoyl-2-oleoyl (POPC) tails.
; Parameterization:
;   This topology follows the standard Martini 2.0 lipid definitions and building block rules.
; Reference(s): 
;   S.J. Marrink, A.H. de Vries, A.E. Mark. Coarse grained model for semi-quantitative lipid simulations. JPC-B, 108:750-760, 
;   2004. doi:10.1021/jp036508g 
;   S.J. Marrink, H.J. Risselada, S. Yefimov, D.P. Tieleman, A.H. de Vries. The MARTINI force field: coarse grained model for 
;   biomolecular simulations. JPC-B, 111:7812-7824, 2007. doi:10.1021/jp071097f 
;   T.A. Wassenaar, H.I. Ingolfsson, R.A. Bockmann, D.P. Tieleman, S.J. Marrink. Computational lipidomics with insane: a versatile 
;   tool for generating custom membranes for molecular simulations. JCTC, 150410125128004, 2015. doi:10.1021/acs.jctc.5b00209
; Created: 2015.04.20
;
;@INSANE alhead=C P, allink=G G, altail=CDCC CCCC, alname=POPC, charge=0.0
;@RESNTEST POP==POPC if: atoms[0]==NC3
;@BEADS NC3 PO4 GL1 GL2 C1A D2A C3A C4A C1B C2B C3B C4B 
;@BONDS NC3-PO4 PO4-GL1 GL1-GL2 GL1-C1A C1A-D2A D2A-C3A C3A-C4A GL2-C1B C1B-C2B C2B-C3B C3B-C4B 
;

[moleculetype]
; molname      nrexcl
  POPC          1

[atoms]
; id 	type 	resnr 	residu 	atom 	cgnr 	charge
   1 	Q0 	 1 	POPC 	NC3 	 1 	1.0 	
   2 	Qa 	 1 	POPC 	PO4 	 2 	-1.0 	
   3 	Na 	 1 	POPC 	GL1 	 3 	0 	
   4 	Na 	 1 	POPC 	GL2 	 4 	0 	
   5 	C1 	 1 	POPC 	C1A 	 5 	0 	
   6 	C3 	 1 	POPC 	D2A 	 6 	0 	
   7 	C1 	 1 	POPC 	C3A 	 7 	0 	
   8 	C1 	 1 	POPC 	C4A 	 8 	0 	
   9 	C1 	 1 	POPC 	C1B 	 9 	0 	
  10 	C1 	 1 	POPC 	C2B 	10 	0 	
  11 	C1 	 1 	POPC 	C3B 	11 	0 	
  12 	C1 	 1 	POPC 	C4B 	12 	0 	

[bonds]
;  i  j 	funct 	length 	force.c.
   1  2 	1 	0.47 	1250 	
   2  3 	1 	0.47 	1250 	
   3  4 	1 	0.37 	1250 	
   3  5 	1 	0.47 	1250 	
   5  6 	1 	0.47 	1250 	
   6  7 	1 	0.47 	1250 	
   7  8 	1 	0.47 	1250 	
   4  9 	1 	0.47 	1250 	
   9 10 	1 	0.47 	1250 	
  10 11 	1 	0.47 	1250 	
  11 12 	1 	0.47 	1250 	

[angles]
;  i  j  k 	funct 	angle 	force.c.
   2  3  4 	2 	120.0 	25.0 	
   2  3  5 	2 	180.0 	25.0 	
   3  5  6 	2 	180.0 	25.0 	
   5  6  7 	2 	120.0 	45.0 	
   6  7  8 	2 	180.0 	25.0 	
   4  9 10 	2 	180.0 	25.0 	
   9 10 11 	2 	180.0 	25.0 	
  10 11 12 	2 	180.0 	25.0 	

 
#ifdef BILAYER_LIPIDHEAD_FC
    [ position_restraints ]
    ;to fix Z postion of head grop in bilayer simulation
      2     1.0      0.0      0.0     BILAYER_LIPIDHEAD_FC
#endif


#ifdef MICELLE_LIPIDHEAD_FC
    [ position_restraints ]
    ;to fix postion of head grop in micelle simulation
      2     1.0      1.0      1.0     MICELLE_LIPIDHEAD_FC
#endif


;keep lipid tails out of a cylinder along X Y Z axis to maintain the waterpore:
#ifdef  VESICLE_LIPIDTAIL_R
    #ifndef VESICLE_LIPIDTAIL_FC
        #define VESICLE_LIPIDTAIL_FC 1000
    #endif
    [ position_restraints ]
      5     2    2   -VESICLE_LIPIDTAIL_R  VESICLE_LIPIDTAIL_FC
      5     2    6   -VESICLE_LIPIDTAIL_R  VESICLE_LIPIDTAIL_FC
      5     2    7   -VESICLE_LIPIDTAIL_R  VESICLE_LIPIDTAIL_FC
      6     2    2   -VESICLE_LIPIDTAIL_R  VESICLE_LIPIDTAIL_FC
      6     2    6   -VESICLE_LIPIDTAIL_R  VESICLE_LIPIDTAIL_FC
      6     2    7   -VESICLE_LIPIDTAIL_R  VESICLE_LIPIDTAIL_FC
      7     2    2   -VESICLE_LIPIDTAIL_R  VESICLE_LIPIDTAIL_FC
      7     2    6   -VESICLE_LIPIDTAIL_R  VESICLE_LIPIDTAIL_FC
      7     2    7   -VESICLE_LIPIDTAIL_R  VESICLE_LIPIDTAIL_FC
      8     2    2   -VESICLE_LIPIDTAIL_R  VESICLE_LIPIDTAIL_FC
      8     2    6   -VESICLE_LIPIDTAIL_R  VESICLE_LIPIDTAIL_FC
      8     2    7   -VESICLE_LIPIDTAIL_R  VESICLE_LIPIDTAIL_FC
      9     2    2   -VESICLE_LIPIDTAIL_R  VESICLE_LIPIDTAIL_FC
      9     2    6   -VESICLE_LIPIDTAIL_R  VESICLE_LIPIDTAIL_FC
      9     2    7   -VESICLE_LIPIDTAIL_R  VESICLE_LIPIDTAIL_FC
     10     2    2   -VESICLE_LIPIDTAIL_R  VESICLE_LIPIDTAIL_FC
     10     2    6   -VESICLE_LIPIDTAIL_R  VESICLE_LIPIDTAIL_FC
     10     2    7   -VESICLE_LIPIDTAIL_R  VESICLE_LIPIDTAIL_FC
     11     2    2   -VESICLE_LIPIDTAIL_R  VESICLE_LIPIDTAIL_FC
     11     2    6   -VESICLE_LIPIDTAIL_R  VESICLE_LIPIDTAIL_FC
     11     2    7   -VESICLE_LIPIDTAIL_R  VESICLE_LIPIDTAIL_FC
     12     2    2   -VESICLE_LIPIDTAIL_R  VESICLE_LIPIDTAIL_FC
     12     2    6   -VESICLE_LIPIDTAIL_R  VESICLE_LIPIDTAIL_FC
     12     2    7   -VESICLE_LIPIDTAIL_R  VESICLE_LIPIDTAIL_FC
#endif


;;;;;; Martini lipid topology for C16:0/24:6 PC (PRPC), generated using:
; The Martini lipid itp generator version 0.4  Args are: -o martini_v2.0_PRPC_01.itp -alname PRPC -alhead 'C P' -allink 'G G' -altail 'DDDDDD CCCC'
; WARNING: Lipids topology was generated following the Martini 2.0 guidelines but this specific lipid type might
;          not have been tested and should therefore be used with care. 
;
; Description:
;   A general model phosphatidylcholine (PC) lipid corresponding to atomistic e.g. C18:0/22:6 1-stearoyl-2-nisienoyl acid tails.
; Parameterization:
;   This topology follows the standard Martini 2.0 lipid definitions and building block rules.
; Reference(s): 
;   S.J. Marrink, A.H. de Vries, A.E. Mark. Coarse grained model for semi-quantitative lipid simulations. JPC-B, 108:750-760, 
;   2004. doi:10.1021/jp036508g 
;   S.J. Marrink, H.J. Risselada, S. Yefimov, D.P. Tieleman, A.H. de Vries. The MARTINI force field: coarse grained model for 
;   biomolecular simulations. JPC-B, 111:7812-7824, 2007. doi:10.1021/jp071097f 
;   T.A. Wassenaar, H.I. Ingolfsson, R.A. Bockmann, D.P. Tieleman, S.J. Marrink. Computational lipidomics with insane: a versatile 
;   tool for generating custom membranes for molecular simulations. JCTC, 150410125128004, 2015. doi:10.1021/acs.jctc.5b00209
; Created: 2015.04.20
;
;@INSANE alhead=C P, allink=G G, altail=DDDDDD CCCC, alname=PRPC, charge=0.0
;@RESNTEST PRP==PRPC if: atoms[0]==NC3
;@BEADS NC3 PO4 GL1 GL2 D1A D2A D3A D4A D5A D6A C1B C2B C3B C4B 
;@BONDS NC3-PO4 PO4-GL1 GL1-GL2 GL1-D1A D1A-D2A D2A-D3A D3A-D4A D4A-D5A D5A-D6A GL2-C1B C1B-C2B C2B-C3B C3B-C4B 
;

[moleculetype]
; molname      nrexcl
  PRPC          1

[atoms]
; id 	type 	resnr 	residu 	atom 	cgnr 	charge
   1 	Q0 	 1 	PRPC 	NC3 	 1 	1.0 	
   2 	Qa 	 1 	PRPC 	PO4 	 2 	-1.0 	
   3 	Na 	 1 	PRPC 	GL1 	 3 	0 	
   4 	Na 	 1 	PRPC 	GL2 	 4 	0 	
   5 	C4 	 1 	PRPC 	D1A 	 5 	0 	
   6 	C4 	 1 	PRPC 	D2A 	 6 	0 	
   7 	C4 	 1 	PRPC 	D3A 	 7 	0 	
   8 	C4 	 1 	PRPC 	D4A 	 8 	0 	
   9 	C4 	 1 	PRPC 	D5A 	 9 	0 	
  10 	C4 	 1 	PRPC 	D6A 	10 	0 	
  11 	C1 	 1 	PRPC 	C1B 	11 	0 	
  12 	C1 	 1 	PRPC 	C2B 	12 	0 	
  13 	C1 	 1 	PRPC 	C3B 	13 	0 	
  14 	C1 	 1 	PRPC 	C4B 	14 	0 	

[bonds]
;  i  j 	funct 	length 	force.c.
   1  2 	1 	0.47 	1250 	
   2  3 	1 	0.47 	1250 	
   3  4 	1 	0.37 	1250 	
   3  5 	1 	0.47 	1250 	
   5  6 	1 	0.47 	1250 	
   6  7 	1 	0.47 	1250 	
   7  8 	1 	0.47 	1250 	
   8  9 	1 	0.47 	1250 	
   9 10 	1 	0.47 	1250 	
   4 11 	1 	0.47 	1250 	
  11 12 	1 	0.47 	1250 	
  12 13 	1 	0.47 	1250 	
  13 14 	1 	0.47 	1250 	

[angles]
;  i  j  k 	funct 	angle 	force.c.
   2  3  4 	2 	120.0 	25.0 	
   2  3  5 	2 	180.0 	25.0 	
   3  5  6 	2 	100.0 	10.0 	
   5  6  7 	2 	100.0 	10.0 	
   6  7  8 	2 	100.0 	10.0 	
   7  8  9 	2 	100.0 	10.0 	
   8  9 10 	2 	100.0 	10.0 	
   4 11 12 	2 	180.0 	25.0 	
  11 12 13 	2 	180.0 	25.0 	
  12 13 14 	2 	180.0 	25.0 	

 
#ifdef BILAYER_LIPIDHEAD_FC
    [ position_restraints ]
    ;to fix Z postion of head grop in bilayer simulation
      2     1.0      0.0      0.0     BILAYER_LIPIDHEAD_FC
#endif


#ifdef MICELLE_LIPIDHEAD_FC
    [ position_restraints ]
    ;to fix postion of head grop in micelle simulation
      2     1.0      1.0      1.0     MICELLE_LIPIDHEAD_FC
#endif


;keep lipid tails out of a cylinder along X Y Z axis to maintain the waterpore:
#ifdef  VESICLE_LIPIDTAIL_R
    #ifndef VESICLE_LIPIDTAIL_FC
        #define VESICLE_LIPIDTAIL_FC 1000
    #endif
    [ position_restraints ]
      5     2    2   -VESICLE_LIPIDTAIL_R  VESICLE_LIPIDTAIL_FC
      5     2    6   -VESICLE_LIPIDTAIL_R  VESICLE_LIPIDTAIL_FC
      5     2    7   -VESICLE_LIPIDTAIL_R  VESICLE_LIPIDTAIL_FC
      6     2    2   -VESICLE_LIPIDTAIL_R  VESICLE_LIPIDTAIL_FC
      6     2    6   -VESICLE_LIPIDTAIL_R  VESICLE_LIPIDTAIL_FC
      6     2    7   -VESICLE_LIPIDTAIL_R  VESICLE_LIPIDTAIL_FC
      7     2    2   -VESICLE_LIPIDTAIL_R  VESICLE_LIPIDTAIL_FC
      7     2    6   -VESICLE_LIPIDTAIL_R  VESICLE_LIPIDTAIL_FC
      7     2    7   -VESICLE_LIPIDTAIL_R  VESICLE_LIPIDTAIL_FC
      8     2    2   -VESICLE_LIPIDTAIL_R  VESICLE_LIPIDTAIL_FC
      8     2    6   -VESICLE_LIPIDTAIL_R  VESICLE_LIPIDTAIL_FC
      8     2    7   -VESICLE_LIPIDTAIL_R  VESICLE_LIPIDTAIL_FC
      9     2    2   -VESICLE_LIPIDTAIL_R  VESICLE_LIPIDTAIL_FC
      9     2    6   -VESICLE_LIPIDTAIL_R  VESICLE_LIPIDTAIL_FC
      9     2    7   -VESICLE_LIPIDTAIL_R  VESICLE_LIPIDTAIL_FC
     10     2    2   -VESICLE_LIPIDTAIL_R  VESICLE_LIPIDTAIL_FC
     10     2    6   -VESICLE_LIPIDTAIL_R  VESICLE_LIPIDTAIL_FC
     10     2    7   -VESICLE_LIPIDTAIL_R  VESICLE_LIPIDTAIL_FC
     11     2    2   -VESICLE_LIPIDTAIL_R  VESICLE_LIPIDTAIL_FC
     11     2    6   -VESICLE_LIPIDTAIL_R  VESICLE_LIPIDTAIL_FC
     11     2    7   -VESICLE_LIPIDTAIL_R  VESICLE_LIPIDTAIL_FC
     12     2    2   -VESICLE_LIPIDTAIL_R  VESICLE_LIPIDTAIL_FC
     12     2    6   -VESICLE_LIPIDTAIL_R  VESICLE_LIPIDTAIL_FC
     12     2    7   -VESICLE_LIPIDTAIL_R  VESICLE_LIPIDTAIL_FC
     13     2    2   -VESICLE_LIPIDTAIL_R  VESICLE_LIPIDTAIL_FC
     13     2    6   -VESICLE_LIPIDTAIL_R  VESICLE_LIPIDTAIL_FC
     13     2    7   -VESICLE_LIPIDTAIL_R  VESICLE_LIPIDTAIL_FC
     14     2    2   -VESICLE_LIPIDTAIL_R  VESICLE_LIPIDTAIL_FC
     14     2    6   -VESICLE_LIPIDTAIL_R  VESICLE_LIPIDTAIL_FC
     14     2    7   -VESICLE_LIPIDTAIL_R  VESICLE_LIPIDTAIL_FC
#endif


;;;;;; Martini lipid topology for C16:0/22:6 PC (PUPC), generated using:
; The Martini lipid itp generator version 0.4  Args are: -o martini_v2.0_PUPC_01.itp -alname PUPC -alhead 'C P' -allink 'G G' -altail 'DDDDD CCCC'
; WARNING: Lipids topology was generated following the Martini 2.0 guidelines but this specific lipid type might
;          not have been tested and should therefore be used with care. 
;
; Description:
;   A general model phosphatidylcholine (PC) lipid corresponding to atomistic e.g. C16:0/22:6 1-palmitoyl-2-docosahexaenoyl tails.
; Parameterization:
;   This topology follows the standard Martini 2.0 lipid definitions and building block rules.
; Reference(s): 
;   S.J. Marrink, A.H. de Vries, A.E. Mark. Coarse grained model for semi-quantitative lipid simulations. JPC-B, 108:750-760, 
;   2004. doi:10.1021/jp036508g 
;   S.J. Marrink, H.J. Risselada, S. Yefimov, D.P. Tieleman, A.H. de Vries. The MARTINI force field: coarse grained model for 
;   biomolecular simulations. JPC-B, 111:7812-7824, 2007. doi:10.1021/jp071097f 
;   T.A. Wassenaar, H.I. Ingolfsson, R.A. Bockmann, D.P. Tieleman, S.J. Marrink. Computational lipidomics with insane: a versatile 
;   tool for generating custom membranes for molecular simulations. JCTC, 150410125128004, 2015. doi:10.1021/acs.jctc.5b00209
; Created: 2015.04.20
;
;@INSANE alhead=C P, allink=G G, altail=DDDDD CCCC, alname=PUPC, charge=0.0
;@RESNTEST PUP==PUPC if: atoms[0]==NC3
;@BEADS NC3 PO4 GL1 GL2 D1A D2A D3A D4A D5A C1B C2B C3B C4B 
;@BONDS NC3-PO4 PO4-GL1 GL1-GL2 GL1-D1A D1A-D2A D2A-D3A D3A-D4A D4A-D5A GL2-C1B C1B-C2B C2B-C3B C3B-C4B 
;

[moleculetype]
; molname      nrexcl
  PUPC          1

[atoms]
; id 	type 	resnr 	residu 	atom 	cgnr 	charge
   1 	Q0 	 1 	PUPC 	NC3 	 1 	1.0 	
   2 	Qa 	 1 	PUPC 	PO4 	 2 	-1.0 	
   3 	Na 	 1 	PUPC 	GL1 	 3 	0 	
   4 	Na 	 1 	PUPC 	GL2 	 4 	0 	
   5 	C4 	 1 	PUPC 	D1A 	 5 	0 	
   6 	C4 	 1 	PUPC 	D2A 	 6 	0 	
   7 	C4 	 1 	PUPC 	D3A 	 7 	0 	
   8 	C4 	 1 	PUPC 	D4A 	 8 	0 	
   9 	C4 	 1 	PUPC 	D5A 	 9 	0 	
  10 	C1 	 1 	PUPC 	C1B 	10 	0 	
  11 	C1 	 1 	PUPC 	C2B 	11 	0 	
  12 	C1 	 1 	PUPC 	C3B 	12 	0 	
  13 	C1 	 1 	PUPC 	C4B 	13 	0 	

[bonds]
;  i  j 	funct 	length 	force.c.
   1  2 	1 	0.47 	1250 	
   2  3 	1 	0.47 	1250 	
   3  4 	1 	0.37 	1250 	
   3  5 	1 	0.47 	1250 	
   5  6 	1 	0.47 	1250 	
   6  7 	1 	0.47 	1250 	
   7  8 	1 	0.47 	1250 	
   8  9 	1 	0.47 	1250 	
   4 10 	1 	0.47 	1250 	
  10 11 	1 	0.47 	1250 	
  11 12 	1 	0.47 	1250 	
  12 13 	1 	0.47 	1250 	

[angles]
;  i  j  k 	funct 	angle 	force.c.
   2  3  4 	2 	120.0 	25.0 	
   2  3  5 	2 	180.0 	25.0 	
   3  5  6 	2 	100.0 	10.0 	
   5  6  7 	2 	100.0 	10.0 	
   6  7  8 	2 	100.0 	10.0 	
   7  8  9 	2 	100.0 	10.0 	
   4 10 11 	2 	180.0 	25.0 	
  10 11 12 	2 	180.0 	25.0 	
  11 12 13 	2 	180.0 	25.0 	

 
 
#ifdef BILAYER_LIPIDHEAD_FC
    [ position_restraints ]
    ;to fix Z postion of head grop in bilayer simulation
      2     1.0      0.0      0.0     BILAYER_LIPIDHEAD_FC
#endif


#ifdef MICELLE_LIPIDHEAD_FC
    [ position_restraints ]
    ;to fix postion of head grop in micelle simulation
      2     1.0      1.0      1.0     MICELLE_LIPIDHEAD_FC
#endif


;keep lipid tails out of a cylinder along X Y Z axis to maintain the waterpore:
#ifdef  VESICLE_LIPIDTAIL_R
    #ifndef VESICLE_LIPIDTAIL_FC
        #define VESICLE_LIPIDTAIL_FC 1000
    #endif
    [ position_restraints ]
      5     2    2   -VESICLE_LIPIDTAIL_R  VESICLE_LIPIDTAIL_FC
      5     2    6   -VESICLE_LIPIDTAIL_R  VESICLE_LIPIDTAIL_FC
      5     2    7   -VESICLE_LIPIDTAIL_R  VESICLE_LIPIDTAIL_FC
      6     2    2   -VESICLE_LIPIDTAIL_R  VESICLE_LIPIDTAIL_FC
      6     2    6   -VESICLE_LIPIDTAIL_R  VESICLE_LIPIDTAIL_FC
      6     2    7   -VESICLE_LIPIDTAIL_R  VESICLE_LIPIDTAIL_FC
      7     2    2   -VESICLE_LIPIDTAIL_R  VESICLE_LIPIDTAIL_FC
      7     2    6   -VESICLE_LIPIDTAIL_R  VESICLE_LIPIDTAIL_FC
      7     2    7   -VESICLE_LIPIDTAIL_R  VESICLE_LIPIDTAIL_FC
      8     2    2   -VESICLE_LIPIDTAIL_R  VESICLE_LIPIDTAIL_FC
      8     2    6   -VESICLE_LIPIDTAIL_R  VESICLE_LIPIDTAIL_FC
      8     2    7   -VESICLE_LIPIDTAIL_R  VESICLE_LIPIDTAIL_FC
      9     2    2   -VESICLE_LIPIDTAIL_R  VESICLE_LIPIDTAIL_FC
      9     2    6   -VESICLE_LIPIDTAIL_R  VESICLE_LIPIDTAIL_FC
      9     2    7   -VESICLE_LIPIDTAIL_R  VESICLE_LIPIDTAIL_FC
     10     2    2   -VESICLE_LIPIDTAIL_R  VESICLE_LIPIDTAIL_FC
     10     2    6   -VESICLE_LIPIDTAIL_R  VESICLE_LIPIDTAIL_FC
     10     2    7   -VESICLE_LIPIDTAIL_R  VESICLE_LIPIDTAIL_FC
     11     2    2   -VESICLE_LIPIDTAIL_R  VESICLE_LIPIDTAIL_FC
     11     2    6   -VESICLE_LIPIDTAIL_R  VESICLE_LIPIDTAIL_FC
     11     2    7   -VESICLE_LIPIDTAIL_R  VESICLE_LIPIDTAIL_FC
     12     2    2   -VESICLE_LIPIDTAIL_R  VESICLE_LIPIDTAIL_FC
     12     2    6   -VESICLE_LIPIDTAIL_R  VESICLE_LIPIDTAIL_FC
     12     2    7   -VESICLE_LIPIDTAIL_R  VESICLE_LIPIDTAIL_FC
     13     2    2   -VESICLE_LIPIDTAIL_R  VESICLE_LIPIDTAIL_FC
     13     2    6   -VESICLE_LIPIDTAIL_R  VESICLE_LIPIDTAIL_FC
     13     2    7   -VESICLE_LIPIDTAIL_R  VESICLE_LIPIDTAIL_FC
#endif


;;;;;; Martini lipid topology for di-C20:4-C22:5 PE (DAPE), generated using:
; The Martini lipid itp generator version 0.4  Args are: -o martini_v2.0_DAPE_01.itp -alname DAPE -alhead 'E P' -allink 'G G' -altail 'DDDDC DDDDC'
; WARNING: Lipids topology was generated following the Martini 2.0 guidelines but this specific lipid type might
;          not have been tested and should therefore be used with care. 
;
; Description:
;   A general model phosphatidylethanolamine (PE) lipid corresponding to atomistic e.g. C20:4(5c,8c,11c,14c) di-arachidonic acid (AA), 
;   - C22:5(4c,7c,10c,13c,16c) docosapentaenoic acid tails.
; Parameterization:
;   This topology follows the standard Martini 2.0 lipid definitions and building block rules.
; Reference(s): 
;   S.J. Marrink, A.H. de Vries, A.E. Mark. Coarse grained model for semi-quantitative lipid simulations. JPC-B, 108:750-760, 
;   2004. doi:10.1021/jp036508g 
;   S.J. Marrink, H.J. Risselada, S. Yefimov, D.P. Tieleman, A.H. de Vries. The MARTINI force field: coarse grained model for 
;   biomolecular simulations. JPC-B, 111:7812-7824, 2007. doi:10.1021/jp071097f 
;   T.A. Wassenaar, H.I. Ingolfsson, R.A. Bockmann, D.P. Tieleman, S.J. Marrink. Computational lipidomics with insane: a versatile 
;   tool for generating custom membranes for molecular simulations. JCTC, 150410125128004, 2015. doi:10.1021/acs.jctc.5b00209
; Created: 2015.04.20
;
;@INSANE alhead=E P, allink=G G, altail=DDDDC DDDDC, alname=DAPE, charge=0.0
;@RESNTEST DAP==DAPE if: atoms[0]==NH3
;@BEADS NH3 PO4 GL1 GL2 D1A D2A D3A D4A C5A D1B D2B D3B D4B C5B 
;@BONDS NH3-PO4 PO4-GL1 GL1-GL2 GL1-D1A D1A-D2A D2A-D3A D3A-D4A D4A-C5A GL2-D1B D1B-D2B D2B-D3B D3B-D4B D4B-C5B 
;

[moleculetype]
; molname      nrexcl
  DAPE          1

[atoms]
; id 	type 	resnr 	residu 	atom 	cgnr 	charge
   1 	Qd 	 1 	DAPE 	NH3 	 1 	1.0 	
   2 	Qa 	 1 	DAPE 	PO4 	 2 	-1.0 	
   3 	Na 	 1 	DAPE 	GL1 	 3 	0 	
   4 	Na 	 1 	DAPE 	GL2 	 4 	0 	
   5 	C4 	 1 	DAPE 	D1A 	 5 	0 	
   6 	C4 	 1 	DAPE 	D2A 	 6 	0 	
   7 	C4 	 1 	DAPE 	D3A 	 7 	0 	
   8 	C4 	 1 	DAPE 	D4A 	 8 	0 	
   9 	C1 	 1 	DAPE 	C5A 	 9 	0 	
  10 	C4 	 1 	DAPE 	D1B 	10 	0 	
  11 	C4 	 1 	DAPE 	D2B 	11 	0 	
  12 	C4 	 1 	DAPE 	D3B 	12 	0 	
  13 	C4 	 1 	DAPE 	D4B 	13 	0 	
  14 	C1 	 1 	DAPE 	C5B 	14 	0 	

[bonds]
;  i  j 	funct 	length 	force.c.
   1  2 	1 	0.47 	1250 	
   2  3 	1 	0.47 	1250 	
   3  4 	1 	0.37 	1250 	
   3  5 	1 	0.47 	1250 	
   5  6 	1 	0.47 	1250 	
   6  7 	1 	0.47 	1250 	
   7  8 	1 	0.47 	1250 	
   8  9 	1 	0.47 	1250 	
   4 10 	1 	0.47 	1250 	
  10 11 	1 	0.47 	1250 	
  11 12 	1 	0.47 	1250 	
  12 13 	1 	0.47 	1250 	
  13 14 	1 	0.47 	1250 	

[angles]
;  i  j  k 	funct 	angle 	force.c.
   2  3  4 	2 	120.0 	25.0 	
   2  3  5 	2 	180.0 	25.0 	
   3  5  6 	2 	100.0 	10.0 	
   5  6  7 	2 	100.0 	10.0 	
   6  7  8 	2 	100.0 	10.0 	
   7  8  9 	2 	120.0 	45.0 	
   4 10 11 	2 	100.0 	10.0 	
  10 11 12 	2 	100.0 	10.0 	
  11 12 13 	2 	100.0 	10.0 	
  12 13 14 	2 	120.0 	45.0 	

 
#ifdef BILAYER_LIPIDHEAD_FC
    [ position_restraints ]
    ;to fix Z postion of head grop in bilayer simulation
      2     1.0      0.0      0.0     BILAYER_LIPIDHEAD_FC
#endif


#ifdef MICELLE_LIPIDHEAD_FC
    [ position_restraints ]
    ;to fix postion of head grop in micelle simulation
      2     1.0      1.0      1.0     MICELLE_LIPIDHEAD_FC
#endif


;keep lipid tails out of a cylinder along X Y Z axis to maintain the waterpore:
#ifdef  VESICLE_LIPIDTAIL_R
    #ifndef VESICLE_LIPIDTAIL_FC
        #define VESICLE_LIPIDTAIL_FC 1000
    #endif
    [ position_restraints ]
      5     2    2   -VESICLE_LIPIDTAIL_R  VESICLE_LIPIDTAIL_FC
      5     2    6   -VESICLE_LIPIDTAIL_R  VESICLE_LIPIDTAIL_FC
      5     2    7   -VESICLE_LIPIDTAIL_R  VESICLE_LIPIDTAIL_FC
      6     2    2   -VESICLE_LIPIDTAIL_R  VESICLE_LIPIDTAIL_FC
      6     2    6   -VESICLE_LIPIDTAIL_R  VESICLE_LIPIDTAIL_FC
      6     2    7   -VESICLE_LIPIDTAIL_R  VESICLE_LIPIDTAIL_FC
      7     2    2   -VESICLE_LIPIDTAIL_R  VESICLE_LIPIDTAIL_FC
      7     2    6   -VESICLE_LIPIDTAIL_R  VESICLE_LIPIDTAIL_FC
      7     2    7   -VESICLE_LIPIDTAIL_R  VESICLE_LIPIDTAIL_FC
      8     2    2   -VESICLE_LIPIDTAIL_R  VESICLE_LIPIDTAIL_FC
      8     2    6   -VESICLE_LIPIDTAIL_R  VESICLE_LIPIDTAIL_FC
      8     2    7   -VESICLE_LIPIDTAIL_R  VESICLE_LIPIDTAIL_FC
      9     2    2   -VESICLE_LIPIDTAIL_R  VESICLE_LIPIDTAIL_FC
      9     2    6   -VESICLE_LIPIDTAIL_R  VESICLE_LIPIDTAIL_FC
      9     2    7   -VESICLE_LIPIDTAIL_R  VESICLE_LIPIDTAIL_FC
     10     2    2   -VESICLE_LIPIDTAIL_R  VESICLE_LIPIDTAIL_FC
     10     2    6   -VESICLE_LIPIDTAIL_R  VESICLE_LIPIDTAIL_FC
     10     2    7   -VESICLE_LIPIDTAIL_R  VESICLE_LIPIDTAIL_FC
     11     2    2   -VESICLE_LIPIDTAIL_R  VESICLE_LIPIDTAIL_FC
     11     2    6   -VESICLE_LIPIDTAIL_R  VESICLE_LIPIDTAIL_FC
     11     2    7   -VESICLE_LIPIDTAIL_R  VESICLE_LIPIDTAIL_FC
     12     2    2   -VESICLE_LIPIDTAIL_R  VESICLE_LIPIDTAIL_FC
     12     2    6   -VESICLE_LIPIDTAIL_R  VESICLE_LIPIDTAIL_FC
     12     2    7   -VESICLE_LIPIDTAIL_R  VESICLE_LIPIDTAIL_FC
     13     2    2   -VESICLE_LIPIDTAIL_R  VESICLE_LIPIDTAIL_FC
     13     2    6   -VESICLE_LIPIDTAIL_R  VESICLE_LIPIDTAIL_FC
     13     2    7   -VESICLE_LIPIDTAIL_R  VESICLE_LIPIDTAIL_FC
     14     2    2   -VESICLE_LIPIDTAIL_R  VESICLE_LIPIDTAIL_FC
     14     2    6   -VESICLE_LIPIDTAIL_R  VESICLE_LIPIDTAIL_FC
     14     2    7   -VESICLE_LIPIDTAIL_R  VESICLE_LIPIDTAIL_FC
#endif


;;;;;; Martini lipid topology for di-C20:0-C22:0 PE (DBPE), generated using:
; The Martini lipid itp generator version 0.4  Args are: -o martini_v2.0_DBPE_01.itp -alname DBPE -alhead 'E P' -allink 'G G' -altail 'CCCCC CCCCC'
; WARNING: Lipids topology was generated following the Martini 2.0 guidelines but this specific lipid type might
;          not have been tested and should therefore be used with care. 
;
; Description:
;   A general model phosphatidylethanolamine (PE) lipid corresponding to atomistic C20:0 diarachidoyl - C22:0 dibehenoyl tails.
; Parameterization:
;   This topology follows the standard Martini 2.0 lipid definitions and building block rules.
; Reference(s): 
;   S.J. Marrink, A.H. de Vries, A.E. Mark. Coarse grained model for semi-quantitative lipid simulations. JPC-B, 108:750-760, 
;   2004. doi:10.1021/jp036508g 
;   S.J. Marrink, H.J. Risselada, S. Yefimov, D.P. Tieleman, A.H. de Vries. The MARTINI force field: coarse grained model for 
;   biomolecular simulations. JPC-B, 111:7812-7824, 2007. doi:10.1021/jp071097f 
;   T.A. Wassenaar, H.I. Ingolfsson, R.A. Bockmann, D.P. Tieleman, S.J. Marrink. Computational lipidomics with insane: a versatile 
;   tool for generating custom membranes for molecular simulations. JCTC, 150410125128004, 2015. doi:10.1021/acs.jctc.5b00209
; Created: 2015.04.20
;
;@INSANE alhead=E P, allink=G G, altail=CCCCC CCCCC, alname=DBPE, charge=0.0
;@RESNTEST DBP==DBPE if: atoms[0]==NH3
;@BEADS NH3 PO4 GL1 GL2 C1A C2A C3A C4A C5A C1B C2B C3B C4B C5B 
;@BONDS NH3-PO4 PO4-GL1 GL1-GL2 GL1-C1A C1A-C2A C2A-C3A C3A-C4A C4A-C5A GL2-C1B C1B-C2B C2B-C3B C3B-C4B C4B-C5B 
;

[moleculetype]
; molname      nrexcl
  DBPE          1

[atoms]
; id 	type 	resnr 	residu 	atom 	cgnr 	charge
   1 	Qd 	 1 	DBPE 	NH3 	 1 	1.0 	
   2 	Qa 	 1 	DBPE 	PO4 	 2 	-1.0 	
   3 	Na 	 1 	DBPE 	GL1 	 3 	0 	
   4 	Na 	 1 	DBPE 	GL2 	 4 	0 	
   5 	C1 	 1 	DBPE 	C1A 	 5 	0 	
   6 	C1 	 1 	DBPE 	C2A 	 6 	0 	
   7 	C1 	 1 	DBPE 	C3A 	 7 	0 	
   8 	C1 	 1 	DBPE 	C4A 	 8 	0 	
   9 	C1 	 1 	DBPE 	C5A 	 9 	0 	
  10 	C1 	 1 	DBPE 	C1B 	10 	0 	
  11 	C1 	 1 	DBPE 	C2B 	11 	0 	
  12 	C1 	 1 	DBPE 	C3B 	12 	0 	
  13 	C1 	 1 	DBPE 	C4B 	13 	0 	
  14 	C1 	 1 	DBPE 	C5B 	14 	0 	

[bonds]
;  i  j 	funct 	length 	force.c.
   1  2 	1 	0.47 	1250 	
   2  3 	1 	0.47 	1250 	
   3  4 	1 	0.37 	1250 	
   3  5 	1 	0.47 	1250 	
   5  6 	1 	0.47 	1250 	
   6  7 	1 	0.47 	1250 	
   7  8 	1 	0.47 	1250 	
   8  9 	1 	0.47 	1250 	
   4 10 	1 	0.47 	1250 	
  10 11 	1 	0.47 	1250 	
  11 12 	1 	0.47 	1250 	
  12 13 	1 	0.47 	1250 	
  13 14 	1 	0.47 	1250 	

[angles]
;  i  j  k 	funct 	angle 	force.c.
   2  3  4 	2 	120.0 	25.0 	
   2  3  5 	2 	180.0 	25.0 	
   3  5  6 	2 	180.0 	25.0 	
   5  6  7 	2 	180.0 	25.0 	
   6  7  8 	2 	180.0 	25.0 	
   7  8  9 	2 	180.0 	25.0 	
   4 10 11 	2 	180.0 	25.0 	
  10 11 12 	2 	180.0 	25.0 	
  11 12 13 	2 	180.0 	25.0 	
  12 13 14 	2 	180.0 	25.0 	

 
#ifdef BILAYER_LIPIDHEAD_FC
    [ position_restraints ]
    ;to fix Z postion of head grop in bilayer simulation
      2     1.0      0.0      0.0     BILAYER_LIPIDHEAD_FC
#endif


#ifdef MICELLE_LIPIDHEAD_FC
    [ position_restraints ]
    ;to fix postion of head grop in micelle simulation
      2     1.0      1.0      1.0     MICELLE_LIPIDHEAD_FC
#endif


;keep lipid tails out of a cylinder along X Y Z axis to maintain the waterpore:
#ifdef  VESICLE_LIPIDTAIL_R
    #ifndef VESICLE_LIPIDTAIL_FC
        #define VESICLE_LIPIDTAIL_FC 1000
    #endif
    [ position_restraints ]
      5     2    2   -VESICLE_LIPIDTAIL_R  VESICLE_LIPIDTAIL_FC
      5     2    6   -VESICLE_LIPIDTAIL_R  VESICLE_LIPIDTAIL_FC
      5     2    7   -VESICLE_LIPIDTAIL_R  VESICLE_LIPIDTAIL_FC
      6     2    2   -VESICLE_LIPIDTAIL_R  VESICLE_LIPIDTAIL_FC
      6     2    6   -VESICLE_LIPIDTAIL_R  VESICLE_LIPIDTAIL_FC
      6     2    7   -VESICLE_LIPIDTAIL_R  VESICLE_LIPIDTAIL_FC
      7     2    2   -VESICLE_LIPIDTAIL_R  VESICLE_LIPIDTAIL_FC
      7     2    6   -VESICLE_LIPIDTAIL_R  VESICLE_LIPIDTAIL_FC
      7     2    7   -VESICLE_LIPIDTAIL_R  VESICLE_LIPIDTAIL_FC
      8     2    2   -VESICLE_LIPIDTAIL_R  VESICLE_LIPIDTAIL_FC
      8     2    6   -VESICLE_LIPIDTAIL_R  VESICLE_LIPIDTAIL_FC
      8     2    7   -VESICLE_LIPIDTAIL_R  VESICLE_LIPIDTAIL_FC
      9     2    2   -VESICLE_LIPIDTAIL_R  VESICLE_LIPIDTAIL_FC
      9     2    6   -VESICLE_LIPIDTAIL_R  VESICLE_LIPIDTAIL_FC
      9     2    7   -VESICLE_LIPIDTAIL_R  VESICLE_LIPIDTAIL_FC
     10     2    2   -VESICLE_LIPIDTAIL_R  VESICLE_LIPIDTAIL_FC
     10     2    6   -VESICLE_LIPIDTAIL_R  VESICLE_LIPIDTAIL_FC
     10     2    7   -VESICLE_LIPIDTAIL_R  VESICLE_LIPIDTAIL_FC
     11     2    2   -VESICLE_LIPIDTAIL_R  VESICLE_LIPIDTAIL_FC
     11     2    6   -VESICLE_LIPIDTAIL_R  VESICLE_LIPIDTAIL_FC
     11     2    7   -VESICLE_LIPIDTAIL_R  VESICLE_LIPIDTAIL_FC
     12     2    2   -VESICLE_LIPIDTAIL_R  VESICLE_LIPIDTAIL_FC
     12     2    6   -VESICLE_LIPIDTAIL_R  VESICLE_LIPIDTAIL_FC
     12     2    7   -VESICLE_LIPIDTAIL_R  VESICLE_LIPIDTAIL_FC
     13     2    2   -VESICLE_LIPIDTAIL_R  VESICLE_LIPIDTAIL_FC
     13     2    6   -VESICLE_LIPIDTAIL_R  VESICLE_LIPIDTAIL_FC
     13     2    7   -VESICLE_LIPIDTAIL_R  VESICLE_LIPIDTAIL_FC
     14     2    2   -VESICLE_LIPIDTAIL_R  VESICLE_LIPIDTAIL_FC
     14     2    6   -VESICLE_LIPIDTAIL_R  VESICLE_LIPIDTAIL_FC
     14     2    7   -VESICLE_LIPIDTAIL_R  VESICLE_LIPIDTAIL_FC
#endif


;;;;;; Martini lipid topology for di-C16:3-C18:3 PE (DFPE), generated using:
; The Martini lipid itp generator version 0.4  Args are: -o martini_v2.0_DFPE_01.itp -alname DFPE -alhead 'E P' -allink 'G G' -altail 'CDDD CDDD'
; WARNING: Lipids topology was generated following the Martini 2.0 guidelines but this specific lipid type might
;          not have been tested and should therefore be used with care. 
;
; Description:
;   A general model phosphatidylethanolamine (PE) lipid corresponding to atomistic e.g. C18:3(6c,9c,12c) dioctadecatrienoyl tails.
; Parameterization:
;   This topology follows the standard Martini 2.0 lipid definitions and building block rules.
; Reference(s): 
;   S.J. Marrink, A.H. de Vries, A.E. Mark. Coarse grained model for semi-quantitative lipid simulations. JPC-B, 108:750-760, 
;   2004. doi:10.1021/jp036508g 
;   S.J. Marrink, H.J. Risselada, S. Yefimov, D.P. Tieleman, A.H. de Vries. The MARTINI force field: coarse grained model for 
;   biomolecular simulations. JPC-B, 111:7812-7824, 2007. doi:10.1021/jp071097f 
;   T.A. Wassenaar, H.I. Ingolfsson, R.A. Bockmann, D.P. Tieleman, S.J. Marrink. Computational lipidomics with insane: a versatile 
;   tool for generating custom membranes for molecular simulations. JCTC, 150410125128004, 2015. doi:10.1021/acs.jctc.5b00209
; Created: 2015.04.20
;
;@INSANE alhead=E P, allink=G G, altail=CDDD CDDD, alname=DFPE, charge=0.0
;@RESNTEST DFP==DFPE if: atoms[0]==NH3
;@BEADS NH3 PO4 GL1 GL2 C1A D2A D3A D4A C1B D2B D3B D4B 
;@BONDS NH3-PO4 PO4-GL1 GL1-GL2 GL1-C1A C1A-D2A D2A-D3A D3A-D4A GL2-C1B C1B-D2B D2B-D3B D3B-D4B 
;

[moleculetype]
; molname      nrexcl
  DFPE          1

[atoms]
; id 	type 	resnr 	residu 	atom 	cgnr 	charge
   1 	Qd 	 1 	DFPE 	NH3 	 1 	1.0 	
   2 	Qa 	 1 	DFPE 	PO4 	 2 	-1.0 	
   3 	Na 	 1 	DFPE 	GL1 	 3 	0 	
   4 	Na 	 1 	DFPE 	GL2 	 4 	0 	
   5 	C1 	 1 	DFPE 	C1A 	 5 	0 	
   6 	C4 	 1 	DFPE 	D2A 	 6 	0 	
   7 	C4 	 1 	DFPE 	D3A 	 7 	0 	
   8 	C4 	 1 	DFPE 	D4A 	 8 	0 	
   9 	C1 	 1 	DFPE 	C1B 	 9 	0 	
  10 	C4 	 1 	DFPE 	D2B 	10 	0 	
  11 	C4 	 1 	DFPE 	D3B 	11 	0 	
  12 	C4 	 1 	DFPE 	D4B 	12 	0 	

[bonds]
;  i  j 	funct 	length 	force.c.
   1  2 	1 	0.47 	1250 	
   2  3 	1 	0.47 	1250 	
   3  4 	1 	0.37 	1250 	
   3  5 	1 	0.47 	1250 	
   5  6 	1 	0.47 	1250 	
   6  7 	1 	0.47 	1250 	
   7  8 	1 	0.47 	1250 	
   4  9 	1 	0.47 	1250 	
   9 10 	1 	0.47 	1250 	
  10 11 	1 	0.47 	1250 	
  11 12 	1 	0.47 	1250 	

[angles]
;  i  j  k 	funct 	angle 	force.c.
   2  3  4 	2 	120.0 	25.0 	
   2  3  5 	2 	180.0 	25.0 	
   3  5  6 	2 	180.0 	25.0 	
   5  6  7 	2 	100.0 	10.0 	
   6  7  8 	2 	100.0 	10.0 	
   4  9 10 	2 	180.0 	25.0 	
   9 10 11 	2 	100.0 	10.0 	
  10 11 12 	2 	100.0 	10.0 	

 
#ifdef BILAYER_LIPIDHEAD_FC
    [ position_restraints ]
    ;to fix Z postion of head grop in bilayer simulation
      2     1.0      0.0      0.0     BILAYER_LIPIDHEAD_FC
#endif


#ifdef MICELLE_LIPIDHEAD_FC
    [ position_restraints ]
    ;to fix postion of head grop in micelle simulation
      2     1.0      1.0      1.0     MICELLE_LIPIDHEAD_FC
#endif


;keep lipid tails out of a cylinder along X Y Z axis to maintain the waterpore:
#ifdef  VESICLE_LIPIDTAIL_R
    #ifndef VESICLE_LIPIDTAIL_FC
        #define VESICLE_LIPIDTAIL_FC 1000
    #endif
    [ position_restraints ]
      5     2    2   -VESICLE_LIPIDTAIL_R  VESICLE_LIPIDTAIL_FC
      5     2    6   -VESICLE_LIPIDTAIL_R  VESICLE_LIPIDTAIL_FC
      5     2    7   -VESICLE_LIPIDTAIL_R  VESICLE_LIPIDTAIL_FC
      6     2    2   -VESICLE_LIPIDTAIL_R  VESICLE_LIPIDTAIL_FC
      6     2    6   -VESICLE_LIPIDTAIL_R  VESICLE_LIPIDTAIL_FC
      6     2    7   -VESICLE_LIPIDTAIL_R  VESICLE_LIPIDTAIL_FC
      7     2    2   -VESICLE_LIPIDTAIL_R  VESICLE_LIPIDTAIL_FC
      7     2    6   -VESICLE_LIPIDTAIL_R  VESICLE_LIPIDTAIL_FC
      7     2    7   -VESICLE_LIPIDTAIL_R  VESICLE_LIPIDTAIL_FC
      8     2    2   -VESICLE_LIPIDTAIL_R  VESICLE_LIPIDTAIL_FC
      8     2    6   -VESICLE_LIPIDTAIL_R  VESICLE_LIPIDTAIL_FC
      8     2    7   -VESICLE_LIPIDTAIL_R  VESICLE_LIPIDTAIL_FC
      9     2    2   -VESICLE_LIPIDTAIL_R  VESICLE_LIPIDTAIL_FC
      9     2    6   -VESICLE_LIPIDTAIL_R  VESICLE_LIPIDTAIL_FC
      9     2    7   -VESICLE_LIPIDTAIL_R  VESICLE_LIPIDTAIL_FC
     10     2    2   -VESICLE_LIPIDTAIL_R  VESICLE_LIPIDTAIL_FC
     10     2    6   -VESICLE_LIPIDTAIL_R  VESICLE_LIPIDTAIL_FC
     10     2    7   -VESICLE_LIPIDTAIL_R  VESICLE_LIPIDTAIL_FC
     11     2    2   -VESICLE_LIPIDTAIL_R  VESICLE_LIPIDTAIL_FC
     11     2    6   -VESICLE_LIPIDTAIL_R  VESICLE_LIPIDTAIL_FC
     11     2    7   -VESICLE_LIPIDTAIL_R  VESICLE_LIPIDTAIL_FC
     12     2    2   -VESICLE_LIPIDTAIL_R  VESICLE_LIPIDTAIL_FC
     12     2    6   -VESICLE_LIPIDTAIL_R  VESICLE_LIPIDTAIL_FC
     12     2    7   -VESICLE_LIPIDTAIL_R  VESICLE_LIPIDTAIL_FC
#endif


;;;;;; Martini lipid topology for di-C20:1-C22:1 PE (DGPE), generated using:
; The Martini lipid itp generator version 0.4  Args are: -o martini_v2.0_DGPE_01.itp -alname DGPE -alhead 'E P' -allink 'G G' -altail 'CCDCC CCDCC'
; WARNING: Lipids topology was generated following the Martini 2.0 guidelines but this specific lipid type might
;          not have been tested and should therefore be used with care. 
;
; Description:
;   A general model phosphatidylethanolamine (PE) lipid corresponding to atomistic e.g. C20:1(11c) di-gondoic acid, 
;   C22:1(13c) dierucoyl tails.
; Parameterization:
;   This topology follows the standard Martini 2.0 lipid definitions and building block rules.
; Reference(s): 
;   S.J. Marrink, A.H. de Vries, A.E. Mark. Coarse grained model for semi-quantitative lipid simulations. JPC-B, 108:750-760, 
;   2004. doi:10.1021/jp036508g 
;   S.J. Marrink, H.J. Risselada, S. Yefimov, D.P. Tieleman, A.H. de Vries. The MARTINI force field: coarse grained model for 
;   biomolecular simulations. JPC-B, 111:7812-7824, 2007. doi:10.1021/jp071097f 
;   T.A. Wassenaar, H.I. Ingolfsson, R.A. Bockmann, D.P. Tieleman, S.J. Marrink. Computational lipidomics with insane: a versatile 
;   tool for generating custom membranes for molecular simulations. JCTC, 150410125128004, 2015. doi:10.1021/acs.jctc.5b00209
; Created: 2015.04.20
;
;@INSANE alhead=E P, allink=G G, altail=CCDCC CCDCC, alname=DGPE, charge=0.0
;@RESNTEST DGP==DGPE if: atoms[0]==NH3
;@BEADS NH3 PO4 GL1 GL2 C1A C2A D3A C4A C5A C1B C2B D3B C4B C5B 
;@BONDS NH3-PO4 PO4-GL1 GL1-GL2 GL1-C1A C1A-C2A C2A-D3A D3A-C4A C4A-C5A GL2-C1B C1B-C2B C2B-D3B D3B-C4B C4B-C5B 
;

[moleculetype]
; molname      nrexcl
  DGPE          1

[atoms]
; id 	type 	resnr 	residu 	atom 	cgnr 	charge
   1 	Qd 	 1 	DGPE 	NH3 	 1 	1.0 	
   2 	Qa 	 1 	DGPE 	PO4 	 2 	-1.0 	
   3 	Na 	 1 	DGPE 	GL1 	 3 	0 	
   4 	Na 	 1 	DGPE 	GL2 	 4 	0 	
   5 	C1 	 1 	DGPE 	C1A 	 5 	0 	
   6 	C1 	 1 	DGPE 	C2A 	 6 	0 	
   7 	C3 	 1 	DGPE 	D3A 	 7 	0 	
   8 	C1 	 1 	DGPE 	C4A 	 8 	0 	
   9 	C1 	 1 	DGPE 	C5A 	 9 	0 	
  10 	C1 	 1 	DGPE 	C1B 	10 	0 	
  11 	C1 	 1 	DGPE 	C2B 	11 	0 	
  12 	C3 	 1 	DGPE 	D3B 	12 	0 	
  13 	C1 	 1 	DGPE 	C4B 	13 	0 	
  14 	C1 	 1 	DGPE 	C5B 	14 	0 	

[bonds]
;  i  j 	funct 	length 	force.c.
   1  2 	1 	0.47 	1250 	
   2  3 	1 	0.47 	1250 	
   3  4 	1 	0.37 	1250 	
   3  5 	1 	0.47 	1250 	
   5  6 	1 	0.47 	1250 	
   6  7 	1 	0.47 	1250 	
   7  8 	1 	0.47 	1250 	
   8  9 	1 	0.47 	1250 	
   4 10 	1 	0.47 	1250 	
  10 11 	1 	0.47 	1250 	
  11 12 	1 	0.47 	1250 	
  12 13 	1 	0.47 	1250 	
  13 14 	1 	0.47 	1250 	

[angles]
;  i  j  k 	funct 	angle 	force.c.
   2  3  4 	2 	120.0 	25.0 	
   2  3  5 	2 	180.0 	25.0 	
   3  5  6 	2 	180.0 	25.0 	
   5  6  7 	2 	180.0 	25.0 	
   6  7  8 	2 	120.0 	45.0 	
   7  8  9 	2 	180.0 	25.0 	
   4 10 11 	2 	180.0 	25.0 	
  10 11 12 	2 	180.0 	25.0 	
  11 12 13 	2 	120.0 	45.0 	
  12 13 14 	2 	180.0 	25.0 	

 
#ifdef BILAYER_LIPIDHEAD_FC
    [ position_restraints ]
    ;to fix Z postion of head grop in bilayer simulation
      2     1.0      0.0      0.0     BILAYER_LIPIDHEAD_FC
#endif


#ifdef MICELLE_LIPIDHEAD_FC
    [ position_restraints ]
    ;to fix postion of head grop in micelle simulation
      2     1.0      1.0      1.0     MICELLE_LIPIDHEAD_FC
#endif


;keep lipid tails out of a cylinder along X Y Z axis to maintain the waterpore:
#ifdef  VESICLE_LIPIDTAIL_R
    #ifndef VESICLE_LIPIDTAIL_FC
        #define VESICLE_LIPIDTAIL_FC 1000
    #endif
    [ position_restraints ]
      5     2    2   -VESICLE_LIPIDTAIL_R  VESICLE_LIPIDTAIL_FC
      5     2    6   -VESICLE_LIPIDTAIL_R  VESICLE_LIPIDTAIL_FC
      5     2    7   -VESICLE_LIPIDTAIL_R  VESICLE_LIPIDTAIL_FC
      6     2    2   -VESICLE_LIPIDTAIL_R  VESICLE_LIPIDTAIL_FC
      6     2    6   -VESICLE_LIPIDTAIL_R  VESICLE_LIPIDTAIL_FC
      6     2    7   -VESICLE_LIPIDTAIL_R  VESICLE_LIPIDTAIL_FC
      7     2    2   -VESICLE_LIPIDTAIL_R  VESICLE_LIPIDTAIL_FC
      7     2    6   -VESICLE_LIPIDTAIL_R  VESICLE_LIPIDTAIL_FC
      7     2    7   -VESICLE_LIPIDTAIL_R  VESICLE_LIPIDTAIL_FC
      8     2    2   -VESICLE_LIPIDTAIL_R  VESICLE_LIPIDTAIL_FC
      8     2    6   -VESICLE_LIPIDTAIL_R  VESICLE_LIPIDTAIL_FC
      8     2    7   -VESICLE_LIPIDTAIL_R  VESICLE_LIPIDTAIL_FC
      9     2    2   -VESICLE_LIPIDTAIL_R  VESICLE_LIPIDTAIL_FC
      9     2    6   -VESICLE_LIPIDTAIL_R  VESICLE_LIPIDTAIL_FC
      9     2    7   -VESICLE_LIPIDTAIL_R  VESICLE_LIPIDTAIL_FC
     10     2    2   -VESICLE_LIPIDTAIL_R  VESICLE_LIPIDTAIL_FC
     10     2    6   -VESICLE_LIPIDTAIL_R  VESICLE_LIPIDTAIL_FC
     10     2    7   -VESICLE_LIPIDTAIL_R  VESICLE_LIPIDTAIL_FC
     11     2    2   -VESICLE_LIPIDTAIL_R  VESICLE_LIPIDTAIL_FC
     11     2    6   -VESICLE_LIPIDTAIL_R  VESICLE_LIPIDTAIL_FC
     11     2    7   -VESICLE_LIPIDTAIL_R  VESICLE_LIPIDTAIL_FC
     12     2    2   -VESICLE_LIPIDTAIL_R  VESICLE_LIPIDTAIL_FC
     12     2    6   -VESICLE_LIPIDTAIL_R  VESICLE_LIPIDTAIL_FC
     12     2    7   -VESICLE_LIPIDTAIL_R  VESICLE_LIPIDTAIL_FC
     13     2    2   -VESICLE_LIPIDTAIL_R  VESICLE_LIPIDTAIL_FC
     13     2    6   -VESICLE_LIPIDTAIL_R  VESICLE_LIPIDTAIL_FC
     13     2    7   -VESICLE_LIPIDTAIL_R  VESICLE_LIPIDTAIL_FC
     14     2    2   -VESICLE_LIPIDTAIL_R  VESICLE_LIPIDTAIL_FC
     14     2    6   -VESICLE_LIPIDTAIL_R  VESICLE_LIPIDTAIL_FC
     14     2    7   -VESICLE_LIPIDTAIL_R  VESICLE_LIPIDTAIL_FC
#endif


;;;;;; Martini lipid topology for di-C16:2-C18:2 PE (DIPE), generated using:
; The Martini lipid itp generator version 0.4  Args are: -o martini_v2.0_DIPE_01.itp -alname DIPE -alhead 'E P' -allink 'G G' -altail 'CDDC CDDC'
; WARNING: Lipids topology was generated following the Martini 2.0 guidelines but this specific lipid type might
;          not have been tested and should therefore be used with care. 
;
; Description:
;   A general model phosphatidylethanolamine (PE) lipid corresponding to atomistic e.g. C18:2(9c,12c) dilinoleoyl (DLPE or DLiPE) tails.
; Parameterization:
;   This topology follows the standard Martini 2.0 lipid definitions and building block rules.
; Reference(s): 
;   S.J. Marrink, A.H. de Vries, A.E. Mark. Coarse grained model for semi-quantitative lipid simulations. JPC-B, 108:750-760, 
;   2004. doi:10.1021/jp036508g 
;   S.J. Marrink, H.J. Risselada, S. Yefimov, D.P. Tieleman, A.H. de Vries. The MARTINI force field: coarse grained model for 
;   biomolecular simulations. JPC-B, 111:7812-7824, 2007. doi:10.1021/jp071097f 
;   T.A. Wassenaar, H.I. Ingolfsson, R.A. Bockmann, D.P. Tieleman, S.J. Marrink. Computational lipidomics with insane: a versatile 
;   tool for generating custom membranes for molecular simulations. JCTC, 150410125128004, 2015. doi:10.1021/acs.jctc.5b00209
; Created: 2015.04.20
;
;@INSANE alhead=E P, allink=G G, altail=CDDC CDDC, alname=DIPE, charge=0.0
;@RESNTEST DIP==DIPE if: atoms[0]==NH3
;@BEADS NH3 PO4 GL1 GL2 C1A D2A D3A C4A C1B D2B D3B C4B 
;@BONDS NH3-PO4 PO4-GL1 GL1-GL2 GL1-C1A C1A-D2A D2A-D3A D3A-C4A GL2-C1B C1B-D2B D2B-D3B D3B-C4B 
;

[moleculetype]
; molname      nrexcl
  DIPE          1

[atoms]
; id 	type 	resnr 	residu 	atom 	cgnr 	charge
   1 	Qd 	 1 	DIPE 	NH3 	 1 	1.0 	
   2 	Qa 	 1 	DIPE 	PO4 	 2 	-1.0 	
   3 	Na 	 1 	DIPE 	GL1 	 3 	0 	
   4 	Na 	 1 	DIPE 	GL2 	 4 	0 	
   5 	C1 	 1 	DIPE 	C1A 	 5 	0 	
   6 	C4 	 1 	DIPE 	D2A 	 6 	0 	
   7 	C4 	 1 	DIPE 	D3A 	 7 	0 	
   8 	C1 	 1 	DIPE 	C4A 	 8 	0 	
   9 	C1 	 1 	DIPE 	C1B 	 9 	0 	
  10 	C4 	 1 	DIPE 	D2B 	10 	0 	
  11 	C4 	 1 	DIPE 	D3B 	11 	0 	
  12 	C1 	 1 	DIPE 	C4B 	12 	0 	

[bonds]
;  i  j 	funct 	length 	force.c.
   1  2 	1 	0.47 	1250 	
   2  3 	1 	0.47 	1250 	
   3  4 	1 	0.37 	1250 	
   3  5 	1 	0.47 	1250 	
   5  6 	1 	0.47 	1250 	
   6  7 	1 	0.47 	1250 	
   7  8 	1 	0.47 	1250 	
   4  9 	1 	0.47 	1250 	
   9 10 	1 	0.47 	1250 	
  10 11 	1 	0.47 	1250 	
  11 12 	1 	0.47 	1250 	

[angles]
;  i  j  k 	funct 	angle 	force.c.
   2  3  4 	2 	120.0 	25.0 	
   2  3  5 	2 	180.0 	25.0 	
   3  5  6 	2 	180.0 	25.0 	
   5  6  7 	2 	100.0 	10.0 	
   6  7  8 	2 	120.0 	45.0 	
   4  9 10 	2 	180.0 	25.0 	
   9 10 11 	2 	100.0 	10.0 	
  10 11 12 	2 	120.0 	45.0 	

 
#ifdef BILAYER_LIPIDHEAD_FC
    [ position_restraints ]
    ;to fix Z postion of head grop in bilayer simulation
      2     1.0      0.0      0.0     BILAYER_LIPIDHEAD_FC
#endif


#ifdef MICELLE_LIPIDHEAD_FC
    [ position_restraints ]
    ;to fix postion of head grop in micelle simulation
      2     1.0      1.0      1.0     MICELLE_LIPIDHEAD_FC
#endif


;keep lipid tails out of a cylinder along X Y Z axis to maintain the waterpore:
#ifdef  VESICLE_LIPIDTAIL_R
    #ifndef VESICLE_LIPIDTAIL_FC
        #define VESICLE_LIPIDTAIL_FC 1000
    #endif
    [ position_restraints ]
      5     2    2   -VESICLE_LIPIDTAIL_R  VESICLE_LIPIDTAIL_FC
      5     2    6   -VESICLE_LIPIDTAIL_R  VESICLE_LIPIDTAIL_FC
      5     2    7   -VESICLE_LIPIDTAIL_R  VESICLE_LIPIDTAIL_FC
      6     2    2   -VESICLE_LIPIDTAIL_R  VESICLE_LIPIDTAIL_FC
      6     2    6   -VESICLE_LIPIDTAIL_R  VESICLE_LIPIDTAIL_FC
      6     2    7   -VESICLE_LIPIDTAIL_R  VESICLE_LIPIDTAIL_FC
      7     2    2   -VESICLE_LIPIDTAIL_R  VESICLE_LIPIDTAIL_FC
      7     2    6   -VESICLE_LIPIDTAIL_R  VESICLE_LIPIDTAIL_FC
      7     2    7   -VESICLE_LIPIDTAIL_R  VESICLE_LIPIDTAIL_FC
      8     2    2   -VESICLE_LIPIDTAIL_R  VESICLE_LIPIDTAIL_FC
      8     2    6   -VESICLE_LIPIDTAIL_R  VESICLE_LIPIDTAIL_FC
      8     2    7   -VESICLE_LIPIDTAIL_R  VESICLE_LIPIDTAIL_FC
      9     2    2   -VESICLE_LIPIDTAIL_R  VESICLE_LIPIDTAIL_FC
      9     2    6   -VESICLE_LIPIDTAIL_R  VESICLE_LIPIDTAIL_FC
      9     2    7   -VESICLE_LIPIDTAIL_R  VESICLE_LIPIDTAIL_FC
     10     2    2   -VESICLE_LIPIDTAIL_R  VESICLE_LIPIDTAIL_FC
     10     2    6   -VESICLE_LIPIDTAIL_R  VESICLE_LIPIDTAIL_FC
     10     2    7   -VESICLE_LIPIDTAIL_R  VESICLE_LIPIDTAIL_FC
     11     2    2   -VESICLE_LIPIDTAIL_R  VESICLE_LIPIDTAIL_FC
     11     2    6   -VESICLE_LIPIDTAIL_R  VESICLE_LIPIDTAIL_FC
     11     2    7   -VESICLE_LIPIDTAIL_R  VESICLE_LIPIDTAIL_FC
     12     2    2   -VESICLE_LIPIDTAIL_R  VESICLE_LIPIDTAIL_FC
     12     2    6   -VESICLE_LIPIDTAIL_R  VESICLE_LIPIDTAIL_FC
     12     2    7   -VESICLE_LIPIDTAIL_R  VESICLE_LIPIDTAIL_FC
#endif


;;;;;; Martini lipid topology for di-C12:0-C14:0 PE (DLPE), generated using:
; The Martini lipid itp generator version 0.4  Args are: -o martini_v2.0_DLPE_01.itp -alname DLPE -alhead 'E P' -allink 'G G' -altail 'CCC CCC'
; WARNING: Lipids topology was generated following the Martini 2.0 guidelines but this specific lipid type might
;          not have been tested and should therefore be used with care. 
;
; Description:
;   A general model phosphatidylethanolamine (PE) lipid corresponding to atomistic C12:0 dilauroyl (DLPE) - 
;   C14:0 dimyristoyl (DMPE) tails.
; Parameterization:
;   This topology follows the standard Martini 2.0 lipid definitions and building block rules.
; Reference(s): 
;   S.J. Marrink, A.H. de Vries, A.E. Mark. Coarse grained model for semi-quantitative lipid simulations. JPC-B, 108:750-760, 
;   2004. doi:10.1021/jp036508g 
;   S.J. Marrink, H.J. Risselada, S. Yefimov, D.P. Tieleman, A.H. de Vries. The MARTINI force field: coarse grained model for 
;   biomolecular simulations. JPC-B, 111:7812-7824, 2007. doi:10.1021/jp071097f 
;   T.A. Wassenaar, H.I. Ingolfsson, R.A. Bockmann, D.P. Tieleman, S.J. Marrink. Computational lipidomics with insane: a versatile 
;   tool for generating custom membranes for molecular simulations. JCTC, 150410125128004, 2015. doi:10.1021/acs.jctc.5b00209
; Created: 2015.04.20
;
;@INSANE alhead=E P, allink=G G, altail=CCC CCC, alname=DLPE, charge=0.0
;@RESNTEST DLP==DLPE if: atoms[0]==NH3
;@BEADS NH3 PO4 GL1 GL2 C1A C2A C3A C1B C2B C3B 
;@BONDS NH3-PO4 PO4-GL1 GL1-GL2 GL1-C1A C1A-C2A C2A-C3A GL2-C1B C1B-C2B C2B-C3B 
;

[moleculetype]
; molname      nrexcl
  DLPE          1

[atoms]
; id 	type 	resnr 	residu 	atom 	cgnr 	charge
   1 	Qd 	 1 	DLPE 	NH3 	 1 	1.0 	
   2 	Qa 	 1 	DLPE 	PO4 	 2 	-1.0 	
   3 	Na 	 1 	DLPE 	GL1 	 3 	0 	
   4 	Na 	 1 	DLPE 	GL2 	 4 	0 	
   5 	C1 	 1 	DLPE 	C1A 	 5 	0 	
   6 	C1 	 1 	DLPE 	C2A 	 6 	0 	
   7 	C1 	 1 	DLPE 	C3A 	 7 	0 	
   8 	C1 	 1 	DLPE 	C1B 	 8 	0 	
   9 	C1 	 1 	DLPE 	C2B 	 9 	0 	
  10 	C1 	 1 	DLPE 	C3B 	10 	0 	

[bonds]
;  i  j 	funct 	length 	force.c.
   1  2 	1 	0.47 	1250 	
   2  3 	1 	0.47 	1250 	
   3  4 	1 	0.37 	1250 	
   3  5 	1 	0.47 	1250 	
   5  6 	1 	0.47 	1250 	
   6  7 	1 	0.47 	1250 	
   4  8 	1 	0.47 	1250 	
   8  9 	1 	0.47 	1250 	
   9 10 	1 	0.47 	1250 	

[angles]
;  i  j  k 	funct 	angle 	force.c.
   2  3  4 	2 	120.0 	25.0 	
   2  3  5 	2 	180.0 	25.0 	
   3  5  6 	2 	180.0 	25.0 	
   5  6  7 	2 	180.0 	25.0 	
   4  8  9 	2 	180.0 	25.0 	
   8  9 10 	2 	180.0 	25.0 	

 
#ifdef BILAYER_LIPIDHEAD_FC
    [ position_restraints ]
    ;to fix Z postion of head grop in bilayer simulation
      2     1.0      0.0      0.0     BILAYER_LIPIDHEAD_FC
#endif


#ifdef MICELLE_LIPIDHEAD_FC
    [ position_restraints ]
    ;to fix postion of head grop in micelle simulation
      2     1.0      1.0      1.0     MICELLE_LIPIDHEAD_FC
#endif


;keep lipid tails out of a cylinder along X Y Z axis to maintain the waterpore:
#ifdef  VESICLE_LIPIDTAIL_R
    #ifndef VESICLE_LIPIDTAIL_FC
        #define VESICLE_LIPIDTAIL_FC 1000
    #endif
    [ position_restraints ]
      5     2    2   -VESICLE_LIPIDTAIL_R  VESICLE_LIPIDTAIL_FC
      5     2    6   -VESICLE_LIPIDTAIL_R  VESICLE_LIPIDTAIL_FC
      5     2    7   -VESICLE_LIPIDTAIL_R  VESICLE_LIPIDTAIL_FC
      6     2    2   -VESICLE_LIPIDTAIL_R  VESICLE_LIPIDTAIL_FC
      6     2    6   -VESICLE_LIPIDTAIL_R  VESICLE_LIPIDTAIL_FC
      6     2    7   -VESICLE_LIPIDTAIL_R  VESICLE_LIPIDTAIL_FC
      7     2    2   -VESICLE_LIPIDTAIL_R  VESICLE_LIPIDTAIL_FC
      7     2    6   -VESICLE_LIPIDTAIL_R  VESICLE_LIPIDTAIL_FC
      7     2    7   -VESICLE_LIPIDTAIL_R  VESICLE_LIPIDTAIL_FC
      8     2    2   -VESICLE_LIPIDTAIL_R  VESICLE_LIPIDTAIL_FC
      8     2    6   -VESICLE_LIPIDTAIL_R  VESICLE_LIPIDTAIL_FC
      8     2    7   -VESICLE_LIPIDTAIL_R  VESICLE_LIPIDTAIL_FC
      9     2    2   -VESICLE_LIPIDTAIL_R  VESICLE_LIPIDTAIL_FC
      9     2    6   -VESICLE_LIPIDTAIL_R  VESICLE_LIPIDTAIL_FC
      9     2    7   -VESICLE_LIPIDTAIL_R  VESICLE_LIPIDTAIL_FC
     10     2    2   -VESICLE_LIPIDTAIL_R  VESICLE_LIPIDTAIL_FC
     10     2    6   -VESICLE_LIPIDTAIL_R  VESICLE_LIPIDTAIL_FC
     10     2    7   -VESICLE_LIPIDTAIL_R  VESICLE_LIPIDTAIL_FC
#endif


;;;;;; Martini lipid topology for di-C24:1-C26:1 PE (DNPE), generated using:
; The Martini lipid itp generator version 0.4  Args are: -o martini_v2.0_DNPE_01.itp -alname DNPE -alhead 'E P' -allink 'G G' -altail 'CCCDCC CCCDCC'
; WARNING: Lipids topology was generated following the Martini 2.0 guidelines but this specific lipid type might
;          not have been tested and should therefore be used with care. 
;
; Description:
;   A general model phosphatidylethanolamine (PE) lipid corresponding to atomistic e.g. C24:1(9c) di-nervonic acid, C26:1(9c) tails.
; Parameterization:
;   This topology follows the standard Martini 2.0 lipid definitions and building block rules.
; Reference(s): 
;   S.J. Marrink, A.H. de Vries, A.E. Mark. Coarse grained model for semi-quantitative lipid simulations. JPC-B, 108:750-760, 
;   2004. doi:10.1021/jp036508g 
;   S.J. Marrink, H.J. Risselada, S. Yefimov, D.P. Tieleman, A.H. de Vries. The MARTINI force field: coarse grained model for 
;   biomolecular simulations. JPC-B, 111:7812-7824, 2007. doi:10.1021/jp071097f 
;   T.A. Wassenaar, H.I. Ingolfsson, R.A. Bockmann, D.P. Tieleman, S.J. Marrink. Computational lipidomics with insane: a versatile 
;   tool for generating custom membranes for molecular simulations. JCTC, 150410125128004, 2015. doi:10.1021/acs.jctc.5b00209
; Created: 2015.04.20
;
;@INSANE alhead=E P, allink=G G, altail=CCCDCC CCCDCC, alname=DNPE, charge=0.0
;@RESNTEST DNP==DNPE if: atoms[0]==NH3
;@BEADS NH3 PO4 GL1 GL2 C1A C2A C3A D4A C5A C6A C1B C2B C3B D4B C5B C6B 
;@BONDS NH3-PO4 PO4-GL1 GL1-GL2 GL1-C1A C1A-C2A C2A-C3A C3A-D4A D4A-C5A C5A-C6A GL2-C1B C1B-C2B C2B-C3B C3B-D4B D4B-C5B C5B-C6B 
;

[moleculetype]
; molname      nrexcl
  DNPE          1

[atoms]
; id 	type 	resnr 	residu 	atom 	cgnr 	charge
   1 	Qd 	 1 	DNPE 	NH3 	 1 	1.0 	
   2 	Qa 	 1 	DNPE 	PO4 	 2 	-1.0 	
   3 	Na 	 1 	DNPE 	GL1 	 3 	0 	
   4 	Na 	 1 	DNPE 	GL2 	 4 	0 	
   5 	C1 	 1 	DNPE 	C1A 	 5 	0 	
   6 	C1 	 1 	DNPE 	C2A 	 6 	0 	
   7 	C1 	 1 	DNPE 	C3A 	 7 	0 	
   8 	C3 	 1 	DNPE 	D4A 	 8 	0 	
   9 	C1 	 1 	DNPE 	C5A 	 9 	0 	
  10 	C1 	 1 	DNPE 	C6A 	10 	0 	
  11 	C1 	 1 	DNPE 	C1B 	11 	0 	
  12 	C1 	 1 	DNPE 	C2B 	12 	0 	
  13 	C1 	 1 	DNPE 	C3B 	13 	0 	
  14 	C3 	 1 	DNPE 	D4B 	14 	0 	
  15 	C1 	 1 	DNPE 	C5B 	15 	0 	
  16 	C1 	 1 	DNPE 	C6B 	16 	0 	

[bonds]
;  i  j 	funct 	length 	force.c.
   1  2 	1 	0.47 	1250 	
   2  3 	1 	0.47 	1250 	
   3  4 	1 	0.37 	1250 	
   3  5 	1 	0.47 	1250 	
   5  6 	1 	0.47 	1250 	
   6  7 	1 	0.47 	1250 	
   7  8 	1 	0.47 	1250 	
   8  9 	1 	0.47 	1250 	
   9 10 	1 	0.47 	1250 	
   4 11 	1 	0.47 	1250 	
  11 12 	1 	0.47 	1250 	
  12 13 	1 	0.47 	1250 	
  13 14 	1 	0.47 	1250 	
  14 15 	1 	0.47 	1250 	
  15 16 	1 	0.47 	1250 	

[angles]
;  i  j  k 	funct 	angle 	force.c.
   2  3  4 	2 	120.0 	25.0 	
   2  3  5 	2 	180.0 	25.0 	
   3  5  6 	2 	180.0 	25.0 	
   5  6  7 	2 	180.0 	25.0 	
   6  7  8 	2 	180.0 	25.0 	
   7  8  9 	2 	120.0 	45.0 	
   8  9 10 	2 	180.0 	25.0 	
   4 11 12 	2 	180.0 	25.0 	
  11 12 13 	2 	180.0 	25.0 	
  12 13 14 	2 	180.0 	25.0 	
  13 14 15 	2 	120.0 	45.0 	
  14 15 16 	2 	180.0 	25.0 	

 
#ifdef BILAYER_LIPIDHEAD_FC
    [ position_restraints ]
    ;to fix Z postion of head grop in bilayer simulation
      2     1.0      0.0      0.0     BILAYER_LIPIDHEAD_FC
#endif


#ifdef MICELLE_LIPIDHEAD_FC
    [ position_restraints ]
    ;to fix postion of head grop in micelle simulation
      2     1.0      1.0      1.0     MICELLE_LIPIDHEAD_FC
#endif


;keep lipid tails out of a cylinder along X Y Z axis to maintain the waterpore:
#ifdef  VESICLE_LIPIDTAIL_R
    #ifndef VESICLE_LIPIDTAIL_FC
        #define VESICLE_LIPIDTAIL_FC 1000
    #endif
    [ position_restraints ]
      5     2    2   -VESICLE_LIPIDTAIL_R  VESICLE_LIPIDTAIL_FC
      5     2    6   -VESICLE_LIPIDTAIL_R  VESICLE_LIPIDTAIL_FC
      5     2    7   -VESICLE_LIPIDTAIL_R  VESICLE_LIPIDTAIL_FC
      6     2    2   -VESICLE_LIPIDTAIL_R  VESICLE_LIPIDTAIL_FC
      6     2    6   -VESICLE_LIPIDTAIL_R  VESICLE_LIPIDTAIL_FC
      6     2    7   -VESICLE_LIPIDTAIL_R  VESICLE_LIPIDTAIL_FC
      7     2    2   -VESICLE_LIPIDTAIL_R  VESICLE_LIPIDTAIL_FC
      7     2    6   -VESICLE_LIPIDTAIL_R  VESICLE_LIPIDTAIL_FC
      7     2    7   -VESICLE_LIPIDTAIL_R  VESICLE_LIPIDTAIL_FC
      8     2    2   -VESICLE_LIPIDTAIL_R  VESICLE_LIPIDTAIL_FC
      8     2    6   -VESICLE_LIPIDTAIL_R  VESICLE_LIPIDTAIL_FC
      8     2    7   -VESICLE_LIPIDTAIL_R  VESICLE_LIPIDTAIL_FC
      9     2    2   -VESICLE_LIPIDTAIL_R  VESICLE_LIPIDTAIL_FC
      9     2    6   -VESICLE_LIPIDTAIL_R  VESICLE_LIPIDTAIL_FC
      9     2    7   -VESICLE_LIPIDTAIL_R  VESICLE_LIPIDTAIL_FC
     10     2    2   -VESICLE_LIPIDTAIL_R  VESICLE_LIPIDTAIL_FC
     10     2    6   -VESICLE_LIPIDTAIL_R  VESICLE_LIPIDTAIL_FC
     10     2    7   -VESICLE_LIPIDTAIL_R  VESICLE_LIPIDTAIL_FC
     11     2    2   -VESICLE_LIPIDTAIL_R  VESICLE_LIPIDTAIL_FC
     11     2    6   -VESICLE_LIPIDTAIL_R  VESICLE_LIPIDTAIL_FC
     11     2    7   -VESICLE_LIPIDTAIL_R  VESICLE_LIPIDTAIL_FC
     12     2    2   -VESICLE_LIPIDTAIL_R  VESICLE_LIPIDTAIL_FC
     12     2    6   -VESICLE_LIPIDTAIL_R  VESICLE_LIPIDTAIL_FC
     12     2    7   -VESICLE_LIPIDTAIL_R  VESICLE_LIPIDTAIL_FC
     13     2    2   -VESICLE_LIPIDTAIL_R  VESICLE_LIPIDTAIL_FC
     13     2    6   -VESICLE_LIPIDTAIL_R  VESICLE_LIPIDTAIL_FC
     13     2    7   -VESICLE_LIPIDTAIL_R  VESICLE_LIPIDTAIL_FC
     14     2    2   -VESICLE_LIPIDTAIL_R  VESICLE_LIPIDTAIL_FC
     14     2    6   -VESICLE_LIPIDTAIL_R  VESICLE_LIPIDTAIL_FC
     14     2    7   -VESICLE_LIPIDTAIL_R  VESICLE_LIPIDTAIL_FC
     15     2    2   -VESICLE_LIPIDTAIL_R  VESICLE_LIPIDTAIL_FC
     15     2    6   -VESICLE_LIPIDTAIL_R  VESICLE_LIPIDTAIL_FC
     15     2    7   -VESICLE_LIPIDTAIL_R  VESICLE_LIPIDTAIL_FC
     16     2    2   -VESICLE_LIPIDTAIL_R  VESICLE_LIPIDTAIL_FC
     16     2    6   -VESICLE_LIPIDTAIL_R  VESICLE_LIPIDTAIL_FC
     16     2    7   -VESICLE_LIPIDTAIL_R  VESICLE_LIPIDTAIL_FC
#endif


;;;;;; Martini lipid topology for di-C16:1-C18:1 PE (DOPE), generated using:
; The Martini lipid itp generator version 0.4  Args are: -o martini_v2.0_DOPE_01.itp -alname DOPE -alhead 'E P' -allink 'G G' -altail 'CDCC CDCC'
; WARNING: Lipids topology was generated following the Martini 2.0 guidelines but this specific lipid type might
;          not have been tested and should therefore be used with care. 
;
; Description:
;   A general model phosphatidylethanolamine (PE) lipid corresponding to atomistic e.g. C16:1(9c), C18:1(9c) dioleoyl (DOPE) tails.
; Parameterization:
;   This topology follows the standard Martini 2.0 lipid definitions and building block rules.
; Reference(s): 
;   S.J. Marrink, A.H. de Vries, A.E. Mark. Coarse grained model for semi-quantitative lipid simulations. JPC-B, 108:750-760, 
;   2004. doi:10.1021/jp036508g 
;   S.J. Marrink, H.J. Risselada, S. Yefimov, D.P. Tieleman, A.H. de Vries. The MARTINI force field: coarse grained model for 
;   biomolecular simulations. JPC-B, 111:7812-7824, 2007. doi:10.1021/jp071097f 
;   T.A. Wassenaar, H.I. Ingolfsson, R.A. Bockmann, D.P. Tieleman, S.J. Marrink. Computational lipidomics with insane: a versatile 
;   tool for generating custom membranes for molecular simulations. JCTC, 150410125128004, 2015. doi:10.1021/acs.jctc.5b00209
; Created: 2015.04.20
;
;@INSANE alhead=E P, allink=G G, altail=CDCC CDCC, alname=DOPE, charge=0.0
;@RESNTEST DOP==DOPE if: atoms[0]==NH3
;@BEADS NH3 PO4 GL1 GL2 C1A D2A C3A C4A C1B D2B C3B C4B 
;@BONDS NH3-PO4 PO4-GL1 GL1-GL2 GL1-C1A C1A-D2A D2A-C3A C3A-C4A GL2-C1B C1B-D2B D2B-C3B C3B-C4B 
;

[moleculetype]
; molname      nrexcl
  DOPE          1

[atoms]
; id 	type 	resnr 	residu 	atom 	cgnr 	charge
   1 	Qd 	 1 	DOPE 	NH3 	 1 	1.0 	
   2 	Qa 	 1 	DOPE 	PO4 	 2 	-1.0 	
   3 	Na 	 1 	DOPE 	GL1 	 3 	0 	
   4 	Na 	 1 	DOPE 	GL2 	 4 	0 	
   5 	C1 	 1 	DOPE 	C1A 	 5 	0 	
   6 	C3 	 1 	DOPE 	D2A 	 6 	0 	
   7 	C1 	 1 	DOPE 	C3A 	 7 	0 	
   8 	C1 	 1 	DOPE 	C4A 	 8 	0 	
   9 	C1 	 1 	DOPE 	C1B 	 9 	0 	
  10 	C3 	 1 	DOPE 	D2B 	10 	0 	
  11 	C1 	 1 	DOPE 	C3B 	11 	0 	
  12 	C1 	 1 	DOPE 	C4B 	12 	0 	

[bonds]
;  i  j 	funct 	length 	force.c.
   1  2 	1 	0.47 	1250 	
   2  3 	1 	0.47 	1250 	
   3  4 	1 	0.37 	1250 	
   3  5 	1 	0.47 	1250 	
   5  6 	1 	0.47 	1250 	
   6  7 	1 	0.47 	1250 	
   7  8 	1 	0.47 	1250 	
   4  9 	1 	0.47 	1250 	
   9 10 	1 	0.47 	1250 	
  10 11 	1 	0.47 	1250 	
  11 12 	1 	0.47 	1250 	

[angles]
;  i  j  k 	funct 	angle 	force.c.
   2  3  4 	2 	120.0 	25.0 	
   2  3  5 	2 	180.0 	25.0 	
   3  5  6 	2 	180.0 	25.0 	
   5  6  7 	2 	120.0 	45.0 	
   6  7  8 	2 	180.0 	25.0 	
   4  9 10 	2 	180.0 	25.0 	
   9 10 11 	2 	120.0 	45.0 	
  10 11 12 	2 	180.0 	25.0 	

 
#ifdef BILAYER_LIPIDHEAD_FC
    [ position_restraints ]
    ;to fix Z postion of head grop in bilayer simulation
      2     1.0      0.0      0.0     BILAYER_LIPIDHEAD_FC
#endif


#ifdef MICELLE_LIPIDHEAD_FC
    [ position_restraints ]
    ;to fix postion of head grop in micelle simulation
      2     1.0      1.0      1.0     MICELLE_LIPIDHEAD_FC
#endif


;keep lipid tails out of a cylinder along X Y Z axis to maintain the waterpore:
#ifdef  VESICLE_LIPIDTAIL_R
    #ifndef VESICLE_LIPIDTAIL_FC
        #define VESICLE_LIPIDTAIL_FC 1000
    #endif
    [ position_restraints ]
      5     2    2   -VESICLE_LIPIDTAIL_R  VESICLE_LIPIDTAIL_FC
      5     2    6   -VESICLE_LIPIDTAIL_R  VESICLE_LIPIDTAIL_FC
      5     2    7   -VESICLE_LIPIDTAIL_R  VESICLE_LIPIDTAIL_FC
      6     2    2   -VESICLE_LIPIDTAIL_R  VESICLE_LIPIDTAIL_FC
      6     2    6   -VESICLE_LIPIDTAIL_R  VESICLE_LIPIDTAIL_FC
      6     2    7   -VESICLE_LIPIDTAIL_R  VESICLE_LIPIDTAIL_FC
      7     2    2   -VESICLE_LIPIDTAIL_R  VESICLE_LIPIDTAIL_FC
      7     2    6   -VESICLE_LIPIDTAIL_R  VESICLE_LIPIDTAIL_FC
      7     2    7   -VESICLE_LIPIDTAIL_R  VESICLE_LIPIDTAIL_FC
      8     2    2   -VESICLE_LIPIDTAIL_R  VESICLE_LIPIDTAIL_FC
      8     2    6   -VESICLE_LIPIDTAIL_R  VESICLE_LIPIDTAIL_FC
      8     2    7   -VESICLE_LIPIDTAIL_R  VESICLE_LIPIDTAIL_FC
      9     2    2   -VESICLE_LIPIDTAIL_R  VESICLE_LIPIDTAIL_FC
      9     2    6   -VESICLE_LIPIDTAIL_R  VESICLE_LIPIDTAIL_FC
      9     2    7   -VESICLE_LIPIDTAIL_R  VESICLE_LIPIDTAIL_FC
     10     2    2   -VESICLE_LIPIDTAIL_R  VESICLE_LIPIDTAIL_FC
     10     2    6   -VESICLE_LIPIDTAIL_R  VESICLE_LIPIDTAIL_FC
     10     2    7   -VESICLE_LIPIDTAIL_R  VESICLE_LIPIDTAIL_FC
     11     2    2   -VESICLE_LIPIDTAIL_R  VESICLE_LIPIDTAIL_FC
     11     2    6   -VESICLE_LIPIDTAIL_R  VESICLE_LIPIDTAIL_FC
     11     2    7   -VESICLE_LIPIDTAIL_R  VESICLE_LIPIDTAIL_FC
     12     2    2   -VESICLE_LIPIDTAIL_R  VESICLE_LIPIDTAIL_FC
     12     2    6   -VESICLE_LIPIDTAIL_R  VESICLE_LIPIDTAIL_FC
     12     2    7   -VESICLE_LIPIDTAIL_R  VESICLE_LIPIDTAIL_FC
#endif


;;;;;; Martini lipid topology for di-C16:0-C18:0 PE (DPPE), generated using:
; The Martini lipid itp generator version 0.4  Args are: -o martini_v2.0_DPPE_01.itp -alname DPPE -alhead 'E P' -allink 'G G' -altail 'CCCC CCCC'
; WARNING: Lipids topology was generated following the Martini 2.0 guidelines but this specific lipid type might
;          not have been tested and should therefore be used with care. 
;
; Description:
;   A general model phosphatidylethanolamine (PE) lipid corresponding to atomistic C16:0 dipalmitoyl (DPPE) - 
;   C18:0 distearoyl (DSPE) tails.
; Parameterization:
;   This topology follows the standard Martini 2.0 lipid definitions and building block rules.
; Reference(s): 
;   S.J. Marrink, A.H. de Vries, A.E. Mark. Coarse grained model for semi-quantitative lipid simulations. JPC-B, 108:750-760, 
;   2004. doi:10.1021/jp036508g 
;   S.J. Marrink, H.J. Risselada, S. Yefimov, D.P. Tieleman, A.H. de Vries. The MARTINI force field: coarse grained model for 
;   biomolecular simulations. JPC-B, 111:7812-7824, 2007. doi:10.1021/jp071097f 
;   T.A. Wassenaar, H.I. Ingolfsson, R.A. Bockmann, D.P. Tieleman, S.J. Marrink. Computational lipidomics with insane: a versatile 
;   tool for generating custom membranes for molecular simulations. JCTC, 150410125128004, 2015. doi:10.1021/acs.jctc.5b00209
; Created: 2015.04.20
;
;@INSANE alhead=E P, allink=G G, altail=CCCC CCCC, alname=DPPE, charge=0.0
;@RESNTEST DPP==DPPE if: atoms[0]==NH3
;@BEADS NH3 PO4 GL1 GL2 C1A C2A C3A C4A C1B C2B C3B C4B 
;@BONDS NH3-PO4 PO4-GL1 GL1-GL2 GL1-C1A C1A-C2A C2A-C3A C3A-C4A GL2-C1B C1B-C2B C2B-C3B C3B-C4B 
;

[moleculetype]
; molname      nrexcl
  DPPE          1

[atoms]
; id 	type 	resnr 	residu 	atom 	cgnr 	charge
   1 	Qd 	 1 	DPPE 	NH3 	 1 	1.0 	
   2 	Qa 	 1 	DPPE 	PO4 	 2 	-1.0 	
   3 	Na 	 1 	DPPE 	GL1 	 3 	0 	
   4 	Na 	 1 	DPPE 	GL2 	 4 	0 	
   5 	C1 	 1 	DPPE 	C1A 	 5 	0 	
   6 	C1 	 1 	DPPE 	C2A 	 6 	0 	
   7 	C1 	 1 	DPPE 	C3A 	 7 	0 	
   8 	C1 	 1 	DPPE 	C4A 	 8 	0 	
   9 	C1 	 1 	DPPE 	C1B 	 9 	0 	
  10 	C1 	 1 	DPPE 	C2B 	10 	0 	
  11 	C1 	 1 	DPPE 	C3B 	11 	0 	
  12 	C1 	 1 	DPPE 	C4B 	12 	0 	

[bonds]
;  i  j 	funct 	length 	force.c.
   1  2 	1 	0.47 	1250 	
   2  3 	1 	0.47 	1250 	
   3  4 	1 	0.37 	1250 	
   3  5 	1 	0.47 	1250 	
   5  6 	1 	0.47 	1250 	
   6  7 	1 	0.47 	1250 	
   7  8 	1 	0.47 	1250 	
   4  9 	1 	0.47 	1250 	
   9 10 	1 	0.47 	1250 	
  10 11 	1 	0.47 	1250 	
  11 12 	1 	0.47 	1250 	

[angles]
;  i  j  k 	funct 	angle 	force.c.
   2  3  4 	2 	120.0 	25.0 	
   2  3  5 	2 	180.0 	25.0 	
   3  5  6 	2 	180.0 	25.0 	
   5  6  7 	2 	180.0 	25.0 	
   6  7  8 	2 	180.0 	25.0 	
   4  9 10 	2 	180.0 	25.0 	
   9 10 11 	2 	180.0 	25.0 	
  10 11 12 	2 	180.0 	25.0 	

 
#ifdef BILAYER_LIPIDHEAD_FC
    [ position_restraints ]
    ;to fix Z postion of head grop in bilayer simulation
      2     1.0      0.0      0.0     BILAYER_LIPIDHEAD_FC
#endif


#ifdef MICELLE_LIPIDHEAD_FC
    [ position_restraints ]
    ;to fix postion of head grop in micelle simulation
      2     1.0      1.0      1.0     MICELLE_LIPIDHEAD_FC
#endif


;keep lipid tails out of a cylinder along X Y Z axis to maintain the waterpore:
#ifdef  VESICLE_LIPIDTAIL_R
    #ifndef VESICLE_LIPIDTAIL_FC
        #define VESICLE_LIPIDTAIL_FC 1000
    #endif
    [ position_restraints ]
      5     2    2   -VESICLE_LIPIDTAIL_R  VESICLE_LIPIDTAIL_FC
      5     2    6   -VESICLE_LIPIDTAIL_R  VESICLE_LIPIDTAIL_FC
      5     2    7   -VESICLE_LIPIDTAIL_R  VESICLE_LIPIDTAIL_FC
      6     2    2   -VESICLE_LIPIDTAIL_R  VESICLE_LIPIDTAIL_FC
      6     2    6   -VESICLE_LIPIDTAIL_R  VESICLE_LIPIDTAIL_FC
      6     2    7   -VESICLE_LIPIDTAIL_R  VESICLE_LIPIDTAIL_FC
      7     2    2   -VESICLE_LIPIDTAIL_R  VESICLE_LIPIDTAIL_FC
      7     2    6   -VESICLE_LIPIDTAIL_R  VESICLE_LIPIDTAIL_FC
      7     2    7   -VESICLE_LIPIDTAIL_R  VESICLE_LIPIDTAIL_FC
      8     2    2   -VESICLE_LIPIDTAIL_R  VESICLE_LIPIDTAIL_FC
      8     2    6   -VESICLE_LIPIDTAIL_R  VESICLE_LIPIDTAIL_FC
      8     2    7   -VESICLE_LIPIDTAIL_R  VESICLE_LIPIDTAIL_FC
      9     2    2   -VESICLE_LIPIDTAIL_R  VESICLE_LIPIDTAIL_FC
      9     2    6   -VESICLE_LIPIDTAIL_R  VESICLE_LIPIDTAIL_FC
      9     2    7   -VESICLE_LIPIDTAIL_R  VESICLE_LIPIDTAIL_FC
     10     2    2   -VESICLE_LIPIDTAIL_R  VESICLE_LIPIDTAIL_FC
     10     2    6   -VESICLE_LIPIDTAIL_R  VESICLE_LIPIDTAIL_FC
     10     2    7   -VESICLE_LIPIDTAIL_R  VESICLE_LIPIDTAIL_FC
     11     2    2   -VESICLE_LIPIDTAIL_R  VESICLE_LIPIDTAIL_FC
     11     2    6   -VESICLE_LIPIDTAIL_R  VESICLE_LIPIDTAIL_FC
     11     2    7   -VESICLE_LIPIDTAIL_R  VESICLE_LIPIDTAIL_FC
     12     2    2   -VESICLE_LIPIDTAIL_R  VESICLE_LIPIDTAIL_FC
     12     2    6   -VESICLE_LIPIDTAIL_R  VESICLE_LIPIDTAIL_FC
     12     2    7   -VESICLE_LIPIDTAIL_R  VESICLE_LIPIDTAIL_FC
#endif


;;;;;; Martini lipid topology for di-C24:6-C26:6 PE (DRPE), generated using:
; The Martini lipid itp generator version 0.4  Args are: -o martini_v2.0_DRPE_01.itp -alname DRPE -alhead 'E P' -allink 'G G' -altail 'DDDDDD DDDDDD'
; WARNING: Lipids topology was generated following the Martini 2.0 guidelines but this specific lipid type might
;          not have been tested and should therefore be used with care. 
;
; Description:
;   A general model phosphatidylethanolamine (PE) lipid corresponding to atomistic e.g. C24:6(6c,9c,12c,15c,18c,21c) nisinic acid tails.
; Parameterization:
;   This topology follows the standard Martini 2.0 lipid definitions and building block rules.
; Reference(s): 
;   S.J. Marrink, A.H. de Vries, A.E. Mark. Coarse grained model for semi-quantitative lipid simulations. JPC-B, 108:750-760, 
;   2004. doi:10.1021/jp036508g 
;   S.J. Marrink, H.J. Risselada, S. Yefimov, D.P. Tieleman, A.H. de Vries. The MARTINI force field: coarse grained model for 
;   biomolecular simulations. JPC-B, 111:7812-7824, 2007. doi:10.1021/jp071097f 
;   T.A. Wassenaar, H.I. Ingolfsson, R.A. Bockmann, D.P. Tieleman, S.J. Marrink. Computational lipidomics with insane: a versatile 
;   tool for generating custom membranes for molecular simulations. JCTC, 150410125128004, 2015. doi:10.1021/acs.jctc.5b00209
; Created: 2015.04.20
;
;@INSANE alhead=E P, allink=G G, altail=DDDDDD DDDDDD, alname=DRPE, charge=0.0
;@RESNTEST DRP==DRPE if: atoms[0]==NH3
;@BEADS NH3 PO4 GL1 GL2 D1A D2A D3A D4A D5A D6A D1B D2B D3B D4B D5B D6B 
;@BONDS NH3-PO4 PO4-GL1 GL1-GL2 GL1-D1A D1A-D2A D2A-D3A D3A-D4A D4A-D5A D5A-D6A GL2-D1B D1B-D2B D2B-D3B D3B-D4B D4B-D5B D5B-D6B 
;

[moleculetype]
; molname      nrexcl
  DRPE          1

[atoms]
; id 	type 	resnr 	residu 	atom 	cgnr 	charge
   1 	Qd 	 1 	DRPE 	NH3 	 1 	1.0 	
   2 	Qa 	 1 	DRPE 	PO4 	 2 	-1.0 	
   3 	Na 	 1 	DRPE 	GL1 	 3 	0 	
   4 	Na 	 1 	DRPE 	GL2 	 4 	0 	
   5 	C4 	 1 	DRPE 	D1A 	 5 	0 	
   6 	C4 	 1 	DRPE 	D2A 	 6 	0 	
   7 	C4 	 1 	DRPE 	D3A 	 7 	0 	
   8 	C4 	 1 	DRPE 	D4A 	 8 	0 	
   9 	C4 	 1 	DRPE 	D5A 	 9 	0 	
  10 	C4 	 1 	DRPE 	D6A 	10 	0 	
  11 	C4 	 1 	DRPE 	D1B 	11 	0 	
  12 	C4 	 1 	DRPE 	D2B 	12 	0 	
  13 	C4 	 1 	DRPE 	D3B 	13 	0 	
  14 	C4 	 1 	DRPE 	D4B 	14 	0 	
  15 	C4 	 1 	DRPE 	D5B 	15 	0 	
  16 	C4 	 1 	DRPE 	D6B 	16 	0 	

[bonds]
;  i  j 	funct 	length 	force.c.
   1  2 	1 	0.47 	1250 	
   2  3 	1 	0.47 	1250 	
   3  4 	1 	0.37 	1250 	
   3  5 	1 	0.47 	1250 	
   5  6 	1 	0.47 	1250 	
   6  7 	1 	0.47 	1250 	
   7  8 	1 	0.47 	1250 	
   8  9 	1 	0.47 	1250 	
   9 10 	1 	0.47 	1250 	
   4 11 	1 	0.47 	1250 	
  11 12 	1 	0.47 	1250 	
  12 13 	1 	0.47 	1250 	
  13 14 	1 	0.47 	1250 	
  14 15 	1 	0.47 	1250 	
  15 16 	1 	0.47 	1250 	

[angles]
;  i  j  k 	funct 	angle 	force.c.
   2  3  4 	2 	120.0 	25.0 	
   2  3  5 	2 	180.0 	25.0 	
   3  5  6 	2 	100.0 	10.0 	
   5  6  7 	2 	100.0 	10.0 	
   6  7  8 	2 	100.0 	10.0 	
   7  8  9 	2 	100.0 	10.0 	
   8  9 10 	2 	100.0 	10.0 	
   4 11 12 	2 	100.0 	10.0 	
  11 12 13 	2 	100.0 	10.0 	
  12 13 14 	2 	100.0 	10.0 	
  13 14 15 	2 	100.0 	10.0 	
  14 15 16 	2 	100.0 	10.0 	

 
#ifdef BILAYER_LIPIDHEAD_FC
    [ position_restraints ]
    ;to fix Z postion of head grop in bilayer simulation
      2     1.0      0.0      0.0     BILAYER_LIPIDHEAD_FC
#endif


#ifdef MICELLE_LIPIDHEAD_FC
    [ position_restraints ]
    ;to fix postion of head grop in micelle simulation
      2     1.0      1.0      1.0     MICELLE_LIPIDHEAD_FC
#endif


;keep lipid tails out of a cylinder along X Y Z axis to maintain the waterpore:
#ifdef  VESICLE_LIPIDTAIL_R
    #ifndef VESICLE_LIPIDTAIL_FC
        #define VESICLE_LIPIDTAIL_FC 1000
    #endif
    [ position_restraints ]
      5     2    2   -VESICLE_LIPIDTAIL_R  VESICLE_LIPIDTAIL_FC
      5     2    6   -VESICLE_LIPIDTAIL_R  VESICLE_LIPIDTAIL_FC
      5     2    7   -VESICLE_LIPIDTAIL_R  VESICLE_LIPIDTAIL_FC
      6     2    2   -VESICLE_LIPIDTAIL_R  VESICLE_LIPIDTAIL_FC
      6     2    6   -VESICLE_LIPIDTAIL_R  VESICLE_LIPIDTAIL_FC
      6     2    7   -VESICLE_LIPIDTAIL_R  VESICLE_LIPIDTAIL_FC
      7     2    2   -VESICLE_LIPIDTAIL_R  VESICLE_LIPIDTAIL_FC
      7     2    6   -VESICLE_LIPIDTAIL_R  VESICLE_LIPIDTAIL_FC
      7     2    7   -VESICLE_LIPIDTAIL_R  VESICLE_LIPIDTAIL_FC
      8     2    2   -VESICLE_LIPIDTAIL_R  VESICLE_LIPIDTAIL_FC
      8     2    6   -VESICLE_LIPIDTAIL_R  VESICLE_LIPIDTAIL_FC
      8     2    7   -VESICLE_LIPIDTAIL_R  VESICLE_LIPIDTAIL_FC
      9     2    2   -VESICLE_LIPIDTAIL_R  VESICLE_LIPIDTAIL_FC
      9     2    6   -VESICLE_LIPIDTAIL_R  VESICLE_LIPIDTAIL_FC
      9     2    7   -VESICLE_LIPIDTAIL_R  VESICLE_LIPIDTAIL_FC
     10     2    2   -VESICLE_LIPIDTAIL_R  VESICLE_LIPIDTAIL_FC
     10     2    6   -VESICLE_LIPIDTAIL_R  VESICLE_LIPIDTAIL_FC
     10     2    7   -VESICLE_LIPIDTAIL_R  VESICLE_LIPIDTAIL_FC
     11     2    2   -VESICLE_LIPIDTAIL_R  VESICLE_LIPIDTAIL_FC
     11     2    6   -VESICLE_LIPIDTAIL_R  VESICLE_LIPIDTAIL_FC
     11     2    7   -VESICLE_LIPIDTAIL_R  VESICLE_LIPIDTAIL_FC
     12     2    2   -VESICLE_LIPIDTAIL_R  VESICLE_LIPIDTAIL_FC
     12     2    6   -VESICLE_LIPIDTAIL_R  VESICLE_LIPIDTAIL_FC
     12     2    7   -VESICLE_LIPIDTAIL_R  VESICLE_LIPIDTAIL_FC
     13     2    2   -VESICLE_LIPIDTAIL_R  VESICLE_LIPIDTAIL_FC
     13     2    6   -VESICLE_LIPIDTAIL_R  VESICLE_LIPIDTAIL_FC
     13     2    7   -VESICLE_LIPIDTAIL_R  VESICLE_LIPIDTAIL_FC
     14     2    2   -VESICLE_LIPIDTAIL_R  VESICLE_LIPIDTAIL_FC
     14     2    6   -VESICLE_LIPIDTAIL_R  VESICLE_LIPIDTAIL_FC
     14     2    7   -VESICLE_LIPIDTAIL_R  VESICLE_LIPIDTAIL_FC
     15     2    2   -VESICLE_LIPIDTAIL_R  VESICLE_LIPIDTAIL_FC
     15     2    6   -VESICLE_LIPIDTAIL_R  VESICLE_LIPIDTAIL_FC
     15     2    7   -VESICLE_LIPIDTAIL_R  VESICLE_LIPIDTAIL_FC
     16     2    2   -VESICLE_LIPIDTAIL_R  VESICLE_LIPIDTAIL_FC
     16     2    6   -VESICLE_LIPIDTAIL_R  VESICLE_LIPIDTAIL_FC
     16     2    7   -VESICLE_LIPIDTAIL_R  VESICLE_LIPIDTAIL_FC
#endif


;;;;;; Martini lipid topology for di-C08:0-C10:0 PE (DTPE), generated using:
; The Martini lipid itp generator version 0.4  Args are: -o martini_v2.0_DTPE_01.itp -alname DTPE -alhead 'E P' -allink 'G G' -altail 'CC CC'
; WARNING: Lipids topology was generated following the Martini 2.0 guidelines but this specific lipid type might
;          not have been tested and should therefore be used with care. 
;
; Description:
;   A general model phosphatidylethanolamine (PE) lipid corresponding to atomistic C8:0 dioctanoyl - C10:0 didecanoyl tails.
; Parameterization:
;   This topology follows the standard Martini 2.0 lipid definitions and building block rules.
; Reference(s): 
;   S.J. Marrink, A.H. de Vries, A.E. Mark. Coarse grained model for semi-quantitative lipid simulations. JPC-B, 108:750-760, 
;   2004. doi:10.1021/jp036508g 
;   S.J. Marrink, H.J. Risselada, S. Yefimov, D.P. Tieleman, A.H. de Vries. The MARTINI force field: coarse grained model for 
;   biomolecular simulations. JPC-B, 111:7812-7824, 2007. doi:10.1021/jp071097f 
;   T.A. Wassenaar, H.I. Ingolfsson, R.A. Bockmann, D.P. Tieleman, S.J. Marrink. Computational lipidomics with insane: a versatile 
;   tool for generating custom membranes for molecular simulations. JCTC, 150410125128004, 2015. doi:10.1021/acs.jctc.5b00209
; Created: 2015.04.20
;
;@INSANE alhead=E P, allink=G G, altail=CC CC, alname=DTPE, charge=0.0
;@RESNTEST DTP==DTPE if: atoms[0]==NH3
;@BEADS NH3 PO4 GL1 GL2 C1A C2A C1B C2B 
;@BONDS NH3-PO4 PO4-GL1 GL1-GL2 GL1-C1A C1A-C2A GL2-C1B C1B-C2B 
;

[moleculetype]
; molname      nrexcl
  DTPE          1

[atoms]
; id 	type 	resnr 	residu 	atom 	cgnr 	charge
   1 	Qd 	 1 	DTPE 	NH3 	 1 	1.0 	
   2 	Qa 	 1 	DTPE 	PO4 	 2 	-1.0 	
   3 	Na 	 1 	DTPE 	GL1 	 3 	0 	
   4 	Na 	 1 	DTPE 	GL2 	 4 	0 	
   5 	C1 	 1 	DTPE 	C1A 	 5 	0 	
   6 	C1 	 1 	DTPE 	C2A 	 6 	0 	
   7 	C1 	 1 	DTPE 	C1B 	 7 	0 	
   8 	C1 	 1 	DTPE 	C2B 	 8 	0 	

[bonds]
;  i  j 	funct 	length 	force.c.
   1  2 	1 	0.47 	1250 	
   2  3 	1 	0.47 	1250 	
   3  4 	1 	0.37 	1250 	
   3  5 	1 	0.47 	1250 	
   5  6 	1 	0.47 	1250 	
   4  7 	1 	0.47 	1250 	
   7  8 	1 	0.47 	1250 	

[angles]
;  i  j  k 	funct 	angle 	force.c.
   2  3  4 	2 	120.0 	25.0 	
   2  3  5 	2 	180.0 	25.0 	
   3  5  6 	2 	180.0 	25.0 	
   4  7  8 	2 	180.0 	25.0 	

 
#ifdef BILAYER_LIPIDHEAD_FC
    [ position_restraints ]
    ;to fix Z postion of head grop in bilayer simulation
      2     1.0      0.0      0.0     BILAYER_LIPIDHEAD_FC
#endif


#ifdef MICELLE_LIPIDHEAD_FC
    [ position_restraints ]
    ;to fix postion of head grop in micelle simulation
      2     1.0      1.0      1.0     MICELLE_LIPIDHEAD_FC
#endif


;keep lipid tails out of a cylinder along X Y Z axis to maintain the waterpore:
#ifdef  VESICLE_LIPIDTAIL_R
    #ifndef VESICLE_LIPIDTAIL_FC
        #define VESICLE_LIPIDTAIL_FC 1000
    #endif
    [ position_restraints ]
      5     2    2   -VESICLE_LIPIDTAIL_R  VESICLE_LIPIDTAIL_FC
      5     2    6   -VESICLE_LIPIDTAIL_R  VESICLE_LIPIDTAIL_FC
      5     2    7   -VESICLE_LIPIDTAIL_R  VESICLE_LIPIDTAIL_FC
      6     2    2   -VESICLE_LIPIDTAIL_R  VESICLE_LIPIDTAIL_FC
      6     2    6   -VESICLE_LIPIDTAIL_R  VESICLE_LIPIDTAIL_FC
      6     2    7   -VESICLE_LIPIDTAIL_R  VESICLE_LIPIDTAIL_FC
      7     2    2   -VESICLE_LIPIDTAIL_R  VESICLE_LIPIDTAIL_FC
      7     2    6   -VESICLE_LIPIDTAIL_R  VESICLE_LIPIDTAIL_FC
      7     2    7   -VESICLE_LIPIDTAIL_R  VESICLE_LIPIDTAIL_FC
      8     2    2   -VESICLE_LIPIDTAIL_R  VESICLE_LIPIDTAIL_FC
      8     2    6   -VESICLE_LIPIDTAIL_R  VESICLE_LIPIDTAIL_FC
      8     2    7   -VESICLE_LIPIDTAIL_R  VESICLE_LIPIDTAIL_FC
#endif


;;;;;; Martini lipid topology for di-C20:5-C22:6 PE (DUPE), generated using:
; The Martini lipid itp generator version 0.4  Args are: -o martini_v2.0_DUPE_01.itp -alname DUPE -alhead 'E P' -allink 'G G' -altail 'DDDDD DDDDD'
; WARNING: Lipids topology was generated following the Martini 2.0 guidelines but this specific lipid type might
;          not have been tested and should therefore be used with care. 
;
; Description:
;   A general model phosphatidylethanolamine (PE) lipid corresponding to atomistic e.g. C22:6(4c,7c,10c,13c,16c,19c) 
;   di-docosahexaenoic acid tails.
; Parameterization:
;   This topology follows the standard Martini 2.0 lipid definitions and building block rules.
; Reference(s): 
;   S.J. Marrink, A.H. de Vries, A.E. Mark. Coarse grained model for semi-quantitative lipid simulations. JPC-B, 108:750-760, 
;   2004. doi:10.1021/jp036508g 
;   S.J. Marrink, H.J. Risselada, S. Yefimov, D.P. Tieleman, A.H. de Vries. The MARTINI force field: coarse grained model for 
;   biomolecular simulations. JPC-B, 111:7812-7824, 2007. doi:10.1021/jp071097f 
;   T.A. Wassenaar, H.I. Ingolfsson, R.A. Bockmann, D.P. Tieleman, S.J. Marrink. Computational lipidomics with insane: a versatile 
;   tool for generating custom membranes for molecular simulations. JCTC, 150410125128004, 2015. doi:10.1021/acs.jctc.5b00209
; Created: 2015.04.20
;
;@INSANE alhead=E P, allink=G G, altail=DDDDD DDDDD, alname=DUPE, charge=0.0
;@RESNTEST DUP==DUPE if: atoms[0]==NH3
;@BEADS NH3 PO4 GL1 GL2 D1A D2A D3A D4A D5A D1B D2B D3B D4B D5B 
;@BONDS NH3-PO4 PO4-GL1 GL1-GL2 GL1-D1A D1A-D2A D2A-D3A D3A-D4A D4A-D5A GL2-D1B D1B-D2B D2B-D3B D3B-D4B D4B-D5B 
;

[moleculetype]
; molname      nrexcl
  DUPE          1

[atoms]
; id 	type 	resnr 	residu 	atom 	cgnr 	charge
   1 	Qd 	 1 	DUPE 	NH3 	 1 	1.0 	
   2 	Qa 	 1 	DUPE 	PO4 	 2 	-1.0 	
   3 	Na 	 1 	DUPE 	GL1 	 3 	0 	
   4 	Na 	 1 	DUPE 	GL2 	 4 	0 	
   5 	C4 	 1 	DUPE 	D1A 	 5 	0 	
   6 	C4 	 1 	DUPE 	D2A 	 6 	0 	
   7 	C4 	 1 	DUPE 	D3A 	 7 	0 	
   8 	C4 	 1 	DUPE 	D4A 	 8 	0 	
   9 	C4 	 1 	DUPE 	D5A 	 9 	0 	
  10 	C4 	 1 	DUPE 	D1B 	10 	0 	
  11 	C4 	 1 	DUPE 	D2B 	11 	0 	
  12 	C4 	 1 	DUPE 	D3B 	12 	0 	
  13 	C4 	 1 	DUPE 	D4B 	13 	0 	
  14 	C4 	 1 	DUPE 	D5B 	14 	0 	

[bonds]
;  i  j 	funct 	length 	force.c.
   1  2 	1 	0.47 	1250 	
   2  3 	1 	0.47 	1250 	
   3  4 	1 	0.37 	1250 	
   3  5 	1 	0.47 	1250 	
   5  6 	1 	0.47 	1250 	
   6  7 	1 	0.47 	1250 	
   7  8 	1 	0.47 	1250 	
   8  9 	1 	0.47 	1250 	
   4 10 	1 	0.47 	1250 	
  10 11 	1 	0.47 	1250 	
  11 12 	1 	0.47 	1250 	
  12 13 	1 	0.47 	1250 	
  13 14 	1 	0.47 	1250 	

[angles]
;  i  j  k 	funct 	angle 	force.c.
   2  3  4 	2 	120.0 	25.0 	
   2  3  5 	2 	180.0 	25.0 	
   3  5  6 	2 	100.0 	10.0 	
   5  6  7 	2 	100.0 	10.0 	
   6  7  8 	2 	100.0 	10.0 	
   7  8  9 	2 	100.0 	10.0 	
   4 10 11 	2 	100.0 	10.0 	
  10 11 12 	2 	100.0 	10.0 	
  11 12 13 	2 	100.0 	10.0 	
  12 13 14 	2 	100.0 	10.0 	

 
#ifdef BILAYER_LIPIDHEAD_FC
    [ position_restraints ]
    ;to fix Z postion of head grop in bilayer simulation
      2     1.0      0.0      0.0     BILAYER_LIPIDHEAD_FC
#endif


#ifdef MICELLE_LIPIDHEAD_FC
    [ position_restraints ]
    ;to fix postion of head grop in micelle simulation
      2     1.0      1.0      1.0     MICELLE_LIPIDHEAD_FC
#endif


;keep lipid tails out of a cylinder along X Y Z axis to maintain the waterpore:
#ifdef  VESICLE_LIPIDTAIL_R
    #ifndef VESICLE_LIPIDTAIL_FC
        #define VESICLE_LIPIDTAIL_FC 1000
    #endif
    [ position_restraints ]
      5     2    2   -VESICLE_LIPIDTAIL_R  VESICLE_LIPIDTAIL_FC
      5     2    6   -VESICLE_LIPIDTAIL_R  VESICLE_LIPIDTAIL_FC
      5     2    7   -VESICLE_LIPIDTAIL_R  VESICLE_LIPIDTAIL_FC
      6     2    2   -VESICLE_LIPIDTAIL_R  VESICLE_LIPIDTAIL_FC
      6     2    6   -VESICLE_LIPIDTAIL_R  VESICLE_LIPIDTAIL_FC
      6     2    7   -VESICLE_LIPIDTAIL_R  VESICLE_LIPIDTAIL_FC
      7     2    2   -VESICLE_LIPIDTAIL_R  VESICLE_LIPIDTAIL_FC
      7     2    6   -VESICLE_LIPIDTAIL_R  VESICLE_LIPIDTAIL_FC
      7     2    7   -VESICLE_LIPIDTAIL_R  VESICLE_LIPIDTAIL_FC
      8     2    2   -VESICLE_LIPIDTAIL_R  VESICLE_LIPIDTAIL_FC
      8     2    6   -VESICLE_LIPIDTAIL_R  VESICLE_LIPIDTAIL_FC
      8     2    7   -VESICLE_LIPIDTAIL_R  VESICLE_LIPIDTAIL_FC
      9     2    2   -VESICLE_LIPIDTAIL_R  VESICLE_LIPIDTAIL_FC
      9     2    6   -VESICLE_LIPIDTAIL_R  VESICLE_LIPIDTAIL_FC
      9     2    7   -VESICLE_LIPIDTAIL_R  VESICLE_LIPIDTAIL_FC
     10     2    2   -VESICLE_LIPIDTAIL_R  VESICLE_LIPIDTAIL_FC
     10     2    6   -VESICLE_LIPIDTAIL_R  VESICLE_LIPIDTAIL_FC
     10     2    7   -VESICLE_LIPIDTAIL_R  VESICLE_LIPIDTAIL_FC
     11     2    2   -VESICLE_LIPIDTAIL_R  VESICLE_LIPIDTAIL_FC
     11     2    6   -VESICLE_LIPIDTAIL_R  VESICLE_LIPIDTAIL_FC
     11     2    7   -VESICLE_LIPIDTAIL_R  VESICLE_LIPIDTAIL_FC
     12     2    2   -VESICLE_LIPIDTAIL_R  VESICLE_LIPIDTAIL_FC
     12     2    6   -VESICLE_LIPIDTAIL_R  VESICLE_LIPIDTAIL_FC
     12     2    7   -VESICLE_LIPIDTAIL_R  VESICLE_LIPIDTAIL_FC
     13     2    2   -VESICLE_LIPIDTAIL_R  VESICLE_LIPIDTAIL_FC
     13     2    6   -VESICLE_LIPIDTAIL_R  VESICLE_LIPIDTAIL_FC
     13     2    7   -VESICLE_LIPIDTAIL_R  VESICLE_LIPIDTAIL_FC
     14     2    2   -VESICLE_LIPIDTAIL_R  VESICLE_LIPIDTAIL_FC
     14     2    6   -VESICLE_LIPIDTAIL_R  VESICLE_LIPIDTAIL_FC
     14     2    7   -VESICLE_LIPIDTAIL_R  VESICLE_LIPIDTAIL_FC
#endif


;;;;;; Martini lipid topology for di-C16:1-C18:1 PE (DVPE), generated using:
; The Martini lipid itp generator version 0.4  Args are: -o martini_v2.0_DVPE_01.itp -alname DVPE -alhead 'E P' -allink 'G G' -altail 'CCDC CCDC'
; WARNING: Lipids topology was generated following the Martini 2.0 guidelines but this specific lipid type might
;          not have been tested and should therefore be used with care. 
;
; Description:
;   A general model phosphatidylethanolamine (PE) lipid corresponding to atomistic e.g. C16:1(11c), C18:1(11c), C18:1(12c) tails.
; Parameterization:
;   This topology follows the standard Martini 2.0 lipid definitions and building block rules.
; Reference(s): 
;   S.J. Marrink, A.H. de Vries, A.E. Mark. Coarse grained model for semi-quantitative lipid simulations. JPC-B, 108:750-760, 
;   2004. doi:10.1021/jp036508g 
;   S.J. Marrink, H.J. Risselada, S. Yefimov, D.P. Tieleman, A.H. de Vries. The MARTINI force field: coarse grained model for 
;   biomolecular simulations. JPC-B, 111:7812-7824, 2007. doi:10.1021/jp071097f 
;   T.A. Wassenaar, H.I. Ingolfsson, R.A. Bockmann, D.P. Tieleman, S.J. Marrink. Computational lipidomics with insane: a versatile 
;   tool for generating custom membranes for molecular simulations. JCTC, 150410125128004, 2015. doi:10.1021/acs.jctc.5b00209
; Created: 2015.04.20
;
;@INSANE alhead=E P, allink=G G, altail=CCDC CCDC, alname=DVPE, charge=0.0
;@RESNTEST DVP==DVPE if: atoms[0]==NH3
;@BEADS NH3 PO4 GL1 GL2 C1A C2A D3A C4A C1B C2B D3B C4B 
;@BONDS NH3-PO4 PO4-GL1 GL1-GL2 GL1-C1A C1A-C2A C2A-D3A D3A-C4A GL2-C1B C1B-C2B C2B-D3B D3B-C4B 
;

[moleculetype]
; molname      nrexcl
  DVPE          1

[atoms]
; id 	type 	resnr 	residu 	atom 	cgnr 	charge
   1 	Qd 	 1 	DVPE 	NH3 	 1 	1.0 	
   2 	Qa 	 1 	DVPE 	PO4 	 2 	-1.0 	
   3 	Na 	 1 	DVPE 	GL1 	 3 	0 	
   4 	Na 	 1 	DVPE 	GL2 	 4 	0 	
   5 	C1 	 1 	DVPE 	C1A 	 5 	0 	
   6 	C1 	 1 	DVPE 	C2A 	 6 	0 	
   7 	C3 	 1 	DVPE 	D3A 	 7 	0 	
   8 	C1 	 1 	DVPE 	C4A 	 8 	0 	
   9 	C1 	 1 	DVPE 	C1B 	 9 	0 	
  10 	C1 	 1 	DVPE 	C2B 	10 	0 	
  11 	C3 	 1 	DVPE 	D3B 	11 	0 	
  12 	C1 	 1 	DVPE 	C4B 	12 	0 	

[bonds]
;  i  j 	funct 	length 	force.c.
   1  2 	1 	0.47 	1250 	
   2  3 	1 	0.47 	1250 	
   3  4 	1 	0.37 	1250 	
   3  5 	1 	0.47 	1250 	
   5  6 	1 	0.47 	1250 	
   6  7 	1 	0.47 	1250 	
   7  8 	1 	0.47 	1250 	
   4  9 	1 	0.47 	1250 	
   9 10 	1 	0.47 	1250 	
  10 11 	1 	0.47 	1250 	
  11 12 	1 	0.47 	1250 	

[angles]
;  i  j  k 	funct 	angle 	force.c.
   2  3  4 	2 	120.0 	25.0 	
   2  3  5 	2 	180.0 	25.0 	
   3  5  6 	2 	180.0 	25.0 	
   5  6  7 	2 	180.0 	25.0 	
   6  7  8 	2 	120.0 	45.0 	
   4  9 10 	2 	180.0 	25.0 	
   9 10 11 	2 	180.0 	25.0 	
  10 11 12 	2 	120.0 	45.0 	

 
#ifdef BILAYER_LIPIDHEAD_FC
    [ position_restraints ]
    ;to fix Z postion of head grop in bilayer simulation
      2     1.0      0.0      0.0     BILAYER_LIPIDHEAD_FC
#endif


#ifdef MICELLE_LIPIDHEAD_FC
    [ position_restraints ]
    ;to fix postion of head grop in micelle simulation
      2     1.0      1.0      1.0     MICELLE_LIPIDHEAD_FC
#endif


;keep lipid tails out of a cylinder along X Y Z axis to maintain the waterpore:
#ifdef  VESICLE_LIPIDTAIL_R
    #ifndef VESICLE_LIPIDTAIL_FC
        #define VESICLE_LIPIDTAIL_FC 1000
    #endif
    [ position_restraints ]
      5     2    2   -VESICLE_LIPIDTAIL_R  VESICLE_LIPIDTAIL_FC
      5     2    6   -VESICLE_LIPIDTAIL_R  VESICLE_LIPIDTAIL_FC
      5     2    7   -VESICLE_LIPIDTAIL_R  VESICLE_LIPIDTAIL_FC
      6     2    2   -VESICLE_LIPIDTAIL_R  VESICLE_LIPIDTAIL_FC
      6     2    6   -VESICLE_LIPIDTAIL_R  VESICLE_LIPIDTAIL_FC
      6     2    7   -VESICLE_LIPIDTAIL_R  VESICLE_LIPIDTAIL_FC
      7     2    2   -VESICLE_LIPIDTAIL_R  VESICLE_LIPIDTAIL_FC
      7     2    6   -VESICLE_LIPIDTAIL_R  VESICLE_LIPIDTAIL_FC
      7     2    7   -VESICLE_LIPIDTAIL_R  VESICLE_LIPIDTAIL_FC
      8     2    2   -VESICLE_LIPIDTAIL_R  VESICLE_LIPIDTAIL_FC
      8     2    6   -VESICLE_LIPIDTAIL_R  VESICLE_LIPIDTAIL_FC
      8     2    7   -VESICLE_LIPIDTAIL_R  VESICLE_LIPIDTAIL_FC
      9     2    2   -VESICLE_LIPIDTAIL_R  VESICLE_LIPIDTAIL_FC
      9     2    6   -VESICLE_LIPIDTAIL_R  VESICLE_LIPIDTAIL_FC
      9     2    7   -VESICLE_LIPIDTAIL_R  VESICLE_LIPIDTAIL_FC
     10     2    2   -VESICLE_LIPIDTAIL_R  VESICLE_LIPIDTAIL_FC
     10     2    6   -VESICLE_LIPIDTAIL_R  VESICLE_LIPIDTAIL_FC
     10     2    7   -VESICLE_LIPIDTAIL_R  VESICLE_LIPIDTAIL_FC
     11     2    2   -VESICLE_LIPIDTAIL_R  VESICLE_LIPIDTAIL_FC
     11     2    6   -VESICLE_LIPIDTAIL_R  VESICLE_LIPIDTAIL_FC
     11     2    7   -VESICLE_LIPIDTAIL_R  VESICLE_LIPIDTAIL_FC
     12     2    2   -VESICLE_LIPIDTAIL_R  VESICLE_LIPIDTAIL_FC
     12     2    6   -VESICLE_LIPIDTAIL_R  VESICLE_LIPIDTAIL_FC
     12     2    7   -VESICLE_LIPIDTAIL_R  VESICLE_LIPIDTAIL_FC
#endif


;;;;;; Martini lipid topology for di-C24:0-C26:0 PE (DXPE), generated using:
; The Martini lipid itp generator version 0.4  Args are: -o martini_v2.0_DXPE_01.itp -alname DXPE -alhead 'E P' -allink 'G G' -altail 'CCCCCC CCCCCC'
; WARNING: Lipids topology was generated following the Martini 2.0 guidelines but this specific lipid type might
;          not have been tested and should therefore be used with care. 
;
; Description:
;   A general model phosphatidylethanolamine (PE) lipid corresponding to atomistic C24:0 dilignoceroyl - C26:0 dihexacosanoyl tails.
; Parameterization:
;   This topology follows the standard Martini 2.0 lipid definitions and building block rules.
; Reference(s): 
;   S.J. Marrink, A.H. de Vries, A.E. Mark. Coarse grained model for semi-quantitative lipid simulations. JPC-B, 108:750-760, 
;   2004. doi:10.1021/jp036508g 
;   S.J. Marrink, H.J. Risselada, S. Yefimov, D.P. Tieleman, A.H. de Vries. The MARTINI force field: coarse grained model for 
;   biomolecular simulations. JPC-B, 111:7812-7824, 2007. doi:10.1021/jp071097f 
;   T.A. Wassenaar, H.I. Ingolfsson, R.A. Bockmann, D.P. Tieleman, S.J. Marrink. Computational lipidomics with insane: a versatile 
;   tool for generating custom membranes for molecular simulations. JCTC, 150410125128004, 2015. doi:10.1021/acs.jctc.5b00209
; Created: 2015.04.20
;
;@INSANE alhead=E P, allink=G G, altail=CCCCCC CCCCCC, alname=DXPE, charge=0.0
;@RESNTEST DXP==DXPE if: atoms[0]==NH3
;@BEADS NH3 PO4 GL1 GL2 C1A C2A C3A C4A C5A C6A C1B C2B C3B C4B C5B C6B 
;@BONDS NH3-PO4 PO4-GL1 GL1-GL2 GL1-C1A C1A-C2A C2A-C3A C3A-C4A C4A-C5A C5A-C6A GL2-C1B C1B-C2B C2B-C3B C3B-C4B C4B-C5B C5B-C6B 
;

[moleculetype]
; molname      nrexcl
  DXPE          1

[atoms]
; id 	type 	resnr 	residu 	atom 	cgnr 	charge
   1 	Qd 	 1 	DXPE 	NH3 	 1 	1.0 	
   2 	Qa 	 1 	DXPE 	PO4 	 2 	-1.0 	
   3 	Na 	 1 	DXPE 	GL1 	 3 	0 	
   4 	Na 	 1 	DXPE 	GL2 	 4 	0 	
   5 	C1 	 1 	DXPE 	C1A 	 5 	0 	
   6 	C1 	 1 	DXPE 	C2A 	 6 	0 	
   7 	C1 	 1 	DXPE 	C3A 	 7 	0 	
   8 	C1 	 1 	DXPE 	C4A 	 8 	0 	
   9 	C1 	 1 	DXPE 	C5A 	 9 	0 	
  10 	C1 	 1 	DXPE 	C6A 	10 	0 	
  11 	C1 	 1 	DXPE 	C1B 	11 	0 	
  12 	C1 	 1 	DXPE 	C2B 	12 	0 	
  13 	C1 	 1 	DXPE 	C3B 	13 	0 	
  14 	C1 	 1 	DXPE 	C4B 	14 	0 	
  15 	C1 	 1 	DXPE 	C5B 	15 	0 	
  16 	C1 	 1 	DXPE 	C6B 	16 	0 	

[bonds]
;  i  j 	funct 	length 	force.c.
   1  2 	1 	0.47 	1250 	
   2  3 	1 	0.47 	1250 	
   3  4 	1 	0.37 	1250 	
   3  5 	1 	0.47 	1250 	
   5  6 	1 	0.47 	1250 	
   6  7 	1 	0.47 	1250 	
   7  8 	1 	0.47 	1250 	
   8  9 	1 	0.47 	1250 	
   9 10 	1 	0.47 	1250 	
   4 11 	1 	0.47 	1250 	
  11 12 	1 	0.47 	1250 	
  12 13 	1 	0.47 	1250 	
  13 14 	1 	0.47 	1250 	
  14 15 	1 	0.47 	1250 	
  15 16 	1 	0.47 	1250 	

[angles]
;  i  j  k 	funct 	angle 	force.c.
   2  3  4 	2 	120.0 	25.0 	
   2  3  5 	2 	180.0 	25.0 	
   3  5  6 	2 	180.0 	25.0 	
   5  6  7 	2 	180.0 	25.0 	
   6  7  8 	2 	180.0 	25.0 	
   7  8  9 	2 	180.0 	25.0 	
   8  9 10 	2 	180.0 	25.0 	
   4 11 12 	2 	180.0 	25.0 	
  11 12 13 	2 	180.0 	25.0 	
  12 13 14 	2 	180.0 	25.0 	
  13 14 15 	2 	180.0 	25.0 	
  14 15 16 	2 	180.0 	25.0 	

 
#ifdef BILAYER_LIPIDHEAD_FC
    [ position_restraints ]
    ;to fix Z postion of head grop in bilayer simulation
      2     1.0      0.0      0.0     BILAYER_LIPIDHEAD_FC
#endif


#ifdef MICELLE_LIPIDHEAD_FC
    [ position_restraints ]
    ;to fix postion of head grop in micelle simulation
      2     1.0      1.0      1.0     MICELLE_LIPIDHEAD_FC
#endif


;keep lipid tails out of a cylinder along X Y Z axis to maintain the waterpore:
#ifdef  VESICLE_LIPIDTAIL_R
    #ifndef VESICLE_LIPIDTAIL_FC
        #define VESICLE_LIPIDTAIL_FC 1000
    #endif
    [ position_restraints ]
      5     2    2   -VESICLE_LIPIDTAIL_R  VESICLE_LIPIDTAIL_FC
      5     2    6   -VESICLE_LIPIDTAIL_R  VESICLE_LIPIDTAIL_FC
      5     2    7   -VESICLE_LIPIDTAIL_R  VESICLE_LIPIDTAIL_FC
      6     2    2   -VESICLE_LIPIDTAIL_R  VESICLE_LIPIDTAIL_FC
      6     2    6   -VESICLE_LIPIDTAIL_R  VESICLE_LIPIDTAIL_FC
      6     2    7   -VESICLE_LIPIDTAIL_R  VESICLE_LIPIDTAIL_FC
      7     2    2   -VESICLE_LIPIDTAIL_R  VESICLE_LIPIDTAIL_FC
      7     2    6   -VESICLE_LIPIDTAIL_R  VESICLE_LIPIDTAIL_FC
      7     2    7   -VESICLE_LIPIDTAIL_R  VESICLE_LIPIDTAIL_FC
      8     2    2   -VESICLE_LIPIDTAIL_R  VESICLE_LIPIDTAIL_FC
      8     2    6   -VESICLE_LIPIDTAIL_R  VESICLE_LIPIDTAIL_FC
      8     2    7   -VESICLE_LIPIDTAIL_R  VESICLE_LIPIDTAIL_FC
      9     2    2   -VESICLE_LIPIDTAIL_R  VESICLE_LIPIDTAIL_FC
      9     2    6   -VESICLE_LIPIDTAIL_R  VESICLE_LIPIDTAIL_FC
      9     2    7   -VESICLE_LIPIDTAIL_R  VESICLE_LIPIDTAIL_FC
     10     2    2   -VESICLE_LIPIDTAIL_R  VESICLE_LIPIDTAIL_FC
     10     2    6   -VESICLE_LIPIDTAIL_R  VESICLE_LIPIDTAIL_FC
     10     2    7   -VESICLE_LIPIDTAIL_R  VESICLE_LIPIDTAIL_FC
     11     2    2   -VESICLE_LIPIDTAIL_R  VESICLE_LIPIDTAIL_FC
     11     2    6   -VESICLE_LIPIDTAIL_R  VESICLE_LIPIDTAIL_FC
     11     2    7   -VESICLE_LIPIDTAIL_R  VESICLE_LIPIDTAIL_FC
     12     2    2   -VESICLE_LIPIDTAIL_R  VESICLE_LIPIDTAIL_FC
     12     2    6   -VESICLE_LIPIDTAIL_R  VESICLE_LIPIDTAIL_FC
     12     2    7   -VESICLE_LIPIDTAIL_R  VESICLE_LIPIDTAIL_FC
     13     2    2   -VESICLE_LIPIDTAIL_R  VESICLE_LIPIDTAIL_FC
     13     2    6   -VESICLE_LIPIDTAIL_R  VESICLE_LIPIDTAIL_FC
     13     2    7   -VESICLE_LIPIDTAIL_R  VESICLE_LIPIDTAIL_FC
     14     2    2   -VESICLE_LIPIDTAIL_R  VESICLE_LIPIDTAIL_FC
     14     2    6   -VESICLE_LIPIDTAIL_R  VESICLE_LIPIDTAIL_FC
     14     2    7   -VESICLE_LIPIDTAIL_R  VESICLE_LIPIDTAIL_FC
     15     2    2   -VESICLE_LIPIDTAIL_R  VESICLE_LIPIDTAIL_FC
     15     2    6   -VESICLE_LIPIDTAIL_R  VESICLE_LIPIDTAIL_FC
     15     2    7   -VESICLE_LIPIDTAIL_R  VESICLE_LIPIDTAIL_FC
     16     2    2   -VESICLE_LIPIDTAIL_R  VESICLE_LIPIDTAIL_FC
     16     2    6   -VESICLE_LIPIDTAIL_R  VESICLE_LIPIDTAIL_FC
     16     2    7   -VESICLE_LIPIDTAIL_R  VESICLE_LIPIDTAIL_FC
#endif


;;;;;; Martini lipid topology for di-C12:1-C14:1 PE (DYPE), generated using:
; The Martini lipid itp generator version 0.4  Args are: -o martini_v2.0_DYPE_01.itp -alname DYPE -alhead 'E P' -allink 'G G' -altail 'CDC CDC'
; WARNING: Lipids topology was generated following the Martini 2.0 guidelines but this specific lipid type might
;          not have been tested and should therefore be used with care. 
;
; Description:
;   A general model phosphatidylethanolamine (PE) lipid corresponding to atomistic e.g. C12:1, C14:1(9c) dimyristoleoyl tails.
; Parameterization:
;   This topology follows the standard Martini 2.0 lipid definitions and building block rules.
; Reference(s): 
;   S.J. Marrink, A.H. de Vries, A.E. Mark. Coarse grained model for semi-quantitative lipid simulations. JPC-B, 108:750-760, 
;   2004. doi:10.1021/jp036508g 
;   S.J. Marrink, H.J. Risselada, S. Yefimov, D.P. Tieleman, A.H. de Vries. The MARTINI force field: coarse grained model for 
;   biomolecular simulations. JPC-B, 111:7812-7824, 2007. doi:10.1021/jp071097f 
;   T.A. Wassenaar, H.I. Ingolfsson, R.A. Bockmann, D.P. Tieleman, S.J. Marrink. Computational lipidomics with insane: a versatile 
;   tool for generating custom membranes for molecular simulations. JCTC, 150410125128004, 2015. doi:10.1021/acs.jctc.5b00209
; Created: 2015.04.20
;
;@INSANE alhead=E P, allink=G G, altail=CDC CDC, alname=DYPE, charge=0.0
;@RESNTEST DYP==DYPE if: atoms[0]==NH3
;@BEADS NH3 PO4 GL1 GL2 C1A D2A C3A C1B D2B C3B 
;@BONDS NH3-PO4 PO4-GL1 GL1-GL2 GL1-C1A C1A-D2A D2A-C3A GL2-C1B C1B-D2B D2B-C3B 
;

[moleculetype]
; molname      nrexcl
  DYPE          1

[atoms]
; id 	type 	resnr 	residu 	atom 	cgnr 	charge
   1 	Qd 	 1 	DYPE 	NH3 	 1 	1.0 	
   2 	Qa 	 1 	DYPE 	PO4 	 2 	-1.0 	
   3 	Na 	 1 	DYPE 	GL1 	 3 	0 	
   4 	Na 	 1 	DYPE 	GL2 	 4 	0 	
   5 	C1 	 1 	DYPE 	C1A 	 5 	0 	
   6 	C3 	 1 	DYPE 	D2A 	 6 	0 	
   7 	C1 	 1 	DYPE 	C3A 	 7 	0 	
   8 	C1 	 1 	DYPE 	C1B 	 8 	0 	
   9 	C3 	 1 	DYPE 	D2B 	 9 	0 	
  10 	C1 	 1 	DYPE 	C3B 	10 	0 	

[bonds]
;  i  j 	funct 	length 	force.c.
   1  2 	1 	0.47 	1250 	
   2  3 	1 	0.47 	1250 	
   3  4 	1 	0.37 	1250 	
   3  5 	1 	0.47 	1250 	
   5  6 	1 	0.47 	1250 	
   6  7 	1 	0.47 	1250 	
   4  8 	1 	0.47 	1250 	
   8  9 	1 	0.47 	1250 	
   9 10 	1 	0.47 	1250 	

[angles]
;  i  j  k 	funct 	angle 	force.c.
   2  3  4 	2 	120.0 	25.0 	
   2  3  5 	2 	180.0 	25.0 	
   3  5  6 	2 	180.0 	25.0 	
   5  6  7 	2 	120.0 	45.0 	
   4  8  9 	2 	180.0 	25.0 	
   8  9 10 	2 	120.0 	45.0 	

 
#ifdef BILAYER_LIPIDHEAD_FC
    [ position_restraints ]
    ;to fix Z postion of head grop in bilayer simulation
      2     1.0      0.0      0.0     BILAYER_LIPIDHEAD_FC
#endif


#ifdef MICELLE_LIPIDHEAD_FC
    [ position_restraints ]
    ;to fix postion of head grop in micelle simulation
      2     1.0      1.0      1.0     MICELLE_LIPIDHEAD_FC
#endif


;keep lipid tails out of a cylinder along X Y Z axis to maintain the waterpore:
#ifdef  VESICLE_LIPIDTAIL_R
    #ifndef VESICLE_LIPIDTAIL_FC
        #define VESICLE_LIPIDTAIL_FC 1000
    #endif
    [ position_restraints ]
      5     2    2   -VESICLE_LIPIDTAIL_R  VESICLE_LIPIDTAIL_FC
      5     2    6   -VESICLE_LIPIDTAIL_R  VESICLE_LIPIDTAIL_FC
      5     2    7   -VESICLE_LIPIDTAIL_R  VESICLE_LIPIDTAIL_FC
      6     2    2   -VESICLE_LIPIDTAIL_R  VESICLE_LIPIDTAIL_FC
      6     2    6   -VESICLE_LIPIDTAIL_R  VESICLE_LIPIDTAIL_FC
      6     2    7   -VESICLE_LIPIDTAIL_R  VESICLE_LIPIDTAIL_FC
      7     2    2   -VESICLE_LIPIDTAIL_R  VESICLE_LIPIDTAIL_FC
      7     2    6   -VESICLE_LIPIDTAIL_R  VESICLE_LIPIDTAIL_FC
      7     2    7   -VESICLE_LIPIDTAIL_R  VESICLE_LIPIDTAIL_FC
      8     2    2   -VESICLE_LIPIDTAIL_R  VESICLE_LIPIDTAIL_FC
      8     2    6   -VESICLE_LIPIDTAIL_R  VESICLE_LIPIDTAIL_FC
      8     2    7   -VESICLE_LIPIDTAIL_R  VESICLE_LIPIDTAIL_FC
      9     2    2   -VESICLE_LIPIDTAIL_R  VESICLE_LIPIDTAIL_FC
      9     2    6   -VESICLE_LIPIDTAIL_R  VESICLE_LIPIDTAIL_FC
      9     2    7   -VESICLE_LIPIDTAIL_R  VESICLE_LIPIDTAIL_FC
     10     2    2   -VESICLE_LIPIDTAIL_R  VESICLE_LIPIDTAIL_FC
     10     2    6   -VESICLE_LIPIDTAIL_R  VESICLE_LIPIDTAIL_FC
     10     2    7   -VESICLE_LIPIDTAIL_R  VESICLE_LIPIDTAIL_FC
#endif


;;;;;; Martini lipid topology for C12:0/16:0 PE (LPPE), generated using:
; The Martini lipid itp generator version 0.4  Args are: -o martini_v2.0_LPPE_01.itp -alname LPPE -alhead 'E P' -allink 'G G' -altail 'CCCC CCC'
; WARNING: Lipids topology was generated following the Martini 2.0 guidelines but this specific lipid type might
;          not have been tested and should therefore be used with care. 
;
; Description:
;   A general model phosphatidylethanolamine (PE) lipid corresponding to atomistic e.g. C14:0/16:0 1-myristoyl-2-palmitoyl, 
;   C14:0/18:0 1-myristoyl-2-stearoyl tails.
; Parameterization:
;   This topology follows the standard Martini 2.0 lipid definitions and building block rules.
; Reference(s): 
;   S.J. Marrink, A.H. de Vries, A.E. Mark. Coarse grained model for semi-quantitative lipid simulations. JPC-B, 108:750-760, 
;   2004. doi:10.1021/jp036508g 
;   S.J. Marrink, H.J. Risselada, S. Yefimov, D.P. Tieleman, A.H. de Vries. The MARTINI force field: coarse grained model for 
;   biomolecular simulations. JPC-B, 111:7812-7824, 2007. doi:10.1021/jp071097f 
;   T.A. Wassenaar, H.I. Ingolfsson, R.A. Bockmann, D.P. Tieleman, S.J. Marrink. Computational lipidomics with insane: a versatile 
;   tool for generating custom membranes for molecular simulations. JCTC, 150410125128004, 2015. doi:10.1021/acs.jctc.5b00209
; Created: 2015.04.20
;
;@INSANE alhead=E P, allink=G G, altail=CCCC CCC, alname=LPPE, charge=0.0
;@RESNTEST LPP==LPPE if: atoms[0]==NH3
;@BEADS NH3 PO4 GL1 GL2 C1A C2A C3A C4A C1B C2B C3B 
;@BONDS NH3-PO4 PO4-GL1 GL1-GL2 GL1-C1A C1A-C2A C2A-C3A C3A-C4A GL2-C1B C1B-C2B C2B-C3B 
;

[moleculetype]
; molname      nrexcl
  LPPE          1

[atoms]
; id 	type 	resnr 	residu 	atom 	cgnr 	charge
   1 	Qd 	 1 	LPPE 	NH3 	 1 	1.0 	
   2 	Qa 	 1 	LPPE 	PO4 	 2 	-1.0 	
   3 	Na 	 1 	LPPE 	GL1 	 3 	0 	
   4 	Na 	 1 	LPPE 	GL2 	 4 	0 	
   5 	C1 	 1 	LPPE 	C1A 	 5 	0 	
   6 	C1 	 1 	LPPE 	C2A 	 6 	0 	
   7 	C1 	 1 	LPPE 	C3A 	 7 	0 	
   8 	C1 	 1 	LPPE 	C4A 	 8 	0 	
   9 	C1 	 1 	LPPE 	C1B 	 9 	0 	
  10 	C1 	 1 	LPPE 	C2B 	10 	0 	
  11 	C1 	 1 	LPPE 	C3B 	11 	0 	

[bonds]
;  i  j 	funct 	length 	force.c.
   1  2 	1 	0.47 	1250 	
   2  3 	1 	0.47 	1250 	
   3  4 	1 	0.37 	1250 	
   3  5 	1 	0.47 	1250 	
   5  6 	1 	0.47 	1250 	
   6  7 	1 	0.47 	1250 	
   7  8 	1 	0.47 	1250 	
   4  9 	1 	0.47 	1250 	
   9 10 	1 	0.47 	1250 	
  10 11 	1 	0.47 	1250 	

[angles]
;  i  j  k 	funct 	angle 	force.c.
   2  3  4 	2 	120.0 	25.0 	
   2  3  5 	2 	180.0 	25.0 	
   3  5  6 	2 	180.0 	25.0 	
   5  6  7 	2 	180.0 	25.0 	
   6  7  8 	2 	180.0 	25.0 	
   4  9 10 	2 	180.0 	25.0 	
   9 10 11 	2 	180.0 	25.0 	

 
#ifdef BILAYER_LIPIDHEAD_FC
    [ position_restraints ]
    ;to fix Z postion of head grop in bilayer simulation
      2     1.0      0.0      0.0     BILAYER_LIPIDHEAD_FC
#endif


#ifdef MICELLE_LIPIDHEAD_FC
    [ position_restraints ]
    ;to fix postion of head grop in micelle simulation
      2     1.0      1.0      1.0     MICELLE_LIPIDHEAD_FC
#endif


;keep lipid tails out of a cylinder along X Y Z axis to maintain the waterpore:
#ifdef  VESICLE_LIPIDTAIL_R
    #ifndef VESICLE_LIPIDTAIL_FC
        #define VESICLE_LIPIDTAIL_FC 1000
    #endif
    [ position_restraints ]
      5     2    2   -VESICLE_LIPIDTAIL_R  VESICLE_LIPIDTAIL_FC
      5     2    6   -VESICLE_LIPIDTAIL_R  VESICLE_LIPIDTAIL_FC
      5     2    7   -VESICLE_LIPIDTAIL_R  VESICLE_LIPIDTAIL_FC
      6     2    2   -VESICLE_LIPIDTAIL_R  VESICLE_LIPIDTAIL_FC
      6     2    6   -VESICLE_LIPIDTAIL_R  VESICLE_LIPIDTAIL_FC
      6     2    7   -VESICLE_LIPIDTAIL_R  VESICLE_LIPIDTAIL_FC
      7     2    2   -VESICLE_LIPIDTAIL_R  VESICLE_LIPIDTAIL_FC
      7     2    6   -VESICLE_LIPIDTAIL_R  VESICLE_LIPIDTAIL_FC
      7     2    7   -VESICLE_LIPIDTAIL_R  VESICLE_LIPIDTAIL_FC
      8     2    2   -VESICLE_LIPIDTAIL_R  VESICLE_LIPIDTAIL_FC
      8     2    6   -VESICLE_LIPIDTAIL_R  VESICLE_LIPIDTAIL_FC
      8     2    7   -VESICLE_LIPIDTAIL_R  VESICLE_LIPIDTAIL_FC
      9     2    2   -VESICLE_LIPIDTAIL_R  VESICLE_LIPIDTAIL_FC
      9     2    6   -VESICLE_LIPIDTAIL_R  VESICLE_LIPIDTAIL_FC
      9     2    7   -VESICLE_LIPIDTAIL_R  VESICLE_LIPIDTAIL_FC
     10     2    2   -VESICLE_LIPIDTAIL_R  VESICLE_LIPIDTAIL_FC
     10     2    6   -VESICLE_LIPIDTAIL_R  VESICLE_LIPIDTAIL_FC
     10     2    7   -VESICLE_LIPIDTAIL_R  VESICLE_LIPIDTAIL_FC
     11     2    2   -VESICLE_LIPIDTAIL_R  VESICLE_LIPIDTAIL_FC
     11     2    6   -VESICLE_LIPIDTAIL_R  VESICLE_LIPIDTAIL_FC
     11     2    7   -VESICLE_LIPIDTAIL_R  VESICLE_LIPIDTAIL_FC
#endif


;;;;;; Martini lipid topology for C16:0/20:4 PE (PAPE), generated using:
; The Martini lipid itp generator version 0.4  Args are: -o martini_v2.0_PAPE_01.itp -alname PAPE -alhead 'E P' -allink 'G G' -altail 'DDDDC CCCC'
; WARNING: Lipids topology was generated following the Martini 2.0 guidelines but this specific lipid type might
;          not have been tested and should therefore be used with care. 
;
; Description:
;   A general model phosphatidylethanolamine (PE) lipid corresponding to atomistic e.g. C16:0/20:4 1-stearoyl-2-arachidonoyl tails.
; Parameterization:
;   This topology follows the standard Martini 2.0 lipid definitions and building block rules.
; Reference(s): 
;   S.J. Marrink, A.H. de Vries, A.E. Mark. Coarse grained model for semi-quantitative lipid simulations. JPC-B, 108:750-760, 
;   2004. doi:10.1021/jp036508g 
;   S.J. Marrink, H.J. Risselada, S. Yefimov, D.P. Tieleman, A.H. de Vries. The MARTINI force field: coarse grained model for 
;   biomolecular simulations. JPC-B, 111:7812-7824, 2007. doi:10.1021/jp071097f 
;   T.A. Wassenaar, H.I. Ingolfsson, R.A. Bockmann, D.P. Tieleman, S.J. Marrink. Computational lipidomics with insane: a versatile 
;   tool for generating custom membranes for molecular simulations. JCTC, 150410125128004, 2015. doi:10.1021/acs.jctc.5b00209
; Created: 2015.04.20
;
;@INSANE alhead=E P, allink=G G, altail=DDDDC CCCC, alname=PAPE, charge=0.0
;@RESNTEST PAP==PAPE if: atoms[0]==NH3
;@BEADS NH3 PO4 GL1 GL2 D1A D2A D3A D4A C5A C1B C2B C3B C4B 
;@BONDS NH3-PO4 PO4-GL1 GL1-GL2 GL1-D1A D1A-D2A D2A-D3A D3A-D4A D4A-C5A GL2-C1B C1B-C2B C2B-C3B C3B-C4B 
;

[moleculetype]
; molname      nrexcl
  PAPE          1

[atoms]
; id 	type 	resnr 	residu 	atom 	cgnr 	charge
   1 	Qd 	 1 	PAPE 	NH3 	 1 	1.0 	
   2 	Qa 	 1 	PAPE 	PO4 	 2 	-1.0 	
   3 	Na 	 1 	PAPE 	GL1 	 3 	0 	
   4 	Na 	 1 	PAPE 	GL2 	 4 	0 	
   5 	C4 	 1 	PAPE 	D1A 	 5 	0 	
   6 	C4 	 1 	PAPE 	D2A 	 6 	0 	
   7 	C4 	 1 	PAPE 	D3A 	 7 	0 	
   8 	C4 	 1 	PAPE 	D4A 	 8 	0 	
   9 	C1 	 1 	PAPE 	C5A 	 9 	0 	
  10 	C1 	 1 	PAPE 	C1B 	10 	0 	
  11 	C1 	 1 	PAPE 	C2B 	11 	0 	
  12 	C1 	 1 	PAPE 	C3B 	12 	0 	
  13 	C1 	 1 	PAPE 	C4B 	13 	0 	

[bonds]
;  i  j 	funct 	length 	force.c.
   1  2 	1 	0.47 	1250 	
   2  3 	1 	0.47 	1250 	
   3  4 	1 	0.37 	1250 	
   3  5 	1 	0.47 	1250 	
   5  6 	1 	0.47 	1250 	
   6  7 	1 	0.47 	1250 	
   7  8 	1 	0.47 	1250 	
   8  9 	1 	0.47 	1250 	
   4 10 	1 	0.47 	1250 	
  10 11 	1 	0.47 	1250 	
  11 12 	1 	0.47 	1250 	
  12 13 	1 	0.47 	1250 	

[angles]
;  i  j  k 	funct 	angle 	force.c.
   2  3  4 	2 	120.0 	25.0 	
   2  3  5 	2 	180.0 	25.0 	
   3  5  6 	2 	100.0 	10.0 	
   5  6  7 	2 	100.0 	10.0 	
   6  7  8 	2 	100.0 	10.0 	
   7  8  9 	2 	120.0 	45.0 	
   4 10 11 	2 	180.0 	25.0 	
  10 11 12 	2 	180.0 	25.0 	
  11 12 13 	2 	180.0 	25.0 	

 
#ifdef BILAYER_LIPIDHEAD_FC
    [ position_restraints ]
    ;to fix Z postion of head grop in bilayer simulation
      2     1.0      0.0      0.0     BILAYER_LIPIDHEAD_FC
#endif


#ifdef MICELLE_LIPIDHEAD_FC
    [ position_restraints ]
    ;to fix postion of head grop in micelle simulation
      2     1.0      1.0      1.0     MICELLE_LIPIDHEAD_FC
#endif


;keep lipid tails out of a cylinder along X Y Z axis to maintain the waterpore:
#ifdef  VESICLE_LIPIDTAIL_R
    #ifndef VESICLE_LIPIDTAIL_FC
        #define VESICLE_LIPIDTAIL_FC 1000
    #endif
    [ position_restraints ]
      5     2    2   -VESICLE_LIPIDTAIL_R  VESICLE_LIPIDTAIL_FC
      5     2    6   -VESICLE_LIPIDTAIL_R  VESICLE_LIPIDTAIL_FC
      5     2    7   -VESICLE_LIPIDTAIL_R  VESICLE_LIPIDTAIL_FC
      6     2    2   -VESICLE_LIPIDTAIL_R  VESICLE_LIPIDTAIL_FC
      6     2    6   -VESICLE_LIPIDTAIL_R  VESICLE_LIPIDTAIL_FC
      6     2    7   -VESICLE_LIPIDTAIL_R  VESICLE_LIPIDTAIL_FC
      7     2    2   -VESICLE_LIPIDTAIL_R  VESICLE_LIPIDTAIL_FC
      7     2    6   -VESICLE_LIPIDTAIL_R  VESICLE_LIPIDTAIL_FC
      7     2    7   -VESICLE_LIPIDTAIL_R  VESICLE_LIPIDTAIL_FC
      8     2    2   -VESICLE_LIPIDTAIL_R  VESICLE_LIPIDTAIL_FC
      8     2    6   -VESICLE_LIPIDTAIL_R  VESICLE_LIPIDTAIL_FC
      8     2    7   -VESICLE_LIPIDTAIL_R  VESICLE_LIPIDTAIL_FC
      9     2    2   -VESICLE_LIPIDTAIL_R  VESICLE_LIPIDTAIL_FC
      9     2    6   -VESICLE_LIPIDTAIL_R  VESICLE_LIPIDTAIL_FC
      9     2    7   -VESICLE_LIPIDTAIL_R  VESICLE_LIPIDTAIL_FC
     10     2    2   -VESICLE_LIPIDTAIL_R  VESICLE_LIPIDTAIL_FC
     10     2    6   -VESICLE_LIPIDTAIL_R  VESICLE_LIPIDTAIL_FC
     10     2    7   -VESICLE_LIPIDTAIL_R  VESICLE_LIPIDTAIL_FC
     11     2    2   -VESICLE_LIPIDTAIL_R  VESICLE_LIPIDTAIL_FC
     11     2    6   -VESICLE_LIPIDTAIL_R  VESICLE_LIPIDTAIL_FC
     11     2    7   -VESICLE_LIPIDTAIL_R  VESICLE_LIPIDTAIL_FC
     12     2    2   -VESICLE_LIPIDTAIL_R  VESICLE_LIPIDTAIL_FC
     12     2    6   -VESICLE_LIPIDTAIL_R  VESICLE_LIPIDTAIL_FC
     12     2    7   -VESICLE_LIPIDTAIL_R  VESICLE_LIPIDTAIL_FC
     13     2    2   -VESICLE_LIPIDTAIL_R  VESICLE_LIPIDTAIL_FC
     13     2    6   -VESICLE_LIPIDTAIL_R  VESICLE_LIPIDTAIL_FC
     13     2    7   -VESICLE_LIPIDTAIL_R  VESICLE_LIPIDTAIL_FC
#endif


;;;;;; Martini lipid topology for C16:0/20:1 PE (PGPE), generated using:
; The Martini lipid itp generator version 0.4  Args are: -o martini_v2.0_PGPE_01.itp -alname PGPE -alhead 'E P' -allink 'G G' -altail 'CCDCC CCCC'
; WARNING: Lipids topology was generated following the Martini 2.0 guidelines but this specific lipid type might
;          not have been tested and should therefore be used with care. 
;
; Description:
;   A general model phosphatidylethanolamine (PE) lipid corresponding to atomistic e.g. C16:0/22:1 1-palmitoyl-2-docosenoyl tails.
; Parameterization:
;   This topology follows the standard Martini 2.0 lipid definitions and building block rules.
; Reference(s): 
;   S.J. Marrink, A.H. de Vries, A.E. Mark. Coarse grained model for semi-quantitative lipid simulations. JPC-B, 108:750-760, 
;   2004. doi:10.1021/jp036508g 
;   S.J. Marrink, H.J. Risselada, S. Yefimov, D.P. Tieleman, A.H. de Vries. The MARTINI force field: coarse grained model for 
;   biomolecular simulations. JPC-B, 111:7812-7824, 2007. doi:10.1021/jp071097f 
;   T.A. Wassenaar, H.I. Ingolfsson, R.A. Bockmann, D.P. Tieleman, S.J. Marrink. Computational lipidomics with insane: a versatile 
;   tool for generating custom membranes for molecular simulations. JCTC, 150410125128004, 2015. doi:10.1021/acs.jctc.5b00209
; Created: 2015.04.20
;
;@INSANE alhead=E P, allink=G G, altail=CCDCC CCCC, alname=PGPE, charge=0.0
;@RESNTEST PGP==PGPE if: atoms[0]==NH3
;@BEADS NH3 PO4 GL1 GL2 C1A C2A D3A C4A C5A C1B C2B C3B C4B 
;@BONDS NH3-PO4 PO4-GL1 GL1-GL2 GL1-C1A C1A-C2A C2A-D3A D3A-C4A C4A-C5A GL2-C1B C1B-C2B C2B-C3B C3B-C4B 
;

[moleculetype]
; molname      nrexcl
  PGPE          1

[atoms]
; id 	type 	resnr 	residu 	atom 	cgnr 	charge
   1 	Qd 	 1 	PGPE 	NH3 	 1 	1.0 	
   2 	Qa 	 1 	PGPE 	PO4 	 2 	-1.0 	
   3 	Na 	 1 	PGPE 	GL1 	 3 	0 	
   4 	Na 	 1 	PGPE 	GL2 	 4 	0 	
   5 	C1 	 1 	PGPE 	C1A 	 5 	0 	
   6 	C1 	 1 	PGPE 	C2A 	 6 	0 	
   7 	C3 	 1 	PGPE 	D3A 	 7 	0 	
   8 	C1 	 1 	PGPE 	C4A 	 8 	0 	
   9 	C1 	 1 	PGPE 	C5A 	 9 	0 	
  10 	C1 	 1 	PGPE 	C1B 	10 	0 	
  11 	C1 	 1 	PGPE 	C2B 	11 	0 	
  12 	C1 	 1 	PGPE 	C3B 	12 	0 	
  13 	C1 	 1 	PGPE 	C4B 	13 	0 	

[bonds]
;  i  j 	funct 	length 	force.c.
   1  2 	1 	0.47 	1250 	
   2  3 	1 	0.47 	1250 	
   3  4 	1 	0.37 	1250 	
   3  5 	1 	0.47 	1250 	
   5  6 	1 	0.47 	1250 	
   6  7 	1 	0.47 	1250 	
   7  8 	1 	0.47 	1250 	
   8  9 	1 	0.47 	1250 	
   4 10 	1 	0.47 	1250 	
  10 11 	1 	0.47 	1250 	
  11 12 	1 	0.47 	1250 	
  12 13 	1 	0.47 	1250 	

[angles]
;  i  j  k 	funct 	angle 	force.c.
   2  3  4 	2 	120.0 	25.0 	
   2  3  5 	2 	180.0 	25.0 	
   3  5  6 	2 	180.0 	25.0 	
   5  6  7 	2 	180.0 	25.0 	
   6  7  8 	2 	120.0 	45.0 	
   7  8  9 	2 	180.0 	25.0 	
   4 10 11 	2 	180.0 	25.0 	
  10 11 12 	2 	180.0 	25.0 	
  11 12 13 	2 	180.0 	25.0 	

 
#ifdef BILAYER_LIPIDHEAD_FC
    [ position_restraints ]
    ;to fix Z postion of head grop in bilayer simulation
      2     1.0      0.0      0.0     BILAYER_LIPIDHEAD_FC
#endif


#ifdef MICELLE_LIPIDHEAD_FC
    [ position_restraints ]
    ;to fix postion of head grop in micelle simulation
      2     1.0      1.0      1.0     MICELLE_LIPIDHEAD_FC
#endif


;keep lipid tails out of a cylinder along X Y Z axis to maintain the waterpore:
#ifdef  VESICLE_LIPIDTAIL_R
    #ifndef VESICLE_LIPIDTAIL_FC
        #define VESICLE_LIPIDTAIL_FC 1000
    #endif
    [ position_restraints ]
      5     2    2   -VESICLE_LIPIDTAIL_R  VESICLE_LIPIDTAIL_FC
      5     2    6   -VESICLE_LIPIDTAIL_R  VESICLE_LIPIDTAIL_FC
      5     2    7   -VESICLE_LIPIDTAIL_R  VESICLE_LIPIDTAIL_FC
      6     2    2   -VESICLE_LIPIDTAIL_R  VESICLE_LIPIDTAIL_FC
      6     2    6   -VESICLE_LIPIDTAIL_R  VESICLE_LIPIDTAIL_FC
      6     2    7   -VESICLE_LIPIDTAIL_R  VESICLE_LIPIDTAIL_FC
      7     2    2   -VESICLE_LIPIDTAIL_R  VESICLE_LIPIDTAIL_FC
      7     2    6   -VESICLE_LIPIDTAIL_R  VESICLE_LIPIDTAIL_FC
      7     2    7   -VESICLE_LIPIDTAIL_R  VESICLE_LIPIDTAIL_FC
      8     2    2   -VESICLE_LIPIDTAIL_R  VESICLE_LIPIDTAIL_FC
      8     2    6   -VESICLE_LIPIDTAIL_R  VESICLE_LIPIDTAIL_FC
      8     2    7   -VESICLE_LIPIDTAIL_R  VESICLE_LIPIDTAIL_FC
      9     2    2   -VESICLE_LIPIDTAIL_R  VESICLE_LIPIDTAIL_FC
      9     2    6   -VESICLE_LIPIDTAIL_R  VESICLE_LIPIDTAIL_FC
      9     2    7   -VESICLE_LIPIDTAIL_R  VESICLE_LIPIDTAIL_FC
     10     2    2   -VESICLE_LIPIDTAIL_R  VESICLE_LIPIDTAIL_FC
     10     2    6   -VESICLE_LIPIDTAIL_R  VESICLE_LIPIDTAIL_FC
     10     2    7   -VESICLE_LIPIDTAIL_R  VESICLE_LIPIDTAIL_FC
     11     2    2   -VESICLE_LIPIDTAIL_R  VESICLE_LIPIDTAIL_FC
     11     2    6   -VESICLE_LIPIDTAIL_R  VESICLE_LIPIDTAIL_FC
     11     2    7   -VESICLE_LIPIDTAIL_R  VESICLE_LIPIDTAIL_FC
     12     2    2   -VESICLE_LIPIDTAIL_R  VESICLE_LIPIDTAIL_FC
     12     2    6   -VESICLE_LIPIDTAIL_R  VESICLE_LIPIDTAIL_FC
     12     2    7   -VESICLE_LIPIDTAIL_R  VESICLE_LIPIDTAIL_FC
     13     2    2   -VESICLE_LIPIDTAIL_R  VESICLE_LIPIDTAIL_FC
     13     2    6   -VESICLE_LIPIDTAIL_R  VESICLE_LIPIDTAIL_FC
     13     2    7   -VESICLE_LIPIDTAIL_R  VESICLE_LIPIDTAIL_FC
#endif


;;;;;; Martini lipid topology for C16:0/18:2 PE (PIPE), generated using:
; The Martini lipid itp generator version 0.4  Args are: -o martini_v2.0_PIPE_01.itp -alname PIPE -alhead 'E P' -allink 'G G' -altail 'CDDC CCCC'
; WARNING: Lipids topology was generated following the Martini 2.0 guidelines but this specific lipid type might
;          not have been tested and should therefore be used with care. 
;
; Description:
;   A general model phosphatidylethanolamine (PE) lipid corresponding to atomistic e.g. C16:0/18:2 1-palmitoyl-2-linoleoyl tails.
; Parameterization:
;   This topology follows the standard Martini 2.0 lipid definitions and building block rules.
; Reference(s): 
;   S.J. Marrink, A.H. de Vries, A.E. Mark. Coarse grained model for semi-quantitative lipid simulations. JPC-B, 108:750-760, 
;   2004. doi:10.1021/jp036508g 
;   S.J. Marrink, H.J. Risselada, S. Yefimov, D.P. Tieleman, A.H. de Vries. The MARTINI force field: coarse grained model for 
;   biomolecular simulations. JPC-B, 111:7812-7824, 2007. doi:10.1021/jp071097f 
;   T.A. Wassenaar, H.I. Ingolfsson, R.A. Bockmann, D.P. Tieleman, S.J. Marrink. Computational lipidomics with insane: a versatile 
;   tool for generating custom membranes for molecular simulations. JCTC, 150410125128004, 2015. doi:10.1021/acs.jctc.5b00209
; Created: 2015.04.20
;
;@INSANE alhead=E P, allink=G G, altail=CDDC CCCC, alname=PIPE, charge=0.0
;@RESNTEST PIP==PIPE if: atoms[0]==NH3
;@BEADS NH3 PO4 GL1 GL2 C1A D2A D3A C4A C1B C2B C3B C4B 
;@BONDS NH3-PO4 PO4-GL1 GL1-GL2 GL1-C1A C1A-D2A D2A-D3A D3A-C4A GL2-C1B C1B-C2B C2B-C3B C3B-C4B 
;

[moleculetype]
; molname      nrexcl
  PIPE          1

[atoms]
; id 	type 	resnr 	residu 	atom 	cgnr 	charge
   1 	Qd 	 1 	PIPE 	NH3 	 1 	1.0 	
   2 	Qa 	 1 	PIPE 	PO4 	 2 	-1.0 	
   3 	Na 	 1 	PIPE 	GL1 	 3 	0 	
   4 	Na 	 1 	PIPE 	GL2 	 4 	0 	
   5 	C1 	 1 	PIPE 	C1A 	 5 	0 	
   6 	C4 	 1 	PIPE 	D2A 	 6 	0 	
   7 	C4 	 1 	PIPE 	D3A 	 7 	0 	
   8 	C1 	 1 	PIPE 	C4A 	 8 	0 	
   9 	C1 	 1 	PIPE 	C1B 	 9 	0 	
  10 	C1 	 1 	PIPE 	C2B 	10 	0 	
  11 	C1 	 1 	PIPE 	C3B 	11 	0 	
  12 	C1 	 1 	PIPE 	C4B 	12 	0 	

[bonds]
;  i  j 	funct 	length 	force.c.
   1  2 	1 	0.47 	1250 	
   2  3 	1 	0.47 	1250 	
   3  4 	1 	0.37 	1250 	
   3  5 	1 	0.47 	1250 	
   5  6 	1 	0.47 	1250 	
   6  7 	1 	0.47 	1250 	
   7  8 	1 	0.47 	1250 	
   4  9 	1 	0.47 	1250 	
   9 10 	1 	0.47 	1250 	
  10 11 	1 	0.47 	1250 	
  11 12 	1 	0.47 	1250 	

[angles]
;  i  j  k 	funct 	angle 	force.c.
   2  3  4 	2 	120.0 	25.0 	
   2  3  5 	2 	180.0 	25.0 	
   3  5  6 	2 	180.0 	25.0 	
   5  6  7 	2 	100.0 	10.0 	
   6  7  8 	2 	120.0 	45.0 	
   4  9 10 	2 	180.0 	25.0 	
   9 10 11 	2 	180.0 	25.0 	
  10 11 12 	2 	180.0 	25.0 	

 
#ifdef BILAYER_LIPIDHEAD_FC
    [ position_restraints ]
    ;to fix Z postion of head grop in bilayer simulation
      2     1.0      0.0      0.0     BILAYER_LIPIDHEAD_FC
#endif


#ifdef MICELLE_LIPIDHEAD_FC
    [ position_restraints ]
    ;to fix postion of head grop in micelle simulation
      2     1.0      1.0      1.0     MICELLE_LIPIDHEAD_FC
#endif


;keep lipid tails out of a cylinder along X Y Z axis to maintain the waterpore:
#ifdef  VESICLE_LIPIDTAIL_R
    #ifndef VESICLE_LIPIDTAIL_FC
        #define VESICLE_LIPIDTAIL_FC 1000
    #endif
    [ position_restraints ]
      5     2    2   -VESICLE_LIPIDTAIL_R  VESICLE_LIPIDTAIL_FC
      5     2    6   -VESICLE_LIPIDTAIL_R  VESICLE_LIPIDTAIL_FC
      5     2    7   -VESICLE_LIPIDTAIL_R  VESICLE_LIPIDTAIL_FC
      6     2    2   -VESICLE_LIPIDTAIL_R  VESICLE_LIPIDTAIL_FC
      6     2    6   -VESICLE_LIPIDTAIL_R  VESICLE_LIPIDTAIL_FC
      6     2    7   -VESICLE_LIPIDTAIL_R  VESICLE_LIPIDTAIL_FC
      7     2    2   -VESICLE_LIPIDTAIL_R  VESICLE_LIPIDTAIL_FC
      7     2    6   -VESICLE_LIPIDTAIL_R  VESICLE_LIPIDTAIL_FC
      7     2    7   -VESICLE_LIPIDTAIL_R  VESICLE_LIPIDTAIL_FC
      8     2    2   -VESICLE_LIPIDTAIL_R  VESICLE_LIPIDTAIL_FC
      8     2    6   -VESICLE_LIPIDTAIL_R  VESICLE_LIPIDTAIL_FC
      8     2    7   -VESICLE_LIPIDTAIL_R  VESICLE_LIPIDTAIL_FC
      9     2    2   -VESICLE_LIPIDTAIL_R  VESICLE_LIPIDTAIL_FC
      9     2    6   -VESICLE_LIPIDTAIL_R  VESICLE_LIPIDTAIL_FC
      9     2    7   -VESICLE_LIPIDTAIL_R  VESICLE_LIPIDTAIL_FC
     10     2    2   -VESICLE_LIPIDTAIL_R  VESICLE_LIPIDTAIL_FC
     10     2    6   -VESICLE_LIPIDTAIL_R  VESICLE_LIPIDTAIL_FC
     10     2    7   -VESICLE_LIPIDTAIL_R  VESICLE_LIPIDTAIL_FC
     11     2    2   -VESICLE_LIPIDTAIL_R  VESICLE_LIPIDTAIL_FC
     11     2    6   -VESICLE_LIPIDTAIL_R  VESICLE_LIPIDTAIL_FC
     11     2    7   -VESICLE_LIPIDTAIL_R  VESICLE_LIPIDTAIL_FC
     12     2    2   -VESICLE_LIPIDTAIL_R  VESICLE_LIPIDTAIL_FC
     12     2    6   -VESICLE_LIPIDTAIL_R  VESICLE_LIPIDTAIL_FC
     12     2    7   -VESICLE_LIPIDTAIL_R  VESICLE_LIPIDTAIL_FC
#endif


;;;;;; Martini lipid topology for C16:0/18:1 PE (POPE), generated using:
; The Martini lipid itp generator version 0.4  Args are: -o martini_v2.0_POPE_01.itp -alname POPE -alhead 'E P' -allink 'G G' -altail 'CDCC CCCC'
; WARNING: Lipids topology was generated following the Martini 2.0 guidelines but this specific lipid type might
;          not have been tested and should therefore be used with care. 
;
; Description:
;   A general model phosphatidylethanolamine (PE) lipid corresponding to atomistic e.g. C16:0/18:1 1-palmitoyl-2-oleoyl (POPE) tails.
; Parameterization:
;   This topology follows the standard Martini 2.0 lipid definitions and building block rules.
; Reference(s): 
;   S.J. Marrink, A.H. de Vries, A.E. Mark. Coarse grained model for semi-quantitative lipid simulations. JPC-B, 108:750-760, 
;   2004. doi:10.1021/jp036508g 
;   S.J. Marrink, H.J. Risselada, S. Yefimov, D.P. Tieleman, A.H. de Vries. The MARTINI force field: coarse grained model for 
;   biomolecular simulations. JPC-B, 111:7812-7824, 2007. doi:10.1021/jp071097f 
;   T.A. Wassenaar, H.I. Ingolfsson, R.A. Bockmann, D.P. Tieleman, S.J. Marrink. Computational lipidomics with insane: a versatile 
;   tool for generating custom membranes for molecular simulations. JCTC, 150410125128004, 2015. doi:10.1021/acs.jctc.5b00209
; Created: 2015.04.20
;
;@INSANE alhead=E P, allink=G G, altail=CDCC CCCC, alname=POPE, charge=0.0
;@RESNTEST POP==POPE if: atoms[0]==NH3
;@BEADS NH3 PO4 GL1 GL2 C1A D2A C3A C4A C1B C2B C3B C4B 
;@BONDS NH3-PO4 PO4-GL1 GL1-GL2 GL1-C1A C1A-D2A D2A-C3A C3A-C4A GL2-C1B C1B-C2B C2B-C3B C3B-C4B 
;

[moleculetype]
; molname      nrexcl
  POPE          1

[atoms]
; id 	type 	resnr 	residu 	atom 	cgnr 	charge
   1 	Qd 	 1 	POPE 	NH3 	 1 	1.0 	
   2 	Qa 	 1 	POPE 	PO4 	 2 	-1.0 	
   3 	Na 	 1 	POPE 	GL1 	 3 	0 	
   4 	Na 	 1 	POPE 	GL2 	 4 	0 	
   5 	C1 	 1 	POPE 	C1A 	 5 	0 	
   6 	C3 	 1 	POPE 	D2A 	 6 	0 	
   7 	C1 	 1 	POPE 	C3A 	 7 	0 	
   8 	C1 	 1 	POPE 	C4A 	 8 	0 	
   9 	C1 	 1 	POPE 	C1B 	 9 	0 	
  10 	C1 	 1 	POPE 	C2B 	10 	0 	
  11 	C1 	 1 	POPE 	C3B 	11 	0 	
  12 	C1 	 1 	POPE 	C4B 	12 	0 	

[bonds]
;  i  j 	funct 	length 	force.c.
   1  2 	1 	0.47 	1250 	
   2  3 	1 	0.47 	1250 	
   3  4 	1 	0.37 	1250 	
   3  5 	1 	0.47 	1250 	
   5  6 	1 	0.47 	1250 	
   6  7 	1 	0.47 	1250 	
   7  8 	1 	0.47 	1250 	
   4  9 	1 	0.47 	1250 	
   9 10 	1 	0.47 	1250 	
  10 11 	1 	0.47 	1250 	
  11 12 	1 	0.47 	1250 	

[angles]
;  i  j  k 	funct 	angle 	force.c.
   2  3  4 	2 	120.0 	25.0 	
   2  3  5 	2 	180.0 	25.0 	
   3  5  6 	2 	180.0 	25.0 	
   5  6  7 	2 	120.0 	45.0 	
   6  7  8 	2 	180.0 	25.0 	
   4  9 10 	2 	180.0 	25.0 	
   9 10 11 	2 	180.0 	25.0 	
  10 11 12 	2 	180.0 	25.0 	

 
#ifdef BILAYER_LIPIDHEAD_FC
    [ position_restraints ]
    ;to fix Z postion of head grop in bilayer simulation
      2     1.0      0.0      0.0     BILAYER_LIPIDHEAD_FC
#endif


#ifdef MICELLE_LIPIDHEAD_FC
    [ position_restraints ]
    ;to fix postion of head grop in micelle simulation
      2     1.0      1.0      1.0     MICELLE_LIPIDHEAD_FC
#endif


;keep lipid tails out of a cylinder along X Y Z axis to maintain the waterpore:
#ifdef  VESICLE_LIPIDTAIL_R
    #ifndef VESICLE_LIPIDTAIL_FC
        #define VESICLE_LIPIDTAIL_FC 1000
    #endif
    [ position_restraints ]
      5     2    2   -VESICLE_LIPIDTAIL_R  VESICLE_LIPIDTAIL_FC
      5     2    6   -VESICLE_LIPIDTAIL_R  VESICLE_LIPIDTAIL_FC
      5     2    7   -VESICLE_LIPIDTAIL_R  VESICLE_LIPIDTAIL_FC
      6     2    2   -VESICLE_LIPIDTAIL_R  VESICLE_LIPIDTAIL_FC
      6     2    6   -VESICLE_LIPIDTAIL_R  VESICLE_LIPIDTAIL_FC
      6     2    7   -VESICLE_LIPIDTAIL_R  VESICLE_LIPIDTAIL_FC
      7     2    2   -VESICLE_LIPIDTAIL_R  VESICLE_LIPIDTAIL_FC
      7     2    6   -VESICLE_LIPIDTAIL_R  VESICLE_LIPIDTAIL_FC
      7     2    7   -VESICLE_LIPIDTAIL_R  VESICLE_LIPIDTAIL_FC
      8     2    2   -VESICLE_LIPIDTAIL_R  VESICLE_LIPIDTAIL_FC
      8     2    6   -VESICLE_LIPIDTAIL_R  VESICLE_LIPIDTAIL_FC
      8     2    7   -VESICLE_LIPIDTAIL_R  VESICLE_LIPIDTAIL_FC
      9     2    2   -VESICLE_LIPIDTAIL_R  VESICLE_LIPIDTAIL_FC
      9     2    6   -VESICLE_LIPIDTAIL_R  VESICLE_LIPIDTAIL_FC
      9     2    7   -VESICLE_LIPIDTAIL_R  VESICLE_LIPIDTAIL_FC
     10     2    2   -VESICLE_LIPIDTAIL_R  VESICLE_LIPIDTAIL_FC
     10     2    6   -VESICLE_LIPIDTAIL_R  VESICLE_LIPIDTAIL_FC
     10     2    7   -VESICLE_LIPIDTAIL_R  VESICLE_LIPIDTAIL_FC
     11     2    2   -VESICLE_LIPIDTAIL_R  VESICLE_LIPIDTAIL_FC
     11     2    6   -VESICLE_LIPIDTAIL_R  VESICLE_LIPIDTAIL_FC
     11     2    7   -VESICLE_LIPIDTAIL_R  VESICLE_LIPIDTAIL_FC
     12     2    2   -VESICLE_LIPIDTAIL_R  VESICLE_LIPIDTAIL_FC
     12     2    6   -VESICLE_LIPIDTAIL_R  VESICLE_LIPIDTAIL_FC
     12     2    7   -VESICLE_LIPIDTAIL_R  VESICLE_LIPIDTAIL_FC
#endif


;;;;;; Martini lipid topology for C16:0/20:3 PE (PQPE), generated using:
; The Martini lipid itp generator version 0.4  Args are: -o martini_v2.0_PQPE_01.itp -alname PQPE -alhead 'E P' -allink 'G G' -altail 'CDDDC CCCC'
; WARNING: Lipids topology was generated following the Martini 2.0 guidelines but this specific lipid type might
;          not have been tested and should therefore be used with care. 
;
; Description:
;   A general model phosphatidylethanolamine (PE) lipid corresponding to atomistic e.g. C16:0/C20:3(5c,8c,11c)  1-palmitoyl-2-mead acid tails.
; Parameterization:
;   This topology follows the standard Martini 2.0 lipid definitions and building block rules.
; Reference(s): 
;   S.J. Marrink, A.H. de Vries, A.E. Mark. Coarse grained model for semi-quantitative lipid simulations. JPC-B, 108:750-760, 
;   2004. doi:10.1021/jp036508g 
;   S.J. Marrink, H.J. Risselada, S. Yefimov, D.P. Tieleman, A.H. de Vries. The MARTINI force field: coarse grained model for 
;   biomolecular simulations. JPC-B, 111:7812-7824, 2007. doi:10.1021/jp071097f 
;   T.A. Wassenaar, H.I. Ingolfsson, R.A. Bockmann, D.P. Tieleman, S.J. Marrink. Computational lipidomics with insane: a versatile 
;   tool for generating custom membranes for molecular simulations. JCTC, 150410125128004, 2015. doi:10.1021/acs.jctc.5b00209
; Created: 2015.04.20
;
;@INSANE alhead=E P, allink=G G, altail=CDDDC CCCC, alname=PQPE, charge=0.0
;@RESNTEST PQP==PQPE if: atoms[0]==NH3
;@BEADS NH3 PO4 GL1 GL2 C1A D2A D3A D4A C5A C1B C2B C3B C4B 
;@BONDS NH3-PO4 PO4-GL1 GL1-GL2 GL1-C1A C1A-D2A D2A-D3A D3A-D4A D4A-C5A GL2-C1B C1B-C2B C2B-C3B C3B-C4B 
;

[moleculetype]
; molname      nrexcl
  PQPE          1

[atoms]
; id 	type 	resnr 	residu 	atom 	cgnr 	charge
   1 	Qd 	 1 	PQPE 	NH3 	 1 	1.0 	
   2 	Qa 	 1 	PQPE 	PO4 	 2 	-1.0 	
   3 	Na 	 1 	PQPE 	GL1 	 3 	0 	
   4 	Na 	 1 	PQPE 	GL2 	 4 	0 	
   5 	C1 	 1 	PQPE 	C1A 	 5 	0 	
   6 	C4 	 1 	PQPE 	D2A 	 6 	0 	
   7 	C4 	 1 	PQPE 	D3A 	 7 	0 	
   8 	C4 	 1 	PQPE 	D4A 	 8 	0 	
   9 	C1 	 1 	PQPE 	C5A 	 9 	0 	
  10 	C1 	 1 	PQPE 	C1B 	10 	0 	
  11 	C1 	 1 	PQPE 	C2B 	11 	0 	
  12 	C1 	 1 	PQPE 	C3B 	12 	0 	
  13 	C1 	 1 	PQPE 	C4B 	13 	0 	

[bonds]
;  i  j 	funct 	length 	force.c.
   1  2 	1 	0.47 	1250 	
   2  3 	1 	0.47 	1250 	
   3  4 	1 	0.37 	1250 	
   3  5 	1 	0.47 	1250 	
   5  6 	1 	0.47 	1250 	
   6  7 	1 	0.47 	1250 	
   7  8 	1 	0.47 	1250 	
   8  9 	1 	0.47 	1250 	
   4 10 	1 	0.47 	1250 	
  10 11 	1 	0.47 	1250 	
  11 12 	1 	0.47 	1250 	
  12 13 	1 	0.47 	1250 	

[angles]
;  i  j  k 	funct 	angle 	force.c.
   2  3  4 	2 	120.0 	25.0 	
   2  3  5 	2 	180.0 	25.0 	
   3  5  6 	2 	180.0 	25.0 	
   5  6  7 	2 	100.0 	10.0 	
   6  7  8 	2 	100.0 	10.0 	
   7  8  9 	2 	120.0 	45.0 	
   4 10 11 	2 	180.0 	25.0 	
  10 11 12 	2 	180.0 	25.0 	
  11 12 13 	2 	180.0 	25.0 	

 
#ifdef BILAYER_LIPIDHEAD_FC
    [ position_restraints ]
    ;to fix Z postion of head grop in bilayer simulation
      2     1.0      0.0      0.0     BILAYER_LIPIDHEAD_FC
#endif


#ifdef MICELLE_LIPIDHEAD_FC
    [ position_restraints ]
    ;to fix postion of head grop in micelle simulation
      2     1.0      1.0      1.0     MICELLE_LIPIDHEAD_FC
#endif


;keep lipid tails out of a cylinder along X Y Z axis to maintain the waterpore:
#ifdef  VESICLE_LIPIDTAIL_R
    #ifndef VESICLE_LIPIDTAIL_FC
        #define VESICLE_LIPIDTAIL_FC 1000
    #endif
    [ position_restraints ]
      5     2    2   -VESICLE_LIPIDTAIL_R  VESICLE_LIPIDTAIL_FC
      5     2    6   -VESICLE_LIPIDTAIL_R  VESICLE_LIPIDTAIL_FC
      5     2    7   -VESICLE_LIPIDTAIL_R  VESICLE_LIPIDTAIL_FC
      6     2    2   -VESICLE_LIPIDTAIL_R  VESICLE_LIPIDTAIL_FC
      6     2    6   -VESICLE_LIPIDTAIL_R  VESICLE_LIPIDTAIL_FC
      6     2    7   -VESICLE_LIPIDTAIL_R  VESICLE_LIPIDTAIL_FC
      7     2    2   -VESICLE_LIPIDTAIL_R  VESICLE_LIPIDTAIL_FC
      7     2    6   -VESICLE_LIPIDTAIL_R  VESICLE_LIPIDTAIL_FC
      7     2    7   -VESICLE_LIPIDTAIL_R  VESICLE_LIPIDTAIL_FC
      8     2    2   -VESICLE_LIPIDTAIL_R  VESICLE_LIPIDTAIL_FC
      8     2    6   -VESICLE_LIPIDTAIL_R  VESICLE_LIPIDTAIL_FC
      8     2    7   -VESICLE_LIPIDTAIL_R  VESICLE_LIPIDTAIL_FC
      9     2    2   -VESICLE_LIPIDTAIL_R  VESICLE_LIPIDTAIL_FC
      9     2    6   -VESICLE_LIPIDTAIL_R  VESICLE_LIPIDTAIL_FC
      9     2    7   -VESICLE_LIPIDTAIL_R  VESICLE_LIPIDTAIL_FC
     10     2    2   -VESICLE_LIPIDTAIL_R  VESICLE_LIPIDTAIL_FC
     10     2    6   -VESICLE_LIPIDTAIL_R  VESICLE_LIPIDTAIL_FC
     10     2    7   -VESICLE_LIPIDTAIL_R  VESICLE_LIPIDTAIL_FC
     11     2    2   -VESICLE_LIPIDTAIL_R  VESICLE_LIPIDTAIL_FC
     11     2    6   -VESICLE_LIPIDTAIL_R  VESICLE_LIPIDTAIL_FC
     11     2    7   -VESICLE_LIPIDTAIL_R  VESICLE_LIPIDTAIL_FC
     12     2    2   -VESICLE_LIPIDTAIL_R  VESICLE_LIPIDTAIL_FC
     12     2    6   -VESICLE_LIPIDTAIL_R  VESICLE_LIPIDTAIL_FC
     12     2    7   -VESICLE_LIPIDTAIL_R  VESICLE_LIPIDTAIL_FC
     13     2    2   -VESICLE_LIPIDTAIL_R  VESICLE_LIPIDTAIL_FC
     13     2    6   -VESICLE_LIPIDTAIL_R  VESICLE_LIPIDTAIL_FC
     13     2    7   -VESICLE_LIPIDTAIL_R  VESICLE_LIPIDTAIL_FC
#endif


;;;;;; Martini lipid topology for C16:0/24:6 PE (PRPE), generated using:
; The Martini lipid itp generator version 0.4  Args are: -o martini_v2.0_PRPE_01.itp -alname PRPE -alhead 'E P' -allink 'G G' -altail 'DDDDDD CCCC'
; WARNING: Lipids topology was generated following the Martini 2.0 guidelines but this specific lipid type might
;          not have been tested and should therefore be used with care. 
;
; Description:
;   A general model phosphatidylethanolamine (PE) lipid corresponding to atomistic e.g. C18:0/22:6 1-stearoyl-2-nisienoyl acid tails.
; Parameterization:
;   This topology follows the standard Martini 2.0 lipid definitions and building block rules.
; Reference(s): 
;   S.J. Marrink, A.H. de Vries, A.E. Mark. Coarse grained model for semi-quantitative lipid simulations. JPC-B, 108:750-760, 
;   2004. doi:10.1021/jp036508g 
;   S.J. Marrink, H.J. Risselada, S. Yefimov, D.P. Tieleman, A.H. de Vries. The MARTINI force field: coarse grained model for 
;   biomolecular simulations. JPC-B, 111:7812-7824, 2007. doi:10.1021/jp071097f 
;   T.A. Wassenaar, H.I. Ingolfsson, R.A. Bockmann, D.P. Tieleman, S.J. Marrink. Computational lipidomics with insane: a versatile 
;   tool for generating custom membranes for molecular simulations. JCTC, 150410125128004, 2015. doi:10.1021/acs.jctc.5b00209
; Created: 2015.04.20
;
;@INSANE alhead=E P, allink=G G, altail=DDDDDD CCCC, alname=PRPE, charge=0.0
;@RESNTEST PRP==PRPE if: atoms[0]==NH3
;@BEADS NH3 PO4 GL1 GL2 D1A D2A D3A D4A D5A D6A C1B C2B C3B C4B 
;@BONDS NH3-PO4 PO4-GL1 GL1-GL2 GL1-D1A D1A-D2A D2A-D3A D3A-D4A D4A-D5A D5A-D6A GL2-C1B C1B-C2B C2B-C3B C3B-C4B 
;

[moleculetype]
; molname      nrexcl
  PRPE          1

[atoms]
; id 	type 	resnr 	residu 	atom 	cgnr 	charge
   1 	Qd 	 1 	PRPE 	NH3 	 1 	1.0 	
   2 	Qa 	 1 	PRPE 	PO4 	 2 	-1.0 	
   3 	Na 	 1 	PRPE 	GL1 	 3 	0 	
   4 	Na 	 1 	PRPE 	GL2 	 4 	0 	
   5 	C4 	 1 	PRPE 	D1A 	 5 	0 	
   6 	C4 	 1 	PRPE 	D2A 	 6 	0 	
   7 	C4 	 1 	PRPE 	D3A 	 7 	0 	
   8 	C4 	 1 	PRPE 	D4A 	 8 	0 	
   9 	C4 	 1 	PRPE 	D5A 	 9 	0 	
  10 	C4 	 1 	PRPE 	D6A 	10 	0 	
  11 	C1 	 1 	PRPE 	C1B 	11 	0 	
  12 	C1 	 1 	PRPE 	C2B 	12 	0 	
  13 	C1 	 1 	PRPE 	C3B 	13 	0 	
  14 	C1 	 1 	PRPE 	C4B 	14 	0 	

[bonds]
;  i  j 	funct 	length 	force.c.
   1  2 	1 	0.47 	1250 	
   2  3 	1 	0.47 	1250 	
   3  4 	1 	0.37 	1250 	
   3  5 	1 	0.47 	1250 	
   5  6 	1 	0.47 	1250 	
   6  7 	1 	0.47 	1250 	
   7  8 	1 	0.47 	1250 	
   8  9 	1 	0.47 	1250 	
   9 10 	1 	0.47 	1250 	
   4 11 	1 	0.47 	1250 	
  11 12 	1 	0.47 	1250 	
  12 13 	1 	0.47 	1250 	
  13 14 	1 	0.47 	1250 	

[angles]
;  i  j  k 	funct 	angle 	force.c.
   2  3  4 	2 	120.0 	25.0 	
   2  3  5 	2 	180.0 	25.0 	
   3  5  6 	2 	100.0 	10.0 	
   5  6  7 	2 	100.0 	10.0 	
   6  7  8 	2 	100.0 	10.0 	
   7  8  9 	2 	100.0 	10.0 	
   8  9 10 	2 	100.0 	10.0 	
   4 11 12 	2 	180.0 	25.0 	
  11 12 13 	2 	180.0 	25.0 	
  12 13 14 	2 	180.0 	25.0 	

 
#ifdef BILAYER_LIPIDHEAD_FC
    [ position_restraints ]
    ;to fix Z postion of head grop in bilayer simulation
      2     1.0      0.0      0.0     BILAYER_LIPIDHEAD_FC
#endif


#ifdef MICELLE_LIPIDHEAD_FC
    [ position_restraints ]
    ;to fix postion of head grop in micelle simulation
      2     1.0      1.0      1.0     MICELLE_LIPIDHEAD_FC
#endif


;keep lipid tails out of a cylinder along X Y Z axis to maintain the waterpore:
#ifdef  VESICLE_LIPIDTAIL_R
    #ifndef VESICLE_LIPIDTAIL_FC
        #define VESICLE_LIPIDTAIL_FC 1000
    #endif
    [ position_restraints ]
      5     2    2   -VESICLE_LIPIDTAIL_R  VESICLE_LIPIDTAIL_FC
      5     2    6   -VESICLE_LIPIDTAIL_R  VESICLE_LIPIDTAIL_FC
      5     2    7   -VESICLE_LIPIDTAIL_R  VESICLE_LIPIDTAIL_FC
      6     2    2   -VESICLE_LIPIDTAIL_R  VESICLE_LIPIDTAIL_FC
      6     2    6   -VESICLE_LIPIDTAIL_R  VESICLE_LIPIDTAIL_FC
      6     2    7   -VESICLE_LIPIDTAIL_R  VESICLE_LIPIDTAIL_FC
      7     2    2   -VESICLE_LIPIDTAIL_R  VESICLE_LIPIDTAIL_FC
      7     2    6   -VESICLE_LIPIDTAIL_R  VESICLE_LIPIDTAIL_FC
      7     2    7   -VESICLE_LIPIDTAIL_R  VESICLE_LIPIDTAIL_FC
      8     2    2   -VESICLE_LIPIDTAIL_R  VESICLE_LIPIDTAIL_FC
      8     2    6   -VESICLE_LIPIDTAIL_R  VESICLE_LIPIDTAIL_FC
      8     2    7   -VESICLE_LIPIDTAIL_R  VESICLE_LIPIDTAIL_FC
      9     2    2   -VESICLE_LIPIDTAIL_R  VESICLE_LIPIDTAIL_FC
      9     2    6   -VESICLE_LIPIDTAIL_R  VESICLE_LIPIDTAIL_FC
      9     2    7   -VESICLE_LIPIDTAIL_R  VESICLE_LIPIDTAIL_FC
     10     2    2   -VESICLE_LIPIDTAIL_R  VESICLE_LIPIDTAIL_FC
     10     2    6   -VESICLE_LIPIDTAIL_R  VESICLE_LIPIDTAIL_FC
     10     2    7   -VESICLE_LIPIDTAIL_R  VESICLE_LIPIDTAIL_FC
     11     2    2   -VESICLE_LIPIDTAIL_R  VESICLE_LIPIDTAIL_FC
     11     2    6   -VESICLE_LIPIDTAIL_R  VESICLE_LIPIDTAIL_FC
     11     2    7   -VESICLE_LIPIDTAIL_R  VESICLE_LIPIDTAIL_FC
     12     2    2   -VESICLE_LIPIDTAIL_R  VESICLE_LIPIDTAIL_FC
     12     2    6   -VESICLE_LIPIDTAIL_R  VESICLE_LIPIDTAIL_FC
     12     2    7   -VESICLE_LIPIDTAIL_R  VESICLE_LIPIDTAIL_FC
     13     2    2   -VESICLE_LIPIDTAIL_R  VESICLE_LIPIDTAIL_FC
     13     2    6   -VESICLE_LIPIDTAIL_R  VESICLE_LIPIDTAIL_FC
     13     2    7   -VESICLE_LIPIDTAIL_R  VESICLE_LIPIDTAIL_FC
     14     2    2   -VESICLE_LIPIDTAIL_R  VESICLE_LIPIDTAIL_FC
     14     2    6   -VESICLE_LIPIDTAIL_R  VESICLE_LIPIDTAIL_FC
     14     2    7   -VESICLE_LIPIDTAIL_R  VESICLE_LIPIDTAIL_FC
#endif


;;;;;; Martini lipid topology for C16:0/22:6 PE (PUPE), generated using:
; The Martini lipid itp generator version 0.4  Args are: -o martini_v2.0_PUPE_01.itp -alname PUPE -alhead 'E P' -allink 'G G' -altail 'DDDDD CCCC'
; WARNING: Lipids topology was generated following the Martini 2.0 guidelines but this specific lipid type might
;          not have been tested and should therefore be used with care. 
;
; Description:
;   A general model phosphatidylethanolamine (PE) lipid corresponding to atomistic e.g. C16:0/22:6 1-palmitoyl-2-docosahexaenoyl tails.
; Parameterization:
;   This topology follows the standard Martini 2.0 lipid definitions and building block rules.
; Reference(s): 
;   S.J. Marrink, A.H. de Vries, A.E. Mark. Coarse grained model for semi-quantitative lipid simulations. JPC-B, 108:750-760, 
;   2004. doi:10.1021/jp036508g 
;   S.J. Marrink, H.J. Risselada, S. Yefimov, D.P. Tieleman, A.H. de Vries. The MARTINI force field: coarse grained model for 
;   biomolecular simulations. JPC-B, 111:7812-7824, 2007. doi:10.1021/jp071097f 
;   T.A. Wassenaar, H.I. Ingolfsson, R.A. Bockmann, D.P. Tieleman, S.J. Marrink. Computational lipidomics with insane: a versatile 
;   tool for generating custom membranes for molecular simulations. JCTC, 150410125128004, 2015. doi:10.1021/acs.jctc.5b00209
; Created: 2015.04.20
;
;@INSANE alhead=E P, allink=G G, altail=DDDDD CCCC, alname=PUPE, charge=0.0
;@RESNTEST PUP==PUPE if: atoms[0]==NH3
;@BEADS NH3 PO4 GL1 GL2 D1A D2A D3A D4A D5A C1B C2B C3B C4B 
;@BONDS NH3-PO4 PO4-GL1 GL1-GL2 GL1-D1A D1A-D2A D2A-D3A D3A-D4A D4A-D5A GL2-C1B C1B-C2B C2B-C3B C3B-C4B 
;

[moleculetype]
; molname      nrexcl
  PUPE          1

[atoms]
; id 	type 	resnr 	residu 	atom 	cgnr 	charge
   1 	Qd 	 1 	PUPE 	NH3 	 1 	1.0 	
   2 	Qa 	 1 	PUPE 	PO4 	 2 	-1.0 	
   3 	Na 	 1 	PUPE 	GL1 	 3 	0 	
   4 	Na 	 1 	PUPE 	GL2 	 4 	0 	
   5 	C4 	 1 	PUPE 	D1A 	 5 	0 	
   6 	C4 	 1 	PUPE 	D2A 	 6 	0 	
   7 	C4 	 1 	PUPE 	D3A 	 7 	0 	
   8 	C4 	 1 	PUPE 	D4A 	 8 	0 	
   9 	C4 	 1 	PUPE 	D5A 	 9 	0 	
  10 	C1 	 1 	PUPE 	C1B 	10 	0 	
  11 	C1 	 1 	PUPE 	C2B 	11 	0 	
  12 	C1 	 1 	PUPE 	C3B 	12 	0 	
  13 	C1 	 1 	PUPE 	C4B 	13 	0 	

[bonds]
;  i  j 	funct 	length 	force.c.
   1  2 	1 	0.47 	1250 	
   2  3 	1 	0.47 	1250 	
   3  4 	1 	0.37 	1250 	
   3  5 	1 	0.47 	1250 	
   5  6 	1 	0.47 	1250 	
   6  7 	1 	0.47 	1250 	
   7  8 	1 	0.47 	1250 	
   8  9 	1 	0.47 	1250 	
   4 10 	1 	0.47 	1250 	
  10 11 	1 	0.47 	1250 	
  11 12 	1 	0.47 	1250 	
  12 13 	1 	0.47 	1250 	

[angles]
;  i  j  k 	funct 	angle 	force.c.
   2  3  4 	2 	120.0 	25.0 	
   2  3  5 	2 	180.0 	25.0 	
   3  5  6 	2 	100.0 	10.0 	
   5  6  7 	2 	100.0 	10.0 	
   6  7  8 	2 	100.0 	10.0 	
   7  8  9 	2 	100.0 	10.0 	
   4 10 11 	2 	180.0 	25.0 	
  10 11 12 	2 	180.0 	25.0 	
  11 12 13 	2 	180.0 	25.0 	

 
 
#ifdef BILAYER_LIPIDHEAD_FC
    [ position_restraints ]
    ;to fix Z postion of head grop in bilayer simulation
      2     1.0      0.0      0.0     BILAYER_LIPIDHEAD_FC
#endif


#ifdef MICELLE_LIPIDHEAD_FC
    [ position_restraints ]
    ;to fix postion of head grop in micelle simulation
      2     1.0      1.0      1.0     MICELLE_LIPIDHEAD_FC
#endif


;keep lipid tails out of a cylinder along X Y Z axis to maintain the waterpore:
#ifdef  VESICLE_LIPIDTAIL_R
    #ifndef VESICLE_LIPIDTAIL_FC
        #define VESICLE_LIPIDTAIL_FC 1000
    #endif
    [ position_restraints ]
      5     2    2   -VESICLE_LIPIDTAIL_R  VESICLE_LIPIDTAIL_FC
      5     2    6   -VESICLE_LIPIDTAIL_R  VESICLE_LIPIDTAIL_FC
      5     2    7   -VESICLE_LIPIDTAIL_R  VESICLE_LIPIDTAIL_FC
      6     2    2   -VESICLE_LIPIDTAIL_R  VESICLE_LIPIDTAIL_FC
      6     2    6   -VESICLE_LIPIDTAIL_R  VESICLE_LIPIDTAIL_FC
      6     2    7   -VESICLE_LIPIDTAIL_R  VESICLE_LIPIDTAIL_FC
      7     2    2   -VESICLE_LIPIDTAIL_R  VESICLE_LIPIDTAIL_FC
      7     2    6   -VESICLE_LIPIDTAIL_R  VESICLE_LIPIDTAIL_FC
      7     2    7   -VESICLE_LIPIDTAIL_R  VESICLE_LIPIDTAIL_FC
      8     2    2   -VESICLE_LIPIDTAIL_R  VESICLE_LIPIDTAIL_FC
      8     2    6   -VESICLE_LIPIDTAIL_R  VESICLE_LIPIDTAIL_FC
      8     2    7   -VESICLE_LIPIDTAIL_R  VESICLE_LIPIDTAIL_FC
      9     2    2   -VESICLE_LIPIDTAIL_R  VESICLE_LIPIDTAIL_FC
      9     2    6   -VESICLE_LIPIDTAIL_R  VESICLE_LIPIDTAIL_FC
      9     2    7   -VESICLE_LIPIDTAIL_R  VESICLE_LIPIDTAIL_FC
     10     2    2   -VESICLE_LIPIDTAIL_R  VESICLE_LIPIDTAIL_FC
     10     2    6   -VESICLE_LIPIDTAIL_R  VESICLE_LIPIDTAIL_FC
     10     2    7   -VESICLE_LIPIDTAIL_R  VESICLE_LIPIDTAIL_FC
     11     2    2   -VESICLE_LIPIDTAIL_R  VESICLE_LIPIDTAIL_FC
     11     2    6   -VESICLE_LIPIDTAIL_R  VESICLE_LIPIDTAIL_FC
     11     2    7   -VESICLE_LIPIDTAIL_R  VESICLE_LIPIDTAIL_FC
     12     2    2   -VESICLE_LIPIDTAIL_R  VESICLE_LIPIDTAIL_FC
     12     2    6   -VESICLE_LIPIDTAIL_R  VESICLE_LIPIDTAIL_FC
     12     2    7   -VESICLE_LIPIDTAIL_R  VESICLE_LIPIDTAIL_FC
     13     2    2   -VESICLE_LIPIDTAIL_R  VESICLE_LIPIDTAIL_FC
     13     2    6   -VESICLE_LIPIDTAIL_R  VESICLE_LIPIDTAIL_FC
     13     2    7   -VESICLE_LIPIDTAIL_R  VESICLE_LIPIDTAIL_FC
#endif


;;;;;; Martini lipid topology for di-C20:4-C22:5 PS (DAPS), generated using:
; The Martini lipid itp generator version 0.4  Args are: -o martini_v2.0_DAPS_01.itp -alname DAPS -alhead 'S P' -allink 'G G' -altail 'DDDDC DDDDC'
; WARNING: Lipids topology was generated following the Martini 2.0 guidelines but this specific lipid type might
;          not have been tested and should therefore be used with care. 
;
; Description:
;   A general model phosphatidylserine (PS) lipid corresponding to atomistic e.g. C20:4(5c,8c,11c,14c) di-arachidonic acid (AA), 
;   - C22:5(4c,7c,10c,13c,16c) docosapentaenoic acid tails.
; Parameterization:
;   This topology follows the standard Martini 2.0 lipid definitions and building block rules.
; Reference(s): 
;   S.J. Marrink, A.H. de Vries, A.E. Mark. Coarse grained model for semi-quantitative lipid simulations. JPC-B, 108:750-760, 
;   2004. doi:10.1021/jp036508g 
;   S.J. Marrink, H.J. Risselada, S. Yefimov, D.P. Tieleman, A.H. de Vries. The MARTINI force field: coarse grained model for 
;   biomolecular simulations. JPC-B, 111:7812-7824, 2007. doi:10.1021/jp071097f 
;   S. Baoukina, L. Monticelli, H.J. Risselada, S.J. Marrink, D.P. Tieleman. The molecular mechanism of lipid monolayer collapse. 
;   PNAS, 105:10803-10808, 2008. doi:10.1073/pnas.0711563105 
;   T.A. Wassenaar, H.I. Ingolfsson, R.A. Bockmann, D.P. Tieleman, S.J. Marrink. Computational lipidomics with insane: a versatile 
;   tool for generating custom membranes for molecular simulations. JCTC, 150410125128004, 2015. doi:10.1021/acs.jctc.5b00209
; Created: 2015.04.20
;
;@INSANE alhead=S P, allink=G G, altail=DDDDC DDDDC, alname=DAPS, charge=-1.0
;@RESNTEST DAP==DAPS if: atoms[0]==CNO
;@BEADS CNO PO4 GL1 GL2 D1A D2A D3A D4A C5A D1B D2B D3B D4B C5B 
;@BONDS CNO-PO4 PO4-GL1 GL1-GL2 GL1-D1A D1A-D2A D2A-D3A D3A-D4A D4A-C5A GL2-D1B D1B-D2B D2B-D3B D3B-D4B D4B-C5B 
;

[moleculetype]
; molname      nrexcl
  DAPS          1

[atoms]
; id 	type 	resnr 	residu 	atom 	cgnr 	charge
   1 	P5 	 1 	DAPS 	CNO 	 1 	0.0 	
   2 	Qa 	 1 	DAPS 	PO4 	 2 	-1.0 	
   3 	Na 	 1 	DAPS 	GL1 	 3 	0 	
   4 	Na 	 1 	DAPS 	GL2 	 4 	0 	
   5 	C4 	 1 	DAPS 	D1A 	 5 	0 	
   6 	C4 	 1 	DAPS 	D2A 	 6 	0 	
   7 	C4 	 1 	DAPS 	D3A 	 7 	0 	
   8 	C4 	 1 	DAPS 	D4A 	 8 	0 	
   9 	C1 	 1 	DAPS 	C5A 	 9 	0 	
  10 	C4 	 1 	DAPS 	D1B 	10 	0 	
  11 	C4 	 1 	DAPS 	D2B 	11 	0 	
  12 	C4 	 1 	DAPS 	D3B 	12 	0 	
  13 	C4 	 1 	DAPS 	D4B 	13 	0 	
  14 	C1 	 1 	DAPS 	C5B 	14 	0 	

[bonds]
;  i  j 	funct 	length 	force.c.
   1  2 	1 	0.47 	1250 	
   2  3 	1 	0.47 	1250 	
   3  4 	1 	0.37 	1250 	
   3  5 	1 	0.47 	1250 	
   5  6 	1 	0.47 	1250 	
   6  7 	1 	0.47 	1250 	
   7  8 	1 	0.47 	1250 	
   8  9 	1 	0.47 	1250 	
   4 10 	1 	0.47 	1250 	
  10 11 	1 	0.47 	1250 	
  11 12 	1 	0.47 	1250 	
  12 13 	1 	0.47 	1250 	
  13 14 	1 	0.47 	1250 	

[angles]
;  i  j  k 	funct 	angle 	force.c.
   2  3  4 	2 	120.0 	25.0 	
   2  3  5 	2 	180.0 	25.0 	
   3  5  6 	2 	100.0 	10.0 	
   5  6  7 	2 	100.0 	10.0 	
   6  7  8 	2 	100.0 	10.0 	
   7  8  9 	2 	120.0 	45.0 	
   4 10 11 	2 	100.0 	10.0 	
  10 11 12 	2 	100.0 	10.0 	
  11 12 13 	2 	100.0 	10.0 	
  12 13 14 	2 	120.0 	45.0 	

 
#ifdef BILAYER_LIPIDHEAD_FC
    [ position_restraints ]
    ;to fix Z postion of head grop in bilayer simulation
      2     1.0      0.0      0.0     BILAYER_LIPIDHEAD_FC
#endif


#ifdef MICELLE_LIPIDHEAD_FC
    [ position_restraints ]
    ;to fix postion of head grop in micelle simulation
      2     1.0      1.0      1.0     MICELLE_LIPIDHEAD_FC
#endif


;keep lipid tails out of a cylinder along X Y Z axis to maintain the waterpore:
#ifdef  VESICLE_LIPIDTAIL_R
    #ifndef VESICLE_LIPIDTAIL_FC
        #define VESICLE_LIPIDTAIL_FC 1000
    #endif
    [ position_restraints ]
      5     2    2   -VESICLE_LIPIDTAIL_R  VESICLE_LIPIDTAIL_FC
      5     2    6   -VESICLE_LIPIDTAIL_R  VESICLE_LIPIDTAIL_FC
      5     2    7   -VESICLE_LIPIDTAIL_R  VESICLE_LIPIDTAIL_FC
      6     2    2   -VESICLE_LIPIDTAIL_R  VESICLE_LIPIDTAIL_FC
      6     2    6   -VESICLE_LIPIDTAIL_R  VESICLE_LIPIDTAIL_FC
      6     2    7   -VESICLE_LIPIDTAIL_R  VESICLE_LIPIDTAIL_FC
      7     2    2   -VESICLE_LIPIDTAIL_R  VESICLE_LIPIDTAIL_FC
      7     2    6   -VESICLE_LIPIDTAIL_R  VESICLE_LIPIDTAIL_FC
      7     2    7   -VESICLE_LIPIDTAIL_R  VESICLE_LIPIDTAIL_FC
      8     2    2   -VESICLE_LIPIDTAIL_R  VESICLE_LIPIDTAIL_FC
      8     2    6   -VESICLE_LIPIDTAIL_R  VESICLE_LIPIDTAIL_FC
      8     2    7   -VESICLE_LIPIDTAIL_R  VESICLE_LIPIDTAIL_FC
      9     2    2   -VESICLE_LIPIDTAIL_R  VESICLE_LIPIDTAIL_FC
      9     2    6   -VESICLE_LIPIDTAIL_R  VESICLE_LIPIDTAIL_FC
      9     2    7   -VESICLE_LIPIDTAIL_R  VESICLE_LIPIDTAIL_FC
     10     2    2   -VESICLE_LIPIDTAIL_R  VESICLE_LIPIDTAIL_FC
     10     2    6   -VESICLE_LIPIDTAIL_R  VESICLE_LIPIDTAIL_FC
     10     2    7   -VESICLE_LIPIDTAIL_R  VESICLE_LIPIDTAIL_FC
     11     2    2   -VESICLE_LIPIDTAIL_R  VESICLE_LIPIDTAIL_FC
     11     2    6   -VESICLE_LIPIDTAIL_R  VESICLE_LIPIDTAIL_FC
     11     2    7   -VESICLE_LIPIDTAIL_R  VESICLE_LIPIDTAIL_FC
     12     2    2   -VESICLE_LIPIDTAIL_R  VESICLE_LIPIDTAIL_FC
     12     2    6   -VESICLE_LIPIDTAIL_R  VESICLE_LIPIDTAIL_FC
     12     2    7   -VESICLE_LIPIDTAIL_R  VESICLE_LIPIDTAIL_FC
     13     2    2   -VESICLE_LIPIDTAIL_R  VESICLE_LIPIDTAIL_FC
     13     2    6   -VESICLE_LIPIDTAIL_R  VESICLE_LIPIDTAIL_FC
     13     2    7   -VESICLE_LIPIDTAIL_R  VESICLE_LIPIDTAIL_FC
     14     2    2   -VESICLE_LIPIDTAIL_R  VESICLE_LIPIDTAIL_FC
     14     2    6   -VESICLE_LIPIDTAIL_R  VESICLE_LIPIDTAIL_FC
     14     2    7   -VESICLE_LIPIDTAIL_R  VESICLE_LIPIDTAIL_FC
#endif


;;;;;; Martini lipid topology for di-C20:0-C22:0 PS (DBPS), generated using:
; The Martini lipid itp generator version 0.4  Args are: -o martini_v2.0_DBPS_01.itp -alname DBPS -alhead 'S P' -allink 'G G' -altail 'CCCCC CCCCC'
; WARNING: Lipids topology was generated following the Martini 2.0 guidelines but this specific lipid type might
;          not have been tested and should therefore be used with care. 
;
; Description:
;   A general model phosphatidylserine (PS) lipid corresponding to atomistic C20:0 diarachidoyl - C22:0 dibehenoyl tails.
; Parameterization:
;   This topology follows the standard Martini 2.0 lipid definitions and building block rules.
; Reference(s): 
;   S.J. Marrink, A.H. de Vries, A.E. Mark. Coarse grained model for semi-quantitative lipid simulations. JPC-B, 108:750-760, 
;   2004. doi:10.1021/jp036508g 
;   S.J. Marrink, H.J. Risselada, S. Yefimov, D.P. Tieleman, A.H. de Vries. The MARTINI force field: coarse grained model for 
;   biomolecular simulations. JPC-B, 111:7812-7824, 2007. doi:10.1021/jp071097f 
;   S. Baoukina, L. Monticelli, H.J. Risselada, S.J. Marrink, D.P. Tieleman. The molecular mechanism of lipid monolayer collapse. 
;   PNAS, 105:10803-10808, 2008. doi:10.1073/pnas.0711563105 
;   T.A. Wassenaar, H.I. Ingolfsson, R.A. Bockmann, D.P. Tieleman, S.J. Marrink. Computational lipidomics with insane: a versatile 
;   tool for generating custom membranes for molecular simulations. JCTC, 150410125128004, 2015. doi:10.1021/acs.jctc.5b00209
; Created: 2015.04.20
;
;@INSANE alhead=S P, allink=G G, altail=CCCCC CCCCC, alname=DBPS, charge=-1.0
;@RESNTEST DBP==DBPS if: atoms[0]==CNO
;@BEADS CNO PO4 GL1 GL2 C1A C2A C3A C4A C5A C1B C2B C3B C4B C5B 
;@BONDS CNO-PO4 PO4-GL1 GL1-GL2 GL1-C1A C1A-C2A C2A-C3A C3A-C4A C4A-C5A GL2-C1B C1B-C2B C2B-C3B C3B-C4B C4B-C5B 
;

[moleculetype]
; molname      nrexcl
  DBPS          1

[atoms]
; id 	type 	resnr 	residu 	atom 	cgnr 	charge
   1 	P5 	 1 	DBPS 	CNO 	 1 	0.0 	
   2 	Qa 	 1 	DBPS 	PO4 	 2 	-1.0 	
   3 	Na 	 1 	DBPS 	GL1 	 3 	0 	
   4 	Na 	 1 	DBPS 	GL2 	 4 	0 	
   5 	C1 	 1 	DBPS 	C1A 	 5 	0 	
   6 	C1 	 1 	DBPS 	C2A 	 6 	0 	
   7 	C1 	 1 	DBPS 	C3A 	 7 	0 	
   8 	C1 	 1 	DBPS 	C4A 	 8 	0 	
   9 	C1 	 1 	DBPS 	C5A 	 9 	0 	
  10 	C1 	 1 	DBPS 	C1B 	10 	0 	
  11 	C1 	 1 	DBPS 	C2B 	11 	0 	
  12 	C1 	 1 	DBPS 	C3B 	12 	0 	
  13 	C1 	 1 	DBPS 	C4B 	13 	0 	
  14 	C1 	 1 	DBPS 	C5B 	14 	0 	

[bonds]
;  i  j 	funct 	length 	force.c.
   1  2 	1 	0.47 	1250 	
   2  3 	1 	0.47 	1250 	
   3  4 	1 	0.37 	1250 	
   3  5 	1 	0.47 	1250 	
   5  6 	1 	0.47 	1250 	
   6  7 	1 	0.47 	1250 	
   7  8 	1 	0.47 	1250 	
   8  9 	1 	0.47 	1250 	
   4 10 	1 	0.47 	1250 	
  10 11 	1 	0.47 	1250 	
  11 12 	1 	0.47 	1250 	
  12 13 	1 	0.47 	1250 	
  13 14 	1 	0.47 	1250 	

[angles]
;  i  j  k 	funct 	angle 	force.c.
   2  3  4 	2 	120.0 	25.0 	
   2  3  5 	2 	180.0 	25.0 	
   3  5  6 	2 	180.0 	25.0 	
   5  6  7 	2 	180.0 	25.0 	
   6  7  8 	2 	180.0 	25.0 	
   7  8  9 	2 	180.0 	25.0 	
   4 10 11 	2 	180.0 	25.0 	
  10 11 12 	2 	180.0 	25.0 	
  11 12 13 	2 	180.0 	25.0 	
  12 13 14 	2 	180.0 	25.0 	

 
#ifdef BILAYER_LIPIDHEAD_FC
    [ position_restraints ]
    ;to fix Z postion of head grop in bilayer simulation
      2     1.0      0.0      0.0     BILAYER_LIPIDHEAD_FC
#endif


#ifdef MICELLE_LIPIDHEAD_FC
    [ position_restraints ]
    ;to fix postion of head grop in micelle simulation
      2     1.0      1.0      1.0     MICELLE_LIPIDHEAD_FC
#endif


;keep lipid tails out of a cylinder along X Y Z axis to maintain the waterpore:
#ifdef  VESICLE_LIPIDTAIL_R
    #ifndef VESICLE_LIPIDTAIL_FC
        #define VESICLE_LIPIDTAIL_FC 1000
    #endif
    [ position_restraints ]
      5     2    2   -VESICLE_LIPIDTAIL_R  VESICLE_LIPIDTAIL_FC
      5     2    6   -VESICLE_LIPIDTAIL_R  VESICLE_LIPIDTAIL_FC
      5     2    7   -VESICLE_LIPIDTAIL_R  VESICLE_LIPIDTAIL_FC
      6     2    2   -VESICLE_LIPIDTAIL_R  VESICLE_LIPIDTAIL_FC
      6     2    6   -VESICLE_LIPIDTAIL_R  VESICLE_LIPIDTAIL_FC
      6     2    7   -VESICLE_LIPIDTAIL_R  VESICLE_LIPIDTAIL_FC
      7     2    2   -VESICLE_LIPIDTAIL_R  VESICLE_LIPIDTAIL_FC
      7     2    6   -VESICLE_LIPIDTAIL_R  VESICLE_LIPIDTAIL_FC
      7     2    7   -VESICLE_LIPIDTAIL_R  VESICLE_LIPIDTAIL_FC
      8     2    2   -VESICLE_LIPIDTAIL_R  VESICLE_LIPIDTAIL_FC
      8     2    6   -VESICLE_LIPIDTAIL_R  VESICLE_LIPIDTAIL_FC
      8     2    7   -VESICLE_LIPIDTAIL_R  VESICLE_LIPIDTAIL_FC
      9     2    2   -VESICLE_LIPIDTAIL_R  VESICLE_LIPIDTAIL_FC
      9     2    6   -VESICLE_LIPIDTAIL_R  VESICLE_LIPIDTAIL_FC
      9     2    7   -VESICLE_LIPIDTAIL_R  VESICLE_LIPIDTAIL_FC
     10     2    2   -VESICLE_LIPIDTAIL_R  VESICLE_LIPIDTAIL_FC
     10     2    6   -VESICLE_LIPIDTAIL_R  VESICLE_LIPIDTAIL_FC
     10     2    7   -VESICLE_LIPIDTAIL_R  VESICLE_LIPIDTAIL_FC
     11     2    2   -VESICLE_LIPIDTAIL_R  VESICLE_LIPIDTAIL_FC
     11     2    6   -VESICLE_LIPIDTAIL_R  VESICLE_LIPIDTAIL_FC
     11     2    7   -VESICLE_LIPIDTAIL_R  VESICLE_LIPIDTAIL_FC
     12     2    2   -VESICLE_LIPIDTAIL_R  VESICLE_LIPIDTAIL_FC
     12     2    6   -VESICLE_LIPIDTAIL_R  VESICLE_LIPIDTAIL_FC
     12     2    7   -VESICLE_LIPIDTAIL_R  VESICLE_LIPIDTAIL_FC
     13     2    2   -VESICLE_LIPIDTAIL_R  VESICLE_LIPIDTAIL_FC
     13     2    6   -VESICLE_LIPIDTAIL_R  VESICLE_LIPIDTAIL_FC
     13     2    7   -VESICLE_LIPIDTAIL_R  VESICLE_LIPIDTAIL_FC
     14     2    2   -VESICLE_LIPIDTAIL_R  VESICLE_LIPIDTAIL_FC
     14     2    6   -VESICLE_LIPIDTAIL_R  VESICLE_LIPIDTAIL_FC
     14     2    7   -VESICLE_LIPIDTAIL_R  VESICLE_LIPIDTAIL_FC
#endif


;;;;;; Martini lipid topology for di-C16:3-C18:3 PS (DFPS), generated using:
; The Martini lipid itp generator version 0.4  Args are: -o martini_v2.0_DFPS_01.itp -alname DFPS -alhead 'S P' -allink 'G G' -altail 'CDDD CDDD'
; WARNING: Lipids topology was generated following the Martini 2.0 guidelines but this specific lipid type might
;          not have been tested and should therefore be used with care. 
;
; Description:
;   A general model phosphatidylserine (PS) lipid corresponding to atomistic e.g. C18:3(6c,9c,12c) dioctadecatrienoyl tails.
; Parameterization:
;   This topology follows the standard Martini 2.0 lipid definitions and building block rules.
; Reference(s): 
;   S.J. Marrink, A.H. de Vries, A.E. Mark. Coarse grained model for semi-quantitative lipid simulations. JPC-B, 108:750-760, 
;   2004. doi:10.1021/jp036508g 
;   S.J. Marrink, H.J. Risselada, S. Yefimov, D.P. Tieleman, A.H. de Vries. The MARTINI force field: coarse grained model for 
;   biomolecular simulations. JPC-B, 111:7812-7824, 2007. doi:10.1021/jp071097f 
;   S. Baoukina, L. Monticelli, H.J. Risselada, S.J. Marrink, D.P. Tieleman. The molecular mechanism of lipid monolayer collapse. 
;   PNAS, 105:10803-10808, 2008. doi:10.1073/pnas.0711563105 
;   T.A. Wassenaar, H.I. Ingolfsson, R.A. Bockmann, D.P. Tieleman, S.J. Marrink. Computational lipidomics with insane: a versatile 
;   tool for generating custom membranes for molecular simulations. JCTC, 150410125128004, 2015. doi:10.1021/acs.jctc.5b00209
; Created: 2015.04.20
;
;@INSANE alhead=S P, allink=G G, altail=CDDD CDDD, alname=DFPS, charge=-1.0
;@RESNTEST DFP==DFPS if: atoms[0]==CNO
;@BEADS CNO PO4 GL1 GL2 C1A D2A D3A D4A C1B D2B D3B D4B 
;@BONDS CNO-PO4 PO4-GL1 GL1-GL2 GL1-C1A C1A-D2A D2A-D3A D3A-D4A GL2-C1B C1B-D2B D2B-D3B D3B-D4B 
;

[moleculetype]
; molname      nrexcl
  DFPS          1

[atoms]
; id 	type 	resnr 	residu 	atom 	cgnr 	charge
   1 	P5 	 1 	DFPS 	CNO 	 1 	0.0 	
   2 	Qa 	 1 	DFPS 	PO4 	 2 	-1.0 	
   3 	Na 	 1 	DFPS 	GL1 	 3 	0 	
   4 	Na 	 1 	DFPS 	GL2 	 4 	0 	
   5 	C1 	 1 	DFPS 	C1A 	 5 	0 	
   6 	C4 	 1 	DFPS 	D2A 	 6 	0 	
   7 	C4 	 1 	DFPS 	D3A 	 7 	0 	
   8 	C4 	 1 	DFPS 	D4A 	 8 	0 	
   9 	C1 	 1 	DFPS 	C1B 	 9 	0 	
  10 	C4 	 1 	DFPS 	D2B 	10 	0 	
  11 	C4 	 1 	DFPS 	D3B 	11 	0 	
  12 	C4 	 1 	DFPS 	D4B 	12 	0 	

[bonds]
;  i  j 	funct 	length 	force.c.
   1  2 	1 	0.47 	1250 	
   2  3 	1 	0.47 	1250 	
   3  4 	1 	0.37 	1250 	
   3  5 	1 	0.47 	1250 	
   5  6 	1 	0.47 	1250 	
   6  7 	1 	0.47 	1250 	
   7  8 	1 	0.47 	1250 	
   4  9 	1 	0.47 	1250 	
   9 10 	1 	0.47 	1250 	
  10 11 	1 	0.47 	1250 	
  11 12 	1 	0.47 	1250 	

[angles]
;  i  j  k 	funct 	angle 	force.c.
   2  3  4 	2 	120.0 	25.0 	
   2  3  5 	2 	180.0 	25.0 	
   3  5  6 	2 	180.0 	25.0 	
   5  6  7 	2 	100.0 	10.0 	
   6  7  8 	2 	100.0 	10.0 	
   4  9 10 	2 	180.0 	25.0 	
   9 10 11 	2 	100.0 	10.0 	
  10 11 12 	2 	100.0 	10.0 	

 
#ifdef BILAYER_LIPIDHEAD_FC
    [ position_restraints ]
    ;to fix Z postion of head grop in bilayer simulation
      2     1.0      0.0      0.0     BILAYER_LIPIDHEAD_FC
#endif


#ifdef MICELLE_LIPIDHEAD_FC
    [ position_restraints ]
    ;to fix postion of head grop in micelle simulation
      2     1.0      1.0      1.0     MICELLE_LIPIDHEAD_FC
#endif


;keep lipid tails out of a cylinder along X Y Z axis to maintain the waterpore:
#ifdef  VESICLE_LIPIDTAIL_R
    #ifndef VESICLE_LIPIDTAIL_FC
        #define VESICLE_LIPIDTAIL_FC 1000
    #endif
    [ position_restraints ]
      5     2    2   -VESICLE_LIPIDTAIL_R  VESICLE_LIPIDTAIL_FC
      5     2    6   -VESICLE_LIPIDTAIL_R  VESICLE_LIPIDTAIL_FC
      5     2    7   -VESICLE_LIPIDTAIL_R  VESICLE_LIPIDTAIL_FC
      6     2    2   -VESICLE_LIPIDTAIL_R  VESICLE_LIPIDTAIL_FC
      6     2    6   -VESICLE_LIPIDTAIL_R  VESICLE_LIPIDTAIL_FC
      6     2    7   -VESICLE_LIPIDTAIL_R  VESICLE_LIPIDTAIL_FC
      7     2    2   -VESICLE_LIPIDTAIL_R  VESICLE_LIPIDTAIL_FC
      7     2    6   -VESICLE_LIPIDTAIL_R  VESICLE_LIPIDTAIL_FC
      7     2    7   -VESICLE_LIPIDTAIL_R  VESICLE_LIPIDTAIL_FC
      8     2    2   -VESICLE_LIPIDTAIL_R  VESICLE_LIPIDTAIL_FC
      8     2    6   -VESICLE_LIPIDTAIL_R  VESICLE_LIPIDTAIL_FC
      8     2    7   -VESICLE_LIPIDTAIL_R  VESICLE_LIPIDTAIL_FC
      9     2    2   -VESICLE_LIPIDTAIL_R  VESICLE_LIPIDTAIL_FC
      9     2    6   -VESICLE_LIPIDTAIL_R  VESICLE_LIPIDTAIL_FC
      9     2    7   -VESICLE_LIPIDTAIL_R  VESICLE_LIPIDTAIL_FC
     10     2    2   -VESICLE_LIPIDTAIL_R  VESICLE_LIPIDTAIL_FC
     10     2    6   -VESICLE_LIPIDTAIL_R  VESICLE_LIPIDTAIL_FC
     10     2    7   -VESICLE_LIPIDTAIL_R  VESICLE_LIPIDTAIL_FC
     11     2    2   -VESICLE_LIPIDTAIL_R  VESICLE_LIPIDTAIL_FC
     11     2    6   -VESICLE_LIPIDTAIL_R  VESICLE_LIPIDTAIL_FC
     11     2    7   -VESICLE_LIPIDTAIL_R  VESICLE_LIPIDTAIL_FC
     12     2    2   -VESICLE_LIPIDTAIL_R  VESICLE_LIPIDTAIL_FC
     12     2    6   -VESICLE_LIPIDTAIL_R  VESICLE_LIPIDTAIL_FC
     12     2    7   -VESICLE_LIPIDTAIL_R  VESICLE_LIPIDTAIL_FC
#endif


;;;;;; Martini lipid topology for di-C20:1-C22:1 PS (DGPS), generated using:
; The Martini lipid itp generator version 0.4  Args are: -o martini_v2.0_DGPS_01.itp -alname DGPS -alhead 'S P' -allink 'G G' -altail 'CCDCC CCDCC'
; WARNING: Lipids topology was generated following the Martini 2.0 guidelines but this specific lipid type might
;          not have been tested and should therefore be used with care. 
;
; Description:
;   A general model phosphatidylserine (PS) lipid corresponding to atomistic e.g. C20:1(11c) di-gondoic acid, 
;   C22:1(13c) dierucoyl tails.
; Parameterization:
;   This topology follows the standard Martini 2.0 lipid definitions and building block rules.
; Reference(s): 
;   S.J. Marrink, A.H. de Vries, A.E. Mark. Coarse grained model for semi-quantitative lipid simulations. JPC-B, 108:750-760, 
;   2004. doi:10.1021/jp036508g 
;   S.J. Marrink, H.J. Risselada, S. Yefimov, D.P. Tieleman, A.H. de Vries. The MARTINI force field: coarse grained model for 
;   biomolecular simulations. JPC-B, 111:7812-7824, 2007. doi:10.1021/jp071097f 
;   S. Baoukina, L. Monticelli, H.J. Risselada, S.J. Marrink, D.P. Tieleman. The molecular mechanism of lipid monolayer collapse. 
;   PNAS, 105:10803-10808, 2008. doi:10.1073/pnas.0711563105 
;   T.A. Wassenaar, H.I. Ingolfsson, R.A. Bockmann, D.P. Tieleman, S.J. Marrink. Computational lipidomics with insane: a versatile 
;   tool for generating custom membranes for molecular simulations. JCTC, 150410125128004, 2015. doi:10.1021/acs.jctc.5b00209
; Created: 2015.04.20
;
;@INSANE alhead=S P, allink=G G, altail=CCDCC CCDCC, alname=DGPS, charge=-1.0
;@RESNTEST DGP==DGPS if: atoms[0]==CNO
;@BEADS CNO PO4 GL1 GL2 C1A C2A D3A C4A C5A C1B C2B D3B C4B C5B 
;@BONDS CNO-PO4 PO4-GL1 GL1-GL2 GL1-C1A C1A-C2A C2A-D3A D3A-C4A C4A-C5A GL2-C1B C1B-C2B C2B-D3B D3B-C4B C4B-C5B 
;

[moleculetype]
; molname      nrexcl
  DGPS          1

[atoms]
; id 	type 	resnr 	residu 	atom 	cgnr 	charge
   1 	P5 	 1 	DGPS 	CNO 	 1 	0.0 	
   2 	Qa 	 1 	DGPS 	PO4 	 2 	-1.0 	
   3 	Na 	 1 	DGPS 	GL1 	 3 	0 	
   4 	Na 	 1 	DGPS 	GL2 	 4 	0 	
   5 	C1 	 1 	DGPS 	C1A 	 5 	0 	
   6 	C1 	 1 	DGPS 	C2A 	 6 	0 	
   7 	C3 	 1 	DGPS 	D3A 	 7 	0 	
   8 	C1 	 1 	DGPS 	C4A 	 8 	0 	
   9 	C1 	 1 	DGPS 	C5A 	 9 	0 	
  10 	C1 	 1 	DGPS 	C1B 	10 	0 	
  11 	C1 	 1 	DGPS 	C2B 	11 	0 	
  12 	C3 	 1 	DGPS 	D3B 	12 	0 	
  13 	C1 	 1 	DGPS 	C4B 	13 	0 	
  14 	C1 	 1 	DGPS 	C5B 	14 	0 	

[bonds]
;  i  j 	funct 	length 	force.c.
   1  2 	1 	0.47 	1250 	
   2  3 	1 	0.47 	1250 	
   3  4 	1 	0.37 	1250 	
   3  5 	1 	0.47 	1250 	
   5  6 	1 	0.47 	1250 	
   6  7 	1 	0.47 	1250 	
   7  8 	1 	0.47 	1250 	
   8  9 	1 	0.47 	1250 	
   4 10 	1 	0.47 	1250 	
  10 11 	1 	0.47 	1250 	
  11 12 	1 	0.47 	1250 	
  12 13 	1 	0.47 	1250 	
  13 14 	1 	0.47 	1250 	

[angles]
;  i  j  k 	funct 	angle 	force.c.
   2  3  4 	2 	120.0 	25.0 	
   2  3  5 	2 	180.0 	25.0 	
   3  5  6 	2 	180.0 	25.0 	
   5  6  7 	2 	180.0 	25.0 	
   6  7  8 	2 	120.0 	45.0 	
   7  8  9 	2 	180.0 	25.0 	
   4 10 11 	2 	180.0 	25.0 	
  10 11 12 	2 	180.0 	25.0 	
  11 12 13 	2 	120.0 	45.0 	
  12 13 14 	2 	180.0 	25.0 	

 
#ifdef BILAYER_LIPIDHEAD_FC
    [ position_restraints ]
    ;to fix Z postion of head grop in bilayer simulation
      2     1.0      0.0      0.0     BILAYER_LIPIDHEAD_FC
#endif


#ifdef MICELLE_LIPIDHEAD_FC
    [ position_restraints ]
    ;to fix postion of head grop in micelle simulation
      2     1.0      1.0      1.0     MICELLE_LIPIDHEAD_FC
#endif


;keep lipid tails out of a cylinder along X Y Z axis to maintain the waterpore:
#ifdef  VESICLE_LIPIDTAIL_R
    #ifndef VESICLE_LIPIDTAIL_FC
        #define VESICLE_LIPIDTAIL_FC 1000
    #endif
    [ position_restraints ]
      5     2    2   -VESICLE_LIPIDTAIL_R  VESICLE_LIPIDTAIL_FC
      5     2    6   -VESICLE_LIPIDTAIL_R  VESICLE_LIPIDTAIL_FC
      5     2    7   -VESICLE_LIPIDTAIL_R  VESICLE_LIPIDTAIL_FC
      6     2    2   -VESICLE_LIPIDTAIL_R  VESICLE_LIPIDTAIL_FC
      6     2    6   -VESICLE_LIPIDTAIL_R  VESICLE_LIPIDTAIL_FC
      6     2    7   -VESICLE_LIPIDTAIL_R  VESICLE_LIPIDTAIL_FC
      7     2    2   -VESICLE_LIPIDTAIL_R  VESICLE_LIPIDTAIL_FC
      7     2    6   -VESICLE_LIPIDTAIL_R  VESICLE_LIPIDTAIL_FC
      7     2    7   -VESICLE_LIPIDTAIL_R  VESICLE_LIPIDTAIL_FC
      8     2    2   -VESICLE_LIPIDTAIL_R  VESICLE_LIPIDTAIL_FC
      8     2    6   -VESICLE_LIPIDTAIL_R  VESICLE_LIPIDTAIL_FC
      8     2    7   -VESICLE_LIPIDTAIL_R  VESICLE_LIPIDTAIL_FC
      9     2    2   -VESICLE_LIPIDTAIL_R  VESICLE_LIPIDTAIL_FC
      9     2    6   -VESICLE_LIPIDTAIL_R  VESICLE_LIPIDTAIL_FC
      9     2    7   -VESICLE_LIPIDTAIL_R  VESICLE_LIPIDTAIL_FC
     10     2    2   -VESICLE_LIPIDTAIL_R  VESICLE_LIPIDTAIL_FC
     10     2    6   -VESICLE_LIPIDTAIL_R  VESICLE_LIPIDTAIL_FC
     10     2    7   -VESICLE_LIPIDTAIL_R  VESICLE_LIPIDTAIL_FC
     11     2    2   -VESICLE_LIPIDTAIL_R  VESICLE_LIPIDTAIL_FC
     11     2    6   -VESICLE_LIPIDTAIL_R  VESICLE_LIPIDTAIL_FC
     11     2    7   -VESICLE_LIPIDTAIL_R  VESICLE_LIPIDTAIL_FC
     12     2    2   -VESICLE_LIPIDTAIL_R  VESICLE_LIPIDTAIL_FC
     12     2    6   -VESICLE_LIPIDTAIL_R  VESICLE_LIPIDTAIL_FC
     12     2    7   -VESICLE_LIPIDTAIL_R  VESICLE_LIPIDTAIL_FC
     13     2    2   -VESICLE_LIPIDTAIL_R  VESICLE_LIPIDTAIL_FC
     13     2    6   -VESICLE_LIPIDTAIL_R  VESICLE_LIPIDTAIL_FC
     13     2    7   -VESICLE_LIPIDTAIL_R  VESICLE_LIPIDTAIL_FC
     14     2    2   -VESICLE_LIPIDTAIL_R  VESICLE_LIPIDTAIL_FC
     14     2    6   -VESICLE_LIPIDTAIL_R  VESICLE_LIPIDTAIL_FC
     14     2    7   -VESICLE_LIPIDTAIL_R  VESICLE_LIPIDTAIL_FC
#endif


;;;;;; Martini lipid topology for di-C16:2-C18:2 PS (DIPS), generated using:
; The Martini lipid itp generator version 0.4  Args are: -o martini_v2.0_DIPS_01.itp -alname DIPS -alhead 'S P' -allink 'G G' -altail 'CDDC CDDC'
; WARNING: Lipids topology was generated following the Martini 2.0 guidelines but this specific lipid type might
;          not have been tested and should therefore be used with care. 
;
; Description:
;   A general model phosphatidylserine (PS) lipid corresponding to atomistic e.g. C18:2(9c,12c) dilinoleoyl (DLPS or DLiPS) tails.
; Parameterization:
;   This topology follows the standard Martini 2.0 lipid definitions and building block rules.
; Reference(s): 
;   S.J. Marrink, A.H. de Vries, A.E. Mark. Coarse grained model for semi-quantitative lipid simulations. JPC-B, 108:750-760, 
;   2004. doi:10.1021/jp036508g 
;   S.J. Marrink, H.J. Risselada, S. Yefimov, D.P. Tieleman, A.H. de Vries. The MARTINI force field: coarse grained model for 
;   biomolecular simulations. JPC-B, 111:7812-7824, 2007. doi:10.1021/jp071097f 
;   S. Baoukina, L. Monticelli, H.J. Risselada, S.J. Marrink, D.P. Tieleman. The molecular mechanism of lipid monolayer collapse. 
;   PNAS, 105:10803-10808, 2008. doi:10.1073/pnas.0711563105 
;   T.A. Wassenaar, H.I. Ingolfsson, R.A. Bockmann, D.P. Tieleman, S.J. Marrink. Computational lipidomics with insane: a versatile 
;   tool for generating custom membranes for molecular simulations. JCTC, 150410125128004, 2015. doi:10.1021/acs.jctc.5b00209
; Created: 2015.04.20
;
;@INSANE alhead=S P, allink=G G, altail=CDDC CDDC, alname=DIPS, charge=-1.0
;@RESNTEST DIP==DIPS if: atoms[0]==CNO
;@BEADS CNO PO4 GL1 GL2 C1A D2A D3A C4A C1B D2B D3B C4B 
;@BONDS CNO-PO4 PO4-GL1 GL1-GL2 GL1-C1A C1A-D2A D2A-D3A D3A-C4A GL2-C1B C1B-D2B D2B-D3B D3B-C4B 
;

[moleculetype]
; molname      nrexcl
  DIPS          1

[atoms]
; id 	type 	resnr 	residu 	atom 	cgnr 	charge
   1 	P5 	 1 	DIPS 	CNO 	 1 	0.0 	
   2 	Qa 	 1 	DIPS 	PO4 	 2 	-1.0 	
   3 	Na 	 1 	DIPS 	GL1 	 3 	0 	
   4 	Na 	 1 	DIPS 	GL2 	 4 	0 	
   5 	C1 	 1 	DIPS 	C1A 	 5 	0 	
   6 	C4 	 1 	DIPS 	D2A 	 6 	0 	
   7 	C4 	 1 	DIPS 	D3A 	 7 	0 	
   8 	C1 	 1 	DIPS 	C4A 	 8 	0 	
   9 	C1 	 1 	DIPS 	C1B 	 9 	0 	
  10 	C4 	 1 	DIPS 	D2B 	10 	0 	
  11 	C4 	 1 	DIPS 	D3B 	11 	0 	
  12 	C1 	 1 	DIPS 	C4B 	12 	0 	

[bonds]
;  i  j 	funct 	length 	force.c.
   1  2 	1 	0.47 	1250 	
   2  3 	1 	0.47 	1250 	
   3  4 	1 	0.37 	1250 	
   3  5 	1 	0.47 	1250 	
   5  6 	1 	0.47 	1250 	
   6  7 	1 	0.47 	1250 	
   7  8 	1 	0.47 	1250 	
   4  9 	1 	0.47 	1250 	
   9 10 	1 	0.47 	1250 	
  10 11 	1 	0.47 	1250 	
  11 12 	1 	0.47 	1250 	

[angles]
;  i  j  k 	funct 	angle 	force.c.
   2  3  4 	2 	120.0 	25.0 	
   2  3  5 	2 	180.0 	25.0 	
   3  5  6 	2 	180.0 	25.0 	
   5  6  7 	2 	100.0 	10.0 	
   6  7  8 	2 	120.0 	45.0 	
   4  9 10 	2 	180.0 	25.0 	
   9 10 11 	2 	100.0 	10.0 	
  10 11 12 	2 	120.0 	45.0 	

 
#ifdef BILAYER_LIPIDHEAD_FC
    [ position_restraints ]
    ;to fix Z postion of head grop in bilayer simulation
      2     1.0      0.0      0.0     BILAYER_LIPIDHEAD_FC
#endif


#ifdef MICELLE_LIPIDHEAD_FC
    [ position_restraints ]
    ;to fix postion of head grop in micelle simulation
      2     1.0      1.0      1.0     MICELLE_LIPIDHEAD_FC
#endif


;keep lipid tails out of a cylinder along X Y Z axis to maintain the waterpore:
#ifdef  VESICLE_LIPIDTAIL_R
    #ifndef VESICLE_LIPIDTAIL_FC
        #define VESICLE_LIPIDTAIL_FC 1000
    #endif
    [ position_restraints ]
      5     2    2   -VESICLE_LIPIDTAIL_R  VESICLE_LIPIDTAIL_FC
      5     2    6   -VESICLE_LIPIDTAIL_R  VESICLE_LIPIDTAIL_FC
      5     2    7   -VESICLE_LIPIDTAIL_R  VESICLE_LIPIDTAIL_FC
      6     2    2   -VESICLE_LIPIDTAIL_R  VESICLE_LIPIDTAIL_FC
      6     2    6   -VESICLE_LIPIDTAIL_R  VESICLE_LIPIDTAIL_FC
      6     2    7   -VESICLE_LIPIDTAIL_R  VESICLE_LIPIDTAIL_FC
      7     2    2   -VESICLE_LIPIDTAIL_R  VESICLE_LIPIDTAIL_FC
      7     2    6   -VESICLE_LIPIDTAIL_R  VESICLE_LIPIDTAIL_FC
      7     2    7   -VESICLE_LIPIDTAIL_R  VESICLE_LIPIDTAIL_FC
      8     2    2   -VESICLE_LIPIDTAIL_R  VESICLE_LIPIDTAIL_FC
      8     2    6   -VESICLE_LIPIDTAIL_R  VESICLE_LIPIDTAIL_FC
      8     2    7   -VESICLE_LIPIDTAIL_R  VESICLE_LIPIDTAIL_FC
      9     2    2   -VESICLE_LIPIDTAIL_R  VESICLE_LIPIDTAIL_FC
      9     2    6   -VESICLE_LIPIDTAIL_R  VESICLE_LIPIDTAIL_FC
      9     2    7   -VESICLE_LIPIDTAIL_R  VESICLE_LIPIDTAIL_FC
     10     2    2   -VESICLE_LIPIDTAIL_R  VESICLE_LIPIDTAIL_FC
     10     2    6   -VESICLE_LIPIDTAIL_R  VESICLE_LIPIDTAIL_FC
     10     2    7   -VESICLE_LIPIDTAIL_R  VESICLE_LIPIDTAIL_FC
     11     2    2   -VESICLE_LIPIDTAIL_R  VESICLE_LIPIDTAIL_FC
     11     2    6   -VESICLE_LIPIDTAIL_R  VESICLE_LIPIDTAIL_FC
     11     2    7   -VESICLE_LIPIDTAIL_R  VESICLE_LIPIDTAIL_FC
     12     2    2   -VESICLE_LIPIDTAIL_R  VESICLE_LIPIDTAIL_FC
     12     2    6   -VESICLE_LIPIDTAIL_R  VESICLE_LIPIDTAIL_FC
     12     2    7   -VESICLE_LIPIDTAIL_R  VESICLE_LIPIDTAIL_FC
#endif


;;;;;; Martini lipid topology for di-C12:0-C14:0 PS (DLPS), generated using:
; The Martini lipid itp generator version 0.4  Args are: -o martini_v2.0_DLPS_01.itp -alname DLPS -alhead 'S P' -allink 'G G' -altail 'CCC CCC'
; WARNING: Lipids topology was generated following the Martini 2.0 guidelines but this specific lipid type might
;          not have been tested and should therefore be used with care. 
;
; Description:
;   A general model phosphatidylserine (PS) lipid corresponding to atomistic C12:0 dilauroyl (DLPS) - 
;   C14:0 dimyristoyl (DMPS) tails.
; Parameterization:
;   This topology follows the standard Martini 2.0 lipid definitions and building block rules.
; Reference(s): 
;   S.J. Marrink, A.H. de Vries, A.E. Mark. Coarse grained model for semi-quantitative lipid simulations. JPC-B, 108:750-760, 
;   2004. doi:10.1021/jp036508g 
;   S.J. Marrink, H.J. Risselada, S. Yefimov, D.P. Tieleman, A.H. de Vries. The MARTINI force field: coarse grained model for 
;   biomolecular simulations. JPC-B, 111:7812-7824, 2007. doi:10.1021/jp071097f 
;   S. Baoukina, L. Monticelli, H.J. Risselada, S.J. Marrink, D.P. Tieleman. The molecular mechanism of lipid monolayer collapse. 
;   PNAS, 105:10803-10808, 2008. doi:10.1073/pnas.0711563105 
;   T.A. Wassenaar, H.I. Ingolfsson, R.A. Bockmann, D.P. Tieleman, S.J. Marrink. Computational lipidomics with insane: a versatile 
;   tool for generating custom membranes for molecular simulations. JCTC, 150410125128004, 2015. doi:10.1021/acs.jctc.5b00209
; Created: 2015.04.20
;
;@INSANE alhead=S P, allink=G G, altail=CCC CCC, alname=DLPS, charge=-1.0
;@RESNTEST DLP==DLPS if: atoms[0]==CNO
;@BEADS CNO PO4 GL1 GL2 C1A C2A C3A C1B C2B C3B 
;@BONDS CNO-PO4 PO4-GL1 GL1-GL2 GL1-C1A C1A-C2A C2A-C3A GL2-C1B C1B-C2B C2B-C3B 
;

[moleculetype]
; molname      nrexcl
  DLPS          1

[atoms]
; id 	type 	resnr 	residu 	atom 	cgnr 	charge
   1 	P5 	 1 	DLPS 	CNO 	 1 	0.0 	
   2 	Qa 	 1 	DLPS 	PO4 	 2 	-1.0 	
   3 	Na 	 1 	DLPS 	GL1 	 3 	0 	
   4 	Na 	 1 	DLPS 	GL2 	 4 	0 	
   5 	C1 	 1 	DLPS 	C1A 	 5 	0 	
   6 	C1 	 1 	DLPS 	C2A 	 6 	0 	
   7 	C1 	 1 	DLPS 	C3A 	 7 	0 	
   8 	C1 	 1 	DLPS 	C1B 	 8 	0 	
   9 	C1 	 1 	DLPS 	C2B 	 9 	0 	
  10 	C1 	 1 	DLPS 	C3B 	10 	0 	

[bonds]
;  i  j 	funct 	length 	force.c.
   1  2 	1 	0.47 	1250 	
   2  3 	1 	0.47 	1250 	
   3  4 	1 	0.37 	1250 	
   3  5 	1 	0.47 	1250 	
   5  6 	1 	0.47 	1250 	
   6  7 	1 	0.47 	1250 	
   4  8 	1 	0.47 	1250 	
   8  9 	1 	0.47 	1250 	
   9 10 	1 	0.47 	1250 	

[angles]
;  i  j  k 	funct 	angle 	force.c.
   2  3  4 	2 	120.0 	25.0 	
   2  3  5 	2 	180.0 	25.0 	
   3  5  6 	2 	180.0 	25.0 	
   5  6  7 	2 	180.0 	25.0 	
   4  8  9 	2 	180.0 	25.0 	
   8  9 10 	2 	180.0 	25.0 	

 
#ifdef BILAYER_LIPIDHEAD_FC
    [ position_restraints ]
    ;to fix Z postion of head grop in bilayer simulation
      2     1.0      0.0      0.0     BILAYER_LIPIDHEAD_FC
#endif


#ifdef MICELLE_LIPIDHEAD_FC
    [ position_restraints ]
    ;to fix postion of head grop in micelle simulation
      2     1.0      1.0      1.0     MICELLE_LIPIDHEAD_FC
#endif


;keep lipid tails out of a cylinder along X Y Z axis to maintain the waterpore:
#ifdef  VESICLE_LIPIDTAIL_R
    #ifndef VESICLE_LIPIDTAIL_FC
        #define VESICLE_LIPIDTAIL_FC 1000
    #endif
    [ position_restraints ]
      5     2    2   -VESICLE_LIPIDTAIL_R  VESICLE_LIPIDTAIL_FC
      5     2    6   -VESICLE_LIPIDTAIL_R  VESICLE_LIPIDTAIL_FC
      5     2    7   -VESICLE_LIPIDTAIL_R  VESICLE_LIPIDTAIL_FC
      6     2    2   -VESICLE_LIPIDTAIL_R  VESICLE_LIPIDTAIL_FC
      6     2    6   -VESICLE_LIPIDTAIL_R  VESICLE_LIPIDTAIL_FC
      6     2    7   -VESICLE_LIPIDTAIL_R  VESICLE_LIPIDTAIL_FC
      7     2    2   -VESICLE_LIPIDTAIL_R  VESICLE_LIPIDTAIL_FC
      7     2    6   -VESICLE_LIPIDTAIL_R  VESICLE_LIPIDTAIL_FC
      7     2    7   -VESICLE_LIPIDTAIL_R  VESICLE_LIPIDTAIL_FC
      8     2    2   -VESICLE_LIPIDTAIL_R  VESICLE_LIPIDTAIL_FC
      8     2    6   -VESICLE_LIPIDTAIL_R  VESICLE_LIPIDTAIL_FC
      8     2    7   -VESICLE_LIPIDTAIL_R  VESICLE_LIPIDTAIL_FC
      9     2    2   -VESICLE_LIPIDTAIL_R  VESICLE_LIPIDTAIL_FC
      9     2    6   -VESICLE_LIPIDTAIL_R  VESICLE_LIPIDTAIL_FC
      9     2    7   -VESICLE_LIPIDTAIL_R  VESICLE_LIPIDTAIL_FC
     10     2    2   -VESICLE_LIPIDTAIL_R  VESICLE_LIPIDTAIL_FC
     10     2    6   -VESICLE_LIPIDTAIL_R  VESICLE_LIPIDTAIL_FC
     10     2    7   -VESICLE_LIPIDTAIL_R  VESICLE_LIPIDTAIL_FC
#endif


;;;;;; Martini lipid topology for di-C24:1-C26:1 PS (DNPS), generated using:
; The Martini lipid itp generator version 0.4  Args are: -o martini_v2.0_DNPS_01.itp -alname DNPS -alhead 'S P' -allink 'G G' -altail 'CCCDCC CCCDCC'
; WARNING: Lipids topology was generated following the Martini 2.0 guidelines but this specific lipid type might
;          not have been tested and should therefore be used with care. 
;
; Description:
;   A general model phosphatidylserine (PS) lipid corresponding to atomistic e.g. C24:1(9c) di-nervonic acid, C26:1(9c) tails.
; Parameterization:
;   This topology follows the standard Martini 2.0 lipid definitions and building block rules.
; Reference(s): 
;   S.J. Marrink, A.H. de Vries, A.E. Mark. Coarse grained model for semi-quantitative lipid simulations. JPC-B, 108:750-760, 
;   2004. doi:10.1021/jp036508g 
;   S.J. Marrink, H.J. Risselada, S. Yefimov, D.P. Tieleman, A.H. de Vries. The MARTINI force field: coarse grained model for 
;   biomolecular simulations. JPC-B, 111:7812-7824, 2007. doi:10.1021/jp071097f 
;   S. Baoukina, L. Monticelli, H.J. Risselada, S.J. Marrink, D.P. Tieleman. The molecular mechanism of lipid monolayer collapse. 
;   PNAS, 105:10803-10808, 2008. doi:10.1073/pnas.0711563105 
;   T.A. Wassenaar, H.I. Ingolfsson, R.A. Bockmann, D.P. Tieleman, S.J. Marrink. Computational lipidomics with insane: a versatile 
;   tool for generating custom membranes for molecular simulations. JCTC, 150410125128004, 2015. doi:10.1021/acs.jctc.5b00209
; Created: 2015.04.20
;
;@INSANE alhead=S P, allink=G G, altail=CCCDCC CCCDCC, alname=DNPS, charge=-1.0
;@RESNTEST DNP==DNPS if: atoms[0]==CNO
;@BEADS CNO PO4 GL1 GL2 C1A C2A C3A D4A C5A C6A C1B C2B C3B D4B C5B C6B 
;@BONDS CNO-PO4 PO4-GL1 GL1-GL2 GL1-C1A C1A-C2A C2A-C3A C3A-D4A D4A-C5A C5A-C6A GL2-C1B C1B-C2B C2B-C3B C3B-D4B D4B-C5B C5B-C6B 
;

[moleculetype]
; molname      nrexcl
  DNPS          1

[atoms]
; id 	type 	resnr 	residu 	atom 	cgnr 	charge
   1 	P5 	 1 	DNPS 	CNO 	 1 	0.0 	
   2 	Qa 	 1 	DNPS 	PO4 	 2 	-1.0 	
   3 	Na 	 1 	DNPS 	GL1 	 3 	0 	
   4 	Na 	 1 	DNPS 	GL2 	 4 	0 	
   5 	C1 	 1 	DNPS 	C1A 	 5 	0 	
   6 	C1 	 1 	DNPS 	C2A 	 6 	0 	
   7 	C1 	 1 	DNPS 	C3A 	 7 	0 	
   8 	C3 	 1 	DNPS 	D4A 	 8 	0 	
   9 	C1 	 1 	DNPS 	C5A 	 9 	0 	
  10 	C1 	 1 	DNPS 	C6A 	10 	0 	
  11 	C1 	 1 	DNPS 	C1B 	11 	0 	
  12 	C1 	 1 	DNPS 	C2B 	12 	0 	
  13 	C1 	 1 	DNPS 	C3B 	13 	0 	
  14 	C3 	 1 	DNPS 	D4B 	14 	0 	
  15 	C1 	 1 	DNPS 	C5B 	15 	0 	
  16 	C1 	 1 	DNPS 	C6B 	16 	0 	

[bonds]
;  i  j 	funct 	length 	force.c.
   1  2 	1 	0.47 	1250 	
   2  3 	1 	0.47 	1250 	
   3  4 	1 	0.37 	1250 	
   3  5 	1 	0.47 	1250 	
   5  6 	1 	0.47 	1250 	
   6  7 	1 	0.47 	1250 	
   7  8 	1 	0.47 	1250 	
   8  9 	1 	0.47 	1250 	
   9 10 	1 	0.47 	1250 	
   4 11 	1 	0.47 	1250 	
  11 12 	1 	0.47 	1250 	
  12 13 	1 	0.47 	1250 	
  13 14 	1 	0.47 	1250 	
  14 15 	1 	0.47 	1250 	
  15 16 	1 	0.47 	1250 	

[angles]
;  i  j  k 	funct 	angle 	force.c.
   2  3  4 	2 	120.0 	25.0 	
   2  3  5 	2 	180.0 	25.0 	
   3  5  6 	2 	180.0 	25.0 	
   5  6  7 	2 	180.0 	25.0 	
   6  7  8 	2 	180.0 	25.0 	
   7  8  9 	2 	120.0 	45.0 	
   8  9 10 	2 	180.0 	25.0 	
   4 11 12 	2 	180.0 	25.0 	
  11 12 13 	2 	180.0 	25.0 	
  12 13 14 	2 	180.0 	25.0 	
  13 14 15 	2 	120.0 	45.0 	
  14 15 16 	2 	180.0 	25.0 	

 
#ifdef BILAYER_LIPIDHEAD_FC
    [ position_restraints ]
    ;to fix Z postion of head grop in bilayer simulation
      2     1.0      0.0      0.0     BILAYER_LIPIDHEAD_FC
#endif


#ifdef MICELLE_LIPIDHEAD_FC
    [ position_restraints ]
    ;to fix postion of head grop in micelle simulation
      2     1.0      1.0      1.0     MICELLE_LIPIDHEAD_FC
#endif


;keep lipid tails out of a cylinder along X Y Z axis to maintain the waterpore:
#ifdef  VESICLE_LIPIDTAIL_R
    #ifndef VESICLE_LIPIDTAIL_FC
        #define VESICLE_LIPIDTAIL_FC 1000
    #endif
    [ position_restraints ]
      5     2    2   -VESICLE_LIPIDTAIL_R  VESICLE_LIPIDTAIL_FC
      5     2    6   -VESICLE_LIPIDTAIL_R  VESICLE_LIPIDTAIL_FC
      5     2    7   -VESICLE_LIPIDTAIL_R  VESICLE_LIPIDTAIL_FC
      6     2    2   -VESICLE_LIPIDTAIL_R  VESICLE_LIPIDTAIL_FC
      6     2    6   -VESICLE_LIPIDTAIL_R  VESICLE_LIPIDTAIL_FC
      6     2    7   -VESICLE_LIPIDTAIL_R  VESICLE_LIPIDTAIL_FC
      7     2    2   -VESICLE_LIPIDTAIL_R  VESICLE_LIPIDTAIL_FC
      7     2    6   -VESICLE_LIPIDTAIL_R  VESICLE_LIPIDTAIL_FC
      7     2    7   -VESICLE_LIPIDTAIL_R  VESICLE_LIPIDTAIL_FC
      8     2    2   -VESICLE_LIPIDTAIL_R  VESICLE_LIPIDTAIL_FC
      8     2    6   -VESICLE_LIPIDTAIL_R  VESICLE_LIPIDTAIL_FC
      8     2    7   -VESICLE_LIPIDTAIL_R  VESICLE_LIPIDTAIL_FC
      9     2    2   -VESICLE_LIPIDTAIL_R  VESICLE_LIPIDTAIL_FC
      9     2    6   -VESICLE_LIPIDTAIL_R  VESICLE_LIPIDTAIL_FC
      9     2    7   -VESICLE_LIPIDTAIL_R  VESICLE_LIPIDTAIL_FC
     10     2    2   -VESICLE_LIPIDTAIL_R  VESICLE_LIPIDTAIL_FC
     10     2    6   -VESICLE_LIPIDTAIL_R  VESICLE_LIPIDTAIL_FC
     10     2    7   -VESICLE_LIPIDTAIL_R  VESICLE_LIPIDTAIL_FC
     11     2    2   -VESICLE_LIPIDTAIL_R  VESICLE_LIPIDTAIL_FC
     11     2    6   -VESICLE_LIPIDTAIL_R  VESICLE_LIPIDTAIL_FC
     11     2    7   -VESICLE_LIPIDTAIL_R  VESICLE_LIPIDTAIL_FC
     12     2    2   -VESICLE_LIPIDTAIL_R  VESICLE_LIPIDTAIL_FC
     12     2    6   -VESICLE_LIPIDTAIL_R  VESICLE_LIPIDTAIL_FC
     12     2    7   -VESICLE_LIPIDTAIL_R  VESICLE_LIPIDTAIL_FC
     13     2    2   -VESICLE_LIPIDTAIL_R  VESICLE_LIPIDTAIL_FC
     13     2    6   -VESICLE_LIPIDTAIL_R  VESICLE_LIPIDTAIL_FC
     13     2    7   -VESICLE_LIPIDTAIL_R  VESICLE_LIPIDTAIL_FC
     14     2    2   -VESICLE_LIPIDTAIL_R  VESICLE_LIPIDTAIL_FC
     14     2    6   -VESICLE_LIPIDTAIL_R  VESICLE_LIPIDTAIL_FC
     14     2    7   -VESICLE_LIPIDTAIL_R  VESICLE_LIPIDTAIL_FC
     15     2    2   -VESICLE_LIPIDTAIL_R  VESICLE_LIPIDTAIL_FC
     15     2    6   -VESICLE_LIPIDTAIL_R  VESICLE_LIPIDTAIL_FC
     15     2    7   -VESICLE_LIPIDTAIL_R  VESICLE_LIPIDTAIL_FC
     16     2    2   -VESICLE_LIPIDTAIL_R  VESICLE_LIPIDTAIL_FC
     16     2    6   -VESICLE_LIPIDTAIL_R  VESICLE_LIPIDTAIL_FC
     16     2    7   -VESICLE_LIPIDTAIL_R  VESICLE_LIPIDTAIL_FC
#endif


;;;;;; Martini lipid topology for di-C16:1-C18:1 PS (DOPS), generated using:
; The Martini lipid itp generator version 0.4  Args are: -o martini_v2.0_DOPS_01.itp -alname DOPS -alhead 'S P' -allink 'G G' -altail 'CDCC CDCC'
; WARNING: Lipids topology was generated following the Martini 2.0 guidelines but this specific lipid type might
;          not have been tested and should therefore be used with care. 
;
; Description:
;   A general model phosphatidylserine (PS) lipid corresponding to atomistic e.g. C16:1(9c), C18:1(9c) dioleoyl (DOPS) tails.
; Parameterization:
;   This topology follows the standard Martini 2.0 lipid definitions and building block rules.
; Reference(s): 
;   S.J. Marrink, A.H. de Vries, A.E. Mark. Coarse grained model for semi-quantitative lipid simulations. JPC-B, 108:750-760, 
;   2004. doi:10.1021/jp036508g 
;   S.J. Marrink, H.J. Risselada, S. Yefimov, D.P. Tieleman, A.H. de Vries. The MARTINI force field: coarse grained model for 
;   biomolecular simulations. JPC-B, 111:7812-7824, 2007. doi:10.1021/jp071097f 
;   S. Baoukina, L. Monticelli, H.J. Risselada, S.J. Marrink, D.P. Tieleman. The molecular mechanism of lipid monolayer collapse. 
;   PNAS, 105:10803-10808, 2008. doi:10.1073/pnas.0711563105 
;   T.A. Wassenaar, H.I. Ingolfsson, R.A. Bockmann, D.P. Tieleman, S.J. Marrink. Computational lipidomics with insane: a versatile 
;   tool for generating custom membranes for molecular simulations. JCTC, 150410125128004, 2015. doi:10.1021/acs.jctc.5b00209
; Created: 2015.04.20
;
;@INSANE alhead=S P, allink=G G, altail=CDCC CDCC, alname=DOPS, charge=-1.0
;@RESNTEST DOP==DOPS if: atoms[0]==CNO
;@BEADS CNO PO4 GL1 GL2 C1A D2A C3A C4A C1B D2B C3B C4B 
;@BONDS CNO-PO4 PO4-GL1 GL1-GL2 GL1-C1A C1A-D2A D2A-C3A C3A-C4A GL2-C1B C1B-D2B D2B-C3B C3B-C4B 
;

[moleculetype]
; molname      nrexcl
  DOPS          1

[atoms]
; id 	type 	resnr 	residu 	atom 	cgnr 	charge
   1 	P5 	 1 	DOPS 	CNO 	 1 	0.0 	
   2 	Qa 	 1 	DOPS 	PO4 	 2 	-1.0 	
   3 	Na 	 1 	DOPS 	GL1 	 3 	0 	
   4 	Na 	 1 	DOPS 	GL2 	 4 	0 	
   5 	C1 	 1 	DOPS 	C1A 	 5 	0 	
   6 	C3 	 1 	DOPS 	D2A 	 6 	0 	
   7 	C1 	 1 	DOPS 	C3A 	 7 	0 	
   8 	C1 	 1 	DOPS 	C4A 	 8 	0 	
   9 	C1 	 1 	DOPS 	C1B 	 9 	0 	
  10 	C3 	 1 	DOPS 	D2B 	10 	0 	
  11 	C1 	 1 	DOPS 	C3B 	11 	0 	
  12 	C1 	 1 	DOPS 	C4B 	12 	0 	

[bonds]
;  i  j 	funct 	length 	force.c.
   1  2 	1 	0.47 	1250 	
   2  3 	1 	0.47 	1250 	
   3  4 	1 	0.37 	1250 	
   3  5 	1 	0.47 	1250 	
   5  6 	1 	0.47 	1250 	
   6  7 	1 	0.47 	1250 	
   7  8 	1 	0.47 	1250 	
   4  9 	1 	0.47 	1250 	
   9 10 	1 	0.47 	1250 	
  10 11 	1 	0.47 	1250 	
  11 12 	1 	0.47 	1250 	

[angles]
;  i  j  k 	funct 	angle 	force.c.
   2  3  4 	2 	120.0 	25.0 	
   2  3  5 	2 	180.0 	25.0 	
   3  5  6 	2 	180.0 	25.0 	
   5  6  7 	2 	120.0 	45.0 	
   6  7  8 	2 	180.0 	25.0 	
   4  9 10 	2 	180.0 	25.0 	
   9 10 11 	2 	120.0 	45.0 	
  10 11 12 	2 	180.0 	25.0 	

 
#ifdef BILAYER_LIPIDHEAD_FC
    [ position_restraints ]
    ;to fix Z postion of head grop in bilayer simulation
      2     1.0      0.0      0.0     BILAYER_LIPIDHEAD_FC
#endif


#ifdef MICELLE_LIPIDHEAD_FC
    [ position_restraints ]
    ;to fix postion of head grop in micelle simulation
      2     1.0      1.0      1.0     MICELLE_LIPIDHEAD_FC
#endif


;keep lipid tails out of a cylinder along X Y Z axis to maintain the waterpore:
#ifdef  VESICLE_LIPIDTAIL_R
    #ifndef VESICLE_LIPIDTAIL_FC
        #define VESICLE_LIPIDTAIL_FC 1000
    #endif
    [ position_restraints ]
      5     2    2   -VESICLE_LIPIDTAIL_R  VESICLE_LIPIDTAIL_FC
      5     2    6   -VESICLE_LIPIDTAIL_R  VESICLE_LIPIDTAIL_FC
      5     2    7   -VESICLE_LIPIDTAIL_R  VESICLE_LIPIDTAIL_FC
      6     2    2   -VESICLE_LIPIDTAIL_R  VESICLE_LIPIDTAIL_FC
      6     2    6   -VESICLE_LIPIDTAIL_R  VESICLE_LIPIDTAIL_FC
      6     2    7   -VESICLE_LIPIDTAIL_R  VESICLE_LIPIDTAIL_FC
      7     2    2   -VESICLE_LIPIDTAIL_R  VESICLE_LIPIDTAIL_FC
      7     2    6   -VESICLE_LIPIDTAIL_R  VESICLE_LIPIDTAIL_FC
      7     2    7   -VESICLE_LIPIDTAIL_R  VESICLE_LIPIDTAIL_FC
      8     2    2   -VESICLE_LIPIDTAIL_R  VESICLE_LIPIDTAIL_FC
      8     2    6   -VESICLE_LIPIDTAIL_R  VESICLE_LIPIDTAIL_FC
      8     2    7   -VESICLE_LIPIDTAIL_R  VESICLE_LIPIDTAIL_FC
      9     2    2   -VESICLE_LIPIDTAIL_R  VESICLE_LIPIDTAIL_FC
      9     2    6   -VESICLE_LIPIDTAIL_R  VESICLE_LIPIDTAIL_FC
      9     2    7   -VESICLE_LIPIDTAIL_R  VESICLE_LIPIDTAIL_FC
     10     2    2   -VESICLE_LIPIDTAIL_R  VESICLE_LIPIDTAIL_FC
     10     2    6   -VESICLE_LIPIDTAIL_R  VESICLE_LIPIDTAIL_FC
     10     2    7   -VESICLE_LIPIDTAIL_R  VESICLE_LIPIDTAIL_FC
     11     2    2   -VESICLE_LIPIDTAIL_R  VESICLE_LIPIDTAIL_FC
     11     2    6   -VESICLE_LIPIDTAIL_R  VESICLE_LIPIDTAIL_FC
     11     2    7   -VESICLE_LIPIDTAIL_R  VESICLE_LIPIDTAIL_FC
     12     2    2   -VESICLE_LIPIDTAIL_R  VESICLE_LIPIDTAIL_FC
     12     2    6   -VESICLE_LIPIDTAIL_R  VESICLE_LIPIDTAIL_FC
     12     2    7   -VESICLE_LIPIDTAIL_R  VESICLE_LIPIDTAIL_FC
#endif


;;;;;; Martini lipid topology for di-C16:0-C18:0 PS (DPPS), generated using:
; The Martini lipid itp generator version 0.4  Args are: -o martini_v2.0_DPPS_01.itp -alname DPPS -alhead 'S P' -allink 'G G' -altail 'CCCC CCCC'
; WARNING: Lipids topology was generated following the Martini 2.0 guidelines but this specific lipid type might
;          not have been tested and should therefore be used with care. 
;
; Description:
;   A general model phosphatidylserine (PS) lipid corresponding to atomistic C16:0 dipalmitoyl (DPPS) - 
;   C18:0 distearoyl (DSPS) tails.
; Parameterization:
;   This topology follows the standard Martini 2.0 lipid definitions and building block rules.
; Reference(s): 
;   S.J. Marrink, A.H. de Vries, A.E. Mark. Coarse grained model for semi-quantitative lipid simulations. JPC-B, 108:750-760, 
;   2004. doi:10.1021/jp036508g 
;   S.J. Marrink, H.J. Risselada, S. Yefimov, D.P. Tieleman, A.H. de Vries. The MARTINI force field: coarse grained model for 
;   biomolecular simulations. JPC-B, 111:7812-7824, 2007. doi:10.1021/jp071097f 
;   S. Baoukina, L. Monticelli, H.J. Risselada, S.J. Marrink, D.P. Tieleman. The molecular mechanism of lipid monolayer collapse. 
;   PNAS, 105:10803-10808, 2008. doi:10.1073/pnas.0711563105 
;   T.A. Wassenaar, H.I. Ingolfsson, R.A. Bockmann, D.P. Tieleman, S.J. Marrink. Computational lipidomics with insane: a versatile 
;   tool for generating custom membranes for molecular simulations. JCTC, 150410125128004, 2015. doi:10.1021/acs.jctc.5b00209
; Created: 2015.04.20
;
;@INSANE alhead=S P, allink=G G, altail=CCCC CCCC, alname=DPPS, charge=-1.0
;@RESNTEST DPP==DPPS if: atoms[0]==CNO
;@BEADS CNO PO4 GL1 GL2 C1A C2A C3A C4A C1B C2B C3B C4B 
;@BONDS CNO-PO4 PO4-GL1 GL1-GL2 GL1-C1A C1A-C2A C2A-C3A C3A-C4A GL2-C1B C1B-C2B C2B-C3B C3B-C4B 
;

[moleculetype]
; molname      nrexcl
  DPPS          1

[atoms]
; id 	type 	resnr 	residu 	atom 	cgnr 	charge
   1 	P5 	 1 	DPPS 	CNO 	 1 	0.0 	
   2 	Qa 	 1 	DPPS 	PO4 	 2 	-1.0 	
   3 	Na 	 1 	DPPS 	GL1 	 3 	0 	
   4 	Na 	 1 	DPPS 	GL2 	 4 	0 	
   5 	C1 	 1 	DPPS 	C1A 	 5 	0 	
   6 	C1 	 1 	DPPS 	C2A 	 6 	0 	
   7 	C1 	 1 	DPPS 	C3A 	 7 	0 	
   8 	C1 	 1 	DPPS 	C4A 	 8 	0 	
   9 	C1 	 1 	DPPS 	C1B 	 9 	0 	
  10 	C1 	 1 	DPPS 	C2B 	10 	0 	
  11 	C1 	 1 	DPPS 	C3B 	11 	0 	
  12 	C1 	 1 	DPPS 	C4B 	12 	0 	

[bonds]
;  i  j 	funct 	length 	force.c.
   1  2 	1 	0.47 	1250 	
   2  3 	1 	0.47 	1250 	
   3  4 	1 	0.37 	1250 	
   3  5 	1 	0.47 	1250 	
   5  6 	1 	0.47 	1250 	
   6  7 	1 	0.47 	1250 	
   7  8 	1 	0.47 	1250 	
   4  9 	1 	0.47 	1250 	
   9 10 	1 	0.47 	1250 	
  10 11 	1 	0.47 	1250 	
  11 12 	1 	0.47 	1250 	

[angles]
;  i  j  k 	funct 	angle 	force.c.
   2  3  4 	2 	120.0 	25.0 	
   2  3  5 	2 	180.0 	25.0 	
   3  5  6 	2 	180.0 	25.0 	
   5  6  7 	2 	180.0 	25.0 	
   6  7  8 	2 	180.0 	25.0 	
   4  9 10 	2 	180.0 	25.0 	
   9 10 11 	2 	180.0 	25.0 	
  10 11 12 	2 	180.0 	25.0 	

 
#ifdef BILAYER_LIPIDHEAD_FC
    [ position_restraints ]
    ;to fix Z postion of head grop in bilayer simulation
      2     1.0      0.0      0.0     BILAYER_LIPIDHEAD_FC
#endif


#ifdef MICELLE_LIPIDHEAD_FC
    [ position_restraints ]
    ;to fix postion of head grop in micelle simulation
      2     1.0      1.0      1.0     MICELLE_LIPIDHEAD_FC
#endif


;keep lipid tails out of a cylinder along X Y Z axis to maintain the waterpore:
#ifdef  VESICLE_LIPIDTAIL_R
    #ifndef VESICLE_LIPIDTAIL_FC
        #define VESICLE_LIPIDTAIL_FC 1000
    #endif
    [ position_restraints ]
      5     2    2   -VESICLE_LIPIDTAIL_R  VESICLE_LIPIDTAIL_FC
      5     2    6   -VESICLE_LIPIDTAIL_R  VESICLE_LIPIDTAIL_FC
      5     2    7   -VESICLE_LIPIDTAIL_R  VESICLE_LIPIDTAIL_FC
      6     2    2   -VESICLE_LIPIDTAIL_R  VESICLE_LIPIDTAIL_FC
      6     2    6   -VESICLE_LIPIDTAIL_R  VESICLE_LIPIDTAIL_FC
      6     2    7   -VESICLE_LIPIDTAIL_R  VESICLE_LIPIDTAIL_FC
      7     2    2   -VESICLE_LIPIDTAIL_R  VESICLE_LIPIDTAIL_FC
      7     2    6   -VESICLE_LIPIDTAIL_R  VESICLE_LIPIDTAIL_FC
      7     2    7   -VESICLE_LIPIDTAIL_R  VESICLE_LIPIDTAIL_FC
      8     2    2   -VESICLE_LIPIDTAIL_R  VESICLE_LIPIDTAIL_FC
      8     2    6   -VESICLE_LIPIDTAIL_R  VESICLE_LIPIDTAIL_FC
      8     2    7   -VESICLE_LIPIDTAIL_R  VESICLE_LIPIDTAIL_FC
      9     2    2   -VESICLE_LIPIDTAIL_R  VESICLE_LIPIDTAIL_FC
      9     2    6   -VESICLE_LIPIDTAIL_R  VESICLE_LIPIDTAIL_FC
      9     2    7   -VESICLE_LIPIDTAIL_R  VESICLE_LIPIDTAIL_FC
     10     2    2   -VESICLE_LIPIDTAIL_R  VESICLE_LIPIDTAIL_FC
     10     2    6   -VESICLE_LIPIDTAIL_R  VESICLE_LIPIDTAIL_FC
     10     2    7   -VESICLE_LIPIDTAIL_R  VESICLE_LIPIDTAIL_FC
     11     2    2   -VESICLE_LIPIDTAIL_R  VESICLE_LIPIDTAIL_FC
     11     2    6   -VESICLE_LIPIDTAIL_R  VESICLE_LIPIDTAIL_FC
     11     2    7   -VESICLE_LIPIDTAIL_R  VESICLE_LIPIDTAIL_FC
     12     2    2   -VESICLE_LIPIDTAIL_R  VESICLE_LIPIDTAIL_FC
     12     2    6   -VESICLE_LIPIDTAIL_R  VESICLE_LIPIDTAIL_FC
     12     2    7   -VESICLE_LIPIDTAIL_R  VESICLE_LIPIDTAIL_FC
#endif


;;;;;; Martini lipid topology for di-C24:6-C26:6 PS (DRPS), generated using:
; The Martini lipid itp generator version 0.4  Args are: -o martini_v2.0_DRPS_01.itp -alname DRPS -alhead 'S P' -allink 'G G' -altail 'DDDDDD DDDDDD'
; WARNING: Lipids topology was generated following the Martini 2.0 guidelines but this specific lipid type might
;          not have been tested and should therefore be used with care. 
;
; Description:
;   A general model phosphatidylserine (PS) lipid corresponding to atomistic e.g. C24:6(6c,9c,12c,15c,18c,21c) nisinic acid tails.
; Parameterization:
;   This topology follows the standard Martini 2.0 lipid definitions and building block rules.
; Reference(s): 
;   S.J. Marrink, A.H. de Vries, A.E. Mark. Coarse grained model for semi-quantitative lipid simulations. JPC-B, 108:750-760, 
;   2004. doi:10.1021/jp036508g 
;   S.J. Marrink, H.J. Risselada, S. Yefimov, D.P. Tieleman, A.H. de Vries. The MARTINI force field: coarse grained model for 
;   biomolecular simulations. JPC-B, 111:7812-7824, 2007. doi:10.1021/jp071097f 
;   S. Baoukina, L. Monticelli, H.J. Risselada, S.J. Marrink, D.P. Tieleman. The molecular mechanism of lipid monolayer collapse. 
;   PNAS, 105:10803-10808, 2008. doi:10.1073/pnas.0711563105 
;   T.A. Wassenaar, H.I. Ingolfsson, R.A. Bockmann, D.P. Tieleman, S.J. Marrink. Computational lipidomics with insane: a versatile 
;   tool for generating custom membranes for molecular simulations. JCTC, 150410125128004, 2015. doi:10.1021/acs.jctc.5b00209
; Created: 2015.04.20
;
;@INSANE alhead=S P, allink=G G, altail=DDDDDD DDDDDD, alname=DRPS, charge=-1.0
;@RESNTEST DRP==DRPS if: atoms[0]==CNO
;@BEADS CNO PO4 GL1 GL2 D1A D2A D3A D4A D5A D6A D1B D2B D3B D4B D5B D6B 
;@BONDS CNO-PO4 PO4-GL1 GL1-GL2 GL1-D1A D1A-D2A D2A-D3A D3A-D4A D4A-D5A D5A-D6A GL2-D1B D1B-D2B D2B-D3B D3B-D4B D4B-D5B D5B-D6B 
;

[moleculetype]
; molname      nrexcl
  DRPS          1

[atoms]
; id 	type 	resnr 	residu 	atom 	cgnr 	charge
   1 	P5 	 1 	DRPS 	CNO 	 1 	0.0 	
   2 	Qa 	 1 	DRPS 	PO4 	 2 	-1.0 	
   3 	Na 	 1 	DRPS 	GL1 	 3 	0 	
   4 	Na 	 1 	DRPS 	GL2 	 4 	0 	
   5 	C4 	 1 	DRPS 	D1A 	 5 	0 	
   6 	C4 	 1 	DRPS 	D2A 	 6 	0 	
   7 	C4 	 1 	DRPS 	D3A 	 7 	0 	
   8 	C4 	 1 	DRPS 	D4A 	 8 	0 	
   9 	C4 	 1 	DRPS 	D5A 	 9 	0 	
  10 	C4 	 1 	DRPS 	D6A 	10 	0 	
  11 	C4 	 1 	DRPS 	D1B 	11 	0 	
  12 	C4 	 1 	DRPS 	D2B 	12 	0 	
  13 	C4 	 1 	DRPS 	D3B 	13 	0 	
  14 	C4 	 1 	DRPS 	D4B 	14 	0 	
  15 	C4 	 1 	DRPS 	D5B 	15 	0 	
  16 	C4 	 1 	DRPS 	D6B 	16 	0 	

[bonds]
;  i  j 	funct 	length 	force.c.
   1  2 	1 	0.47 	1250 	
   2  3 	1 	0.47 	1250 	
   3  4 	1 	0.37 	1250 	
   3  5 	1 	0.47 	1250 	
   5  6 	1 	0.47 	1250 	
   6  7 	1 	0.47 	1250 	
   7  8 	1 	0.47 	1250 	
   8  9 	1 	0.47 	1250 	
   9 10 	1 	0.47 	1250 	
   4 11 	1 	0.47 	1250 	
  11 12 	1 	0.47 	1250 	
  12 13 	1 	0.47 	1250 	
  13 14 	1 	0.47 	1250 	
  14 15 	1 	0.47 	1250 	
  15 16 	1 	0.47 	1250 	

[angles]
;  i  j  k 	funct 	angle 	force.c.
   2  3  4 	2 	120.0 	25.0 	
   2  3  5 	2 	180.0 	25.0 	
   3  5  6 	2 	100.0 	10.0 	
   5  6  7 	2 	100.0 	10.0 	
   6  7  8 	2 	100.0 	10.0 	
   7  8  9 	2 	100.0 	10.0 	
   8  9 10 	2 	100.0 	10.0 	
   4 11 12 	2 	100.0 	10.0 	
  11 12 13 	2 	100.0 	10.0 	
  12 13 14 	2 	100.0 	10.0 	
  13 14 15 	2 	100.0 	10.0 	
  14 15 16 	2 	100.0 	10.0 	

 
#ifdef BILAYER_LIPIDHEAD_FC
    [ position_restraints ]
    ;to fix Z postion of head grop in bilayer simulation
      2     1.0      0.0      0.0     BILAYER_LIPIDHEAD_FC
#endif


#ifdef MICELLE_LIPIDHEAD_FC
    [ position_restraints ]
    ;to fix postion of head grop in micelle simulation
      2     1.0      1.0      1.0     MICELLE_LIPIDHEAD_FC
#endif


;keep lipid tails out of a cylinder along X Y Z axis to maintain the waterpore:
#ifdef  VESICLE_LIPIDTAIL_R
    #ifndef VESICLE_LIPIDTAIL_FC
        #define VESICLE_LIPIDTAIL_FC 1000
    #endif
    [ position_restraints ]
      5     2    2   -VESICLE_LIPIDTAIL_R  VESICLE_LIPIDTAIL_FC
      5     2    6   -VESICLE_LIPIDTAIL_R  VESICLE_LIPIDTAIL_FC
      5     2    7   -VESICLE_LIPIDTAIL_R  VESICLE_LIPIDTAIL_FC
      6     2    2   -VESICLE_LIPIDTAIL_R  VESICLE_LIPIDTAIL_FC
      6     2    6   -VESICLE_LIPIDTAIL_R  VESICLE_LIPIDTAIL_FC
      6     2    7   -VESICLE_LIPIDTAIL_R  VESICLE_LIPIDTAIL_FC
      7     2    2   -VESICLE_LIPIDTAIL_R  VESICLE_LIPIDTAIL_FC
      7     2    6   -VESICLE_LIPIDTAIL_R  VESICLE_LIPIDTAIL_FC
      7     2    7   -VESICLE_LIPIDTAIL_R  VESICLE_LIPIDTAIL_FC
      8     2    2   -VESICLE_LIPIDTAIL_R  VESICLE_LIPIDTAIL_FC
      8     2    6   -VESICLE_LIPIDTAIL_R  VESICLE_LIPIDTAIL_FC
      8     2    7   -VESICLE_LIPIDTAIL_R  VESICLE_LIPIDTAIL_FC
      9     2    2   -VESICLE_LIPIDTAIL_R  VESICLE_LIPIDTAIL_FC
      9     2    6   -VESICLE_LIPIDTAIL_R  VESICLE_LIPIDTAIL_FC
      9     2    7   -VESICLE_LIPIDTAIL_R  VESICLE_LIPIDTAIL_FC
     10     2    2   -VESICLE_LIPIDTAIL_R  VESICLE_LIPIDTAIL_FC
     10     2    6   -VESICLE_LIPIDTAIL_R  VESICLE_LIPIDTAIL_FC
     10     2    7   -VESICLE_LIPIDTAIL_R  VESICLE_LIPIDTAIL_FC
     11     2    2   -VESICLE_LIPIDTAIL_R  VESICLE_LIPIDTAIL_FC
     11     2    6   -VESICLE_LIPIDTAIL_R  VESICLE_LIPIDTAIL_FC
     11     2    7   -VESICLE_LIPIDTAIL_R  VESICLE_LIPIDTAIL_FC
     12     2    2   -VESICLE_LIPIDTAIL_R  VESICLE_LIPIDTAIL_FC
     12     2    6   -VESICLE_LIPIDTAIL_R  VESICLE_LIPIDTAIL_FC
     12     2    7   -VESICLE_LIPIDTAIL_R  VESICLE_LIPIDTAIL_FC
     13     2    2   -VESICLE_LIPIDTAIL_R  VESICLE_LIPIDTAIL_FC
     13     2    6   -VESICLE_LIPIDTAIL_R  VESICLE_LIPIDTAIL_FC
     13     2    7   -VESICLE_LIPIDTAIL_R  VESICLE_LIPIDTAIL_FC
     14     2    2   -VESICLE_LIPIDTAIL_R  VESICLE_LIPIDTAIL_FC
     14     2    6   -VESICLE_LIPIDTAIL_R  VESICLE_LIPIDTAIL_FC
     14     2    7   -VESICLE_LIPIDTAIL_R  VESICLE_LIPIDTAIL_FC
     15     2    2   -VESICLE_LIPIDTAIL_R  VESICLE_LIPIDTAIL_FC
     15     2    6   -VESICLE_LIPIDTAIL_R  VESICLE_LIPIDTAIL_FC
     15     2    7   -VESICLE_LIPIDTAIL_R  VESICLE_LIPIDTAIL_FC
     16     2    2   -VESICLE_LIPIDTAIL_R  VESICLE_LIPIDTAIL_FC
     16     2    6   -VESICLE_LIPIDTAIL_R  VESICLE_LIPIDTAIL_FC
     16     2    7   -VESICLE_LIPIDTAIL_R  VESICLE_LIPIDTAIL_FC
#endif


;;;;;; Martini lipid topology for di-C08:0-C10:0 PS (DTPS), generated using:
; The Martini lipid itp generator version 0.4  Args are: -o martini_v2.0_DTPS_01.itp -alname DTPS -alhead 'S P' -allink 'G G' -altail 'CC CC'
; WARNING: Lipids topology was generated following the Martini 2.0 guidelines but this specific lipid type might
;          not have been tested and should therefore be used with care. 
;
; Description:
;   A general model phosphatidylserine (PS) lipid corresponding to atomistic C8:0 dioctanoyl - C10:0 didecanoyl tails.
; Parameterization:
;   This topology follows the standard Martini 2.0 lipid definitions and building block rules.
; Reference(s): 
;   S.J. Marrink, A.H. de Vries, A.E. Mark. Coarse grained model for semi-quantitative lipid simulations. JPC-B, 108:750-760, 
;   2004. doi:10.1021/jp036508g 
;   S.J. Marrink, H.J. Risselada, S. Yefimov, D.P. Tieleman, A.H. de Vries. The MARTINI force field: coarse grained model for 
;   biomolecular simulations. JPC-B, 111:7812-7824, 2007. doi:10.1021/jp071097f 
;   S. Baoukina, L. Monticelli, H.J. Risselada, S.J. Marrink, D.P. Tieleman. The molecular mechanism of lipid monolayer collapse. 
;   PNAS, 105:10803-10808, 2008. doi:10.1073/pnas.0711563105 
;   T.A. Wassenaar, H.I. Ingolfsson, R.A. Bockmann, D.P. Tieleman, S.J. Marrink. Computational lipidomics with insane: a versatile 
;   tool for generating custom membranes for molecular simulations. JCTC, 150410125128004, 2015. doi:10.1021/acs.jctc.5b00209
; Created: 2015.04.20
;
;@INSANE alhead=S P, allink=G G, altail=CC CC, alname=DTPS, charge=-1.0
;@RESNTEST DTP==DTPS if: atoms[0]==CNO
;@BEADS CNO PO4 GL1 GL2 C1A C2A C1B C2B 
;@BONDS CNO-PO4 PO4-GL1 GL1-GL2 GL1-C1A C1A-C2A GL2-C1B C1B-C2B 
;

[moleculetype]
; molname      nrexcl
  DTPS          1

[atoms]
; id 	type 	resnr 	residu 	atom 	cgnr 	charge
   1 	P5 	 1 	DTPS 	CNO 	 1 	0.0 	
   2 	Qa 	 1 	DTPS 	PO4 	 2 	-1.0 	
   3 	Na 	 1 	DTPS 	GL1 	 3 	0 	
   4 	Na 	 1 	DTPS 	GL2 	 4 	0 	
   5 	C1 	 1 	DTPS 	C1A 	 5 	0 	
   6 	C1 	 1 	DTPS 	C2A 	 6 	0 	
   7 	C1 	 1 	DTPS 	C1B 	 7 	0 	
   8 	C1 	 1 	DTPS 	C2B 	 8 	0 	

[bonds]
;  i  j 	funct 	length 	force.c.
   1  2 	1 	0.47 	1250 	
   2  3 	1 	0.47 	1250 	
   3  4 	1 	0.37 	1250 	
   3  5 	1 	0.47 	1250 	
   5  6 	1 	0.47 	1250 	
   4  7 	1 	0.47 	1250 	
   7  8 	1 	0.47 	1250 	

[angles]
;  i  j  k 	funct 	angle 	force.c.
   2  3  4 	2 	120.0 	25.0 	
   2  3  5 	2 	180.0 	25.0 	
   3  5  6 	2 	180.0 	25.0 	
   4  7  8 	2 	180.0 	25.0 	

 
#ifdef BILAYER_LIPIDHEAD_FC
    [ position_restraints ]
    ;to fix Z postion of head grop in bilayer simulation
      2     1.0      0.0      0.0     BILAYER_LIPIDHEAD_FC
#endif


#ifdef MICELLE_LIPIDHEAD_FC
    [ position_restraints ]
    ;to fix postion of head grop in micelle simulation
      2     1.0      1.0      1.0     MICELLE_LIPIDHEAD_FC
#endif


;keep lipid tails out of a cylinder along X Y Z axis to maintain the waterpore:
#ifdef  VESICLE_LIPIDTAIL_R
    #ifndef VESICLE_LIPIDTAIL_FC
        #define VESICLE_LIPIDTAIL_FC 1000
    #endif
    [ position_restraints ]
      5     2    2   -VESICLE_LIPIDTAIL_R  VESICLE_LIPIDTAIL_FC
      5     2    6   -VESICLE_LIPIDTAIL_R  VESICLE_LIPIDTAIL_FC
      5     2    7   -VESICLE_LIPIDTAIL_R  VESICLE_LIPIDTAIL_FC
      6     2    2   -VESICLE_LIPIDTAIL_R  VESICLE_LIPIDTAIL_FC
      6     2    6   -VESICLE_LIPIDTAIL_R  VESICLE_LIPIDTAIL_FC
      6     2    7   -VESICLE_LIPIDTAIL_R  VESICLE_LIPIDTAIL_FC
      7     2    2   -VESICLE_LIPIDTAIL_R  VESICLE_LIPIDTAIL_FC
      7     2    6   -VESICLE_LIPIDTAIL_R  VESICLE_LIPIDTAIL_FC
      7     2    7   -VESICLE_LIPIDTAIL_R  VESICLE_LIPIDTAIL_FC
      8     2    2   -VESICLE_LIPIDTAIL_R  VESICLE_LIPIDTAIL_FC
      8     2    6   -VESICLE_LIPIDTAIL_R  VESICLE_LIPIDTAIL_FC
      8     2    7   -VESICLE_LIPIDTAIL_R  VESICLE_LIPIDTAIL_FC
#endif


;;;;;; Martini lipid topology for di-C20:5-C22:6 PS (DUPS), generated using:
; The Martini lipid itp generator version 0.4  Args are: -o martini_v2.0_DUPS_01.itp -alname DUPS -alhead 'S P' -allink 'G G' -altail 'DDDDD DDDDD'
; WARNING: Lipids topology was generated following the Martini 2.0 guidelines but this specific lipid type might
;          not have been tested and should therefore be used with care. 
;
; Description:
;   A general model phosphatidylserine (PS) lipid corresponding to atomistic e.g. C22:6(4c,7c,10c,13c,16c,19c) 
;   di-docosahexaenoic acid tails.
; Parameterization:
;   This topology follows the standard Martini 2.0 lipid definitions and building block rules.
; Reference(s): 
;   S.J. Marrink, A.H. de Vries, A.E. Mark. Coarse grained model for semi-quantitative lipid simulations. JPC-B, 108:750-760, 
;   2004. doi:10.1021/jp036508g 
;   S.J. Marrink, H.J. Risselada, S. Yefimov, D.P. Tieleman, A.H. de Vries. The MARTINI force field: coarse grained model for 
;   biomolecular simulations. JPC-B, 111:7812-7824, 2007. doi:10.1021/jp071097f 
;   S. Baoukina, L. Monticelli, H.J. Risselada, S.J. Marrink, D.P. Tieleman. The molecular mechanism of lipid monolayer collapse. 
;   PNAS, 105:10803-10808, 2008. doi:10.1073/pnas.0711563105 
;   T.A. Wassenaar, H.I. Ingolfsson, R.A. Bockmann, D.P. Tieleman, S.J. Marrink. Computational lipidomics with insane: a versatile 
;   tool for generating custom membranes for molecular simulations. JCTC, 150410125128004, 2015. doi:10.1021/acs.jctc.5b00209
; Created: 2015.04.20
;
;@INSANE alhead=S P, allink=G G, altail=DDDDD DDDDD, alname=DUPS, charge=-1.0
;@RESNTEST DUP==DUPS if: atoms[0]==CNO
;@BEADS CNO PO4 GL1 GL2 D1A D2A D3A D4A D5A D1B D2B D3B D4B D5B 
;@BONDS CNO-PO4 PO4-GL1 GL1-GL2 GL1-D1A D1A-D2A D2A-D3A D3A-D4A D4A-D5A GL2-D1B D1B-D2B D2B-D3B D3B-D4B D4B-D5B 
;

[moleculetype]
; molname      nrexcl
  DUPS          1

[atoms]
; id 	type 	resnr 	residu 	atom 	cgnr 	charge
   1 	P5 	 1 	DUPS 	CNO 	 1 	0.0 	
   2 	Qa 	 1 	DUPS 	PO4 	 2 	-1.0 	
   3 	Na 	 1 	DUPS 	GL1 	 3 	0 	
   4 	Na 	 1 	DUPS 	GL2 	 4 	0 	
   5 	C4 	 1 	DUPS 	D1A 	 5 	0 	
   6 	C4 	 1 	DUPS 	D2A 	 6 	0 	
   7 	C4 	 1 	DUPS 	D3A 	 7 	0 	
   8 	C4 	 1 	DUPS 	D4A 	 8 	0 	
   9 	C4 	 1 	DUPS 	D5A 	 9 	0 	
  10 	C4 	 1 	DUPS 	D1B 	10 	0 	
  11 	C4 	 1 	DUPS 	D2B 	11 	0 	
  12 	C4 	 1 	DUPS 	D3B 	12 	0 	
  13 	C4 	 1 	DUPS 	D4B 	13 	0 	
  14 	C4 	 1 	DUPS 	D5B 	14 	0 	

[bonds]
;  i  j 	funct 	length 	force.c.
   1  2 	1 	0.47 	1250 	
   2  3 	1 	0.47 	1250 	
   3  4 	1 	0.37 	1250 	
   3  5 	1 	0.47 	1250 	
   5  6 	1 	0.47 	1250 	
   6  7 	1 	0.47 	1250 	
   7  8 	1 	0.47 	1250 	
   8  9 	1 	0.47 	1250 	
   4 10 	1 	0.47 	1250 	
  10 11 	1 	0.47 	1250 	
  11 12 	1 	0.47 	1250 	
  12 13 	1 	0.47 	1250 	
  13 14 	1 	0.47 	1250 	

[angles]
;  i  j  k 	funct 	angle 	force.c.
   2  3  4 	2 	120.0 	25.0 	
   2  3  5 	2 	180.0 	25.0 	
   3  5  6 	2 	100.0 	10.0 	
   5  6  7 	2 	100.0 	10.0 	
   6  7  8 	2 	100.0 	10.0 	
   7  8  9 	2 	100.0 	10.0 	
   4 10 11 	2 	100.0 	10.0 	
  10 11 12 	2 	100.0 	10.0 	
  11 12 13 	2 	100.0 	10.0 	
  12 13 14 	2 	100.0 	10.0 	

 
#ifdef BILAYER_LIPIDHEAD_FC
    [ position_restraints ]
    ;to fix Z postion of head grop in bilayer simulation
      2     1.0      0.0      0.0     BILAYER_LIPIDHEAD_FC
#endif


#ifdef MICELLE_LIPIDHEAD_FC
    [ position_restraints ]
    ;to fix postion of head grop in micelle simulation
      2     1.0      1.0      1.0     MICELLE_LIPIDHEAD_FC
#endif


;keep lipid tails out of a cylinder along X Y Z axis to maintain the waterpore:
#ifdef  VESICLE_LIPIDTAIL_R
    #ifndef VESICLE_LIPIDTAIL_FC
        #define VESICLE_LIPIDTAIL_FC 1000
    #endif
    [ position_restraints ]
      5     2    2   -VESICLE_LIPIDTAIL_R  VESICLE_LIPIDTAIL_FC
      5     2    6   -VESICLE_LIPIDTAIL_R  VESICLE_LIPIDTAIL_FC
      5     2    7   -VESICLE_LIPIDTAIL_R  VESICLE_LIPIDTAIL_FC
      6     2    2   -VESICLE_LIPIDTAIL_R  VESICLE_LIPIDTAIL_FC
      6     2    6   -VESICLE_LIPIDTAIL_R  VESICLE_LIPIDTAIL_FC
      6     2    7   -VESICLE_LIPIDTAIL_R  VESICLE_LIPIDTAIL_FC
      7     2    2   -VESICLE_LIPIDTAIL_R  VESICLE_LIPIDTAIL_FC
      7     2    6   -VESICLE_LIPIDTAIL_R  VESICLE_LIPIDTAIL_FC
      7     2    7   -VESICLE_LIPIDTAIL_R  VESICLE_LIPIDTAIL_FC
      8     2    2   -VESICLE_LIPIDTAIL_R  VESICLE_LIPIDTAIL_FC
      8     2    6   -VESICLE_LIPIDTAIL_R  VESICLE_LIPIDTAIL_FC
      8     2    7   -VESICLE_LIPIDTAIL_R  VESICLE_LIPIDTAIL_FC
      9     2    2   -VESICLE_LIPIDTAIL_R  VESICLE_LIPIDTAIL_FC
      9     2    6   -VESICLE_LIPIDTAIL_R  VESICLE_LIPIDTAIL_FC
      9     2    7   -VESICLE_LIPIDTAIL_R  VESICLE_LIPIDTAIL_FC
     10     2    2   -VESICLE_LIPIDTAIL_R  VESICLE_LIPIDTAIL_FC
     10     2    6   -VESICLE_LIPIDTAIL_R  VESICLE_LIPIDTAIL_FC
     10     2    7   -VESICLE_LIPIDTAIL_R  VESICLE_LIPIDTAIL_FC
     11     2    2   -VESICLE_LIPIDTAIL_R  VESICLE_LIPIDTAIL_FC
     11     2    6   -VESICLE_LIPIDTAIL_R  VESICLE_LIPIDTAIL_FC
     11     2    7   -VESICLE_LIPIDTAIL_R  VESICLE_LIPIDTAIL_FC
     12     2    2   -VESICLE_LIPIDTAIL_R  VESICLE_LIPIDTAIL_FC
     12     2    6   -VESICLE_LIPIDTAIL_R  VESICLE_LIPIDTAIL_FC
     12     2    7   -VESICLE_LIPIDTAIL_R  VESICLE_LIPIDTAIL_FC
     13     2    2   -VESICLE_LIPIDTAIL_R  VESICLE_LIPIDTAIL_FC
     13     2    6   -VESICLE_LIPIDTAIL_R  VESICLE_LIPIDTAIL_FC
     13     2    7   -VESICLE_LIPIDTAIL_R  VESICLE_LIPIDTAIL_FC
     14     2    2   -VESICLE_LIPIDTAIL_R  VESICLE_LIPIDTAIL_FC
     14     2    6   -VESICLE_LIPIDTAIL_R  VESICLE_LIPIDTAIL_FC
     14     2    7   -VESICLE_LIPIDTAIL_R  VESICLE_LIPIDTAIL_FC
#endif


;;;;;; Martini lipid topology for di-C16:1-C18:1 PS (DVPS), generated using:
; The Martini lipid itp generator version 0.4  Args are: -o martini_v2.0_DVPS_01.itp -alname DVPS -alhead 'S P' -allink 'G G' -altail 'CCDC CCDC'
; WARNING: Lipids topology was generated following the Martini 2.0 guidelines but this specific lipid type might
;          not have been tested and should therefore be used with care. 
;
; Description:
;   A general model phosphatidylserine (PS) lipid corresponding to atomistic e.g. C16:1(11c), C18:1(11c), C18:1(12c) tails.
; Parameterization:
;   This topology follows the standard Martini 2.0 lipid definitions and building block rules.
; Reference(s): 
;   S.J. Marrink, A.H. de Vries, A.E. Mark. Coarse grained model for semi-quantitative lipid simulations. JPC-B, 108:750-760, 
;   2004. doi:10.1021/jp036508g 
;   S.J. Marrink, H.J. Risselada, S. Yefimov, D.P. Tieleman, A.H. de Vries. The MARTINI force field: coarse grained model for 
;   biomolecular simulations. JPC-B, 111:7812-7824, 2007. doi:10.1021/jp071097f 
;   S. Baoukina, L. Monticelli, H.J. Risselada, S.J. Marrink, D.P. Tieleman. The molecular mechanism of lipid monolayer collapse. 
;   PNAS, 105:10803-10808, 2008. doi:10.1073/pnas.0711563105 
;   T.A. Wassenaar, H.I. Ingolfsson, R.A. Bockmann, D.P. Tieleman, S.J. Marrink. Computational lipidomics with insane: a versatile 
;   tool for generating custom membranes for molecular simulations. JCTC, 150410125128004, 2015. doi:10.1021/acs.jctc.5b00209
; Created: 2015.04.20
;
;@INSANE alhead=S P, allink=G G, altail=CCDC CCDC, alname=DVPS, charge=-1.0
;@RESNTEST DVP==DVPS if: atoms[0]==CNO
;@BEADS CNO PO4 GL1 GL2 C1A C2A D3A C4A C1B C2B D3B C4B 
;@BONDS CNO-PO4 PO4-GL1 GL1-GL2 GL1-C1A C1A-C2A C2A-D3A D3A-C4A GL2-C1B C1B-C2B C2B-D3B D3B-C4B 
;

[moleculetype]
; molname      nrexcl
  DVPS          1

[atoms]
; id 	type 	resnr 	residu 	atom 	cgnr 	charge
   1 	P5 	 1 	DVPS 	CNO 	 1 	0.0 	
   2 	Qa 	 1 	DVPS 	PO4 	 2 	-1.0 	
   3 	Na 	 1 	DVPS 	GL1 	 3 	0 	
   4 	Na 	 1 	DVPS 	GL2 	 4 	0 	
   5 	C1 	 1 	DVPS 	C1A 	 5 	0 	
   6 	C1 	 1 	DVPS 	C2A 	 6 	0 	
   7 	C3 	 1 	DVPS 	D3A 	 7 	0 	
   8 	C1 	 1 	DVPS 	C4A 	 8 	0 	
   9 	C1 	 1 	DVPS 	C1B 	 9 	0 	
  10 	C1 	 1 	DVPS 	C2B 	10 	0 	
  11 	C3 	 1 	DVPS 	D3B 	11 	0 	
  12 	C1 	 1 	DVPS 	C4B 	12 	0 	

[bonds]
;  i  j 	funct 	length 	force.c.
   1  2 	1 	0.47 	1250 	
   2  3 	1 	0.47 	1250 	
   3  4 	1 	0.37 	1250 	
   3  5 	1 	0.47 	1250 	
   5  6 	1 	0.47 	1250 	
   6  7 	1 	0.47 	1250 	
   7  8 	1 	0.47 	1250 	
   4  9 	1 	0.47 	1250 	
   9 10 	1 	0.47 	1250 	
  10 11 	1 	0.47 	1250 	
  11 12 	1 	0.47 	1250 	

[angles]
;  i  j  k 	funct 	angle 	force.c.
   2  3  4 	2 	120.0 	25.0 	
   2  3  5 	2 	180.0 	25.0 	
   3  5  6 	2 	180.0 	25.0 	
   5  6  7 	2 	180.0 	25.0 	
   6  7  8 	2 	120.0 	45.0 	
   4  9 10 	2 	180.0 	25.0 	
   9 10 11 	2 	180.0 	25.0 	
  10 11 12 	2 	120.0 	45.0 	

 
#ifdef BILAYER_LIPIDHEAD_FC
    [ position_restraints ]
    ;to fix Z postion of head grop in bilayer simulation
      2     1.0      0.0      0.0     BILAYER_LIPIDHEAD_FC
#endif


#ifdef MICELLE_LIPIDHEAD_FC
    [ position_restraints ]
    ;to fix postion of head grop in micelle simulation
      2     1.0      1.0      1.0     MICELLE_LIPIDHEAD_FC
#endif


;keep lipid tails out of a cylinder along X Y Z axis to maintain the waterpore:
#ifdef  VESICLE_LIPIDTAIL_R
    #ifndef VESICLE_LIPIDTAIL_FC
        #define VESICLE_LIPIDTAIL_FC 1000
    #endif
    [ position_restraints ]
      5     2    2   -VESICLE_LIPIDTAIL_R  VESICLE_LIPIDTAIL_FC
      5     2    6   -VESICLE_LIPIDTAIL_R  VESICLE_LIPIDTAIL_FC
      5     2    7   -VESICLE_LIPIDTAIL_R  VESICLE_LIPIDTAIL_FC
      6     2    2   -VESICLE_LIPIDTAIL_R  VESICLE_LIPIDTAIL_FC
      6     2    6   -VESICLE_LIPIDTAIL_R  VESICLE_LIPIDTAIL_FC
      6     2    7   -VESICLE_LIPIDTAIL_R  VESICLE_LIPIDTAIL_FC
      7     2    2   -VESICLE_LIPIDTAIL_R  VESICLE_LIPIDTAIL_FC
      7     2    6   -VESICLE_LIPIDTAIL_R  VESICLE_LIPIDTAIL_FC
      7     2    7   -VESICLE_LIPIDTAIL_R  VESICLE_LIPIDTAIL_FC
      8     2    2   -VESICLE_LIPIDTAIL_R  VESICLE_LIPIDTAIL_FC
      8     2    6   -VESICLE_LIPIDTAIL_R  VESICLE_LIPIDTAIL_FC
      8     2    7   -VESICLE_LIPIDTAIL_R  VESICLE_LIPIDTAIL_FC
      9     2    2   -VESICLE_LIPIDTAIL_R  VESICLE_LIPIDTAIL_FC
      9     2    6   -VESICLE_LIPIDTAIL_R  VESICLE_LIPIDTAIL_FC
      9     2    7   -VESICLE_LIPIDTAIL_R  VESICLE_LIPIDTAIL_FC
     10     2    2   -VESICLE_LIPIDTAIL_R  VESICLE_LIPIDTAIL_FC
     10     2    6   -VESICLE_LIPIDTAIL_R  VESICLE_LIPIDTAIL_FC
     10     2    7   -VESICLE_LIPIDTAIL_R  VESICLE_LIPIDTAIL_FC
     11     2    2   -VESICLE_LIPIDTAIL_R  VESICLE_LIPIDTAIL_FC
     11     2    6   -VESICLE_LIPIDTAIL_R  VESICLE_LIPIDTAIL_FC
     11     2    7   -VESICLE_LIPIDTAIL_R  VESICLE_LIPIDTAIL_FC
     12     2    2   -VESICLE_LIPIDTAIL_R  VESICLE_LIPIDTAIL_FC
     12     2    6   -VESICLE_LIPIDTAIL_R  VESICLE_LIPIDTAIL_FC
     12     2    7   -VESICLE_LIPIDTAIL_R  VESICLE_LIPIDTAIL_FC
#endif


;;;;;; Martini lipid topology for di-C24:0-C26:0 PS (DXPS), generated using:
; The Martini lipid itp generator version 0.4  Args are: -o martini_v2.0_DXPS_01.itp -alname DXPS -alhead 'S P' -allink 'G G' -altail 'CCCCCC CCCCCC'
; WARNING: Lipids topology was generated following the Martini 2.0 guidelines but this specific lipid type might
;          not have been tested and should therefore be used with care. 
;
; Description:
;   A general model phosphatidylserine (PS) lipid corresponding to atomistic C24:0 dilignoceroyl - C26:0 dihexacosanoyl tails.
; Parameterization:
;   This topology follows the standard Martini 2.0 lipid definitions and building block rules.
; Reference(s): 
;   S.J. Marrink, A.H. de Vries, A.E. Mark. Coarse grained model for semi-quantitative lipid simulations. JPC-B, 108:750-760, 
;   2004. doi:10.1021/jp036508g 
;   S.J. Marrink, H.J. Risselada, S. Yefimov, D.P. Tieleman, A.H. de Vries. The MARTINI force field: coarse grained model for 
;   biomolecular simulations. JPC-B, 111:7812-7824, 2007. doi:10.1021/jp071097f 
;   S. Baoukina, L. Monticelli, H.J. Risselada, S.J. Marrink, D.P. Tieleman. The molecular mechanism of lipid monolayer collapse. 
;   PNAS, 105:10803-10808, 2008. doi:10.1073/pnas.0711563105 
;   T.A. Wassenaar, H.I. Ingolfsson, R.A. Bockmann, D.P. Tieleman, S.J. Marrink. Computational lipidomics with insane: a versatile 
;   tool for generating custom membranes for molecular simulations. JCTC, 150410125128004, 2015. doi:10.1021/acs.jctc.5b00209
; Created: 2015.04.20
;
;@INSANE alhead=S P, allink=G G, altail=CCCCCC CCCCCC, alname=DXPS, charge=-1.0
;@RESNTEST DXP==DXPS if: atoms[0]==CNO
;@BEADS CNO PO4 GL1 GL2 C1A C2A C3A C4A C5A C6A C1B C2B C3B C4B C5B C6B 
;@BONDS CNO-PO4 PO4-GL1 GL1-GL2 GL1-C1A C1A-C2A C2A-C3A C3A-C4A C4A-C5A C5A-C6A GL2-C1B C1B-C2B C2B-C3B C3B-C4B C4B-C5B C5B-C6B 
;

[moleculetype]
; molname      nrexcl
  DXPS          1

[atoms]
; id 	type 	resnr 	residu 	atom 	cgnr 	charge
   1 	P5 	 1 	DXPS 	CNO 	 1 	0.0 	
   2 	Qa 	 1 	DXPS 	PO4 	 2 	-1.0 	
   3 	Na 	 1 	DXPS 	GL1 	 3 	0 	
   4 	Na 	 1 	DXPS 	GL2 	 4 	0 	
   5 	C1 	 1 	DXPS 	C1A 	 5 	0 	
   6 	C1 	 1 	DXPS 	C2A 	 6 	0 	
   7 	C1 	 1 	DXPS 	C3A 	 7 	0 	
   8 	C1 	 1 	DXPS 	C4A 	 8 	0 	
   9 	C1 	 1 	DXPS 	C5A 	 9 	0 	
  10 	C1 	 1 	DXPS 	C6A 	10 	0 	
  11 	C1 	 1 	DXPS 	C1B 	11 	0 	
  12 	C1 	 1 	DXPS 	C2B 	12 	0 	
  13 	C1 	 1 	DXPS 	C3B 	13 	0 	
  14 	C1 	 1 	DXPS 	C4B 	14 	0 	
  15 	C1 	 1 	DXPS 	C5B 	15 	0 	
  16 	C1 	 1 	DXPS 	C6B 	16 	0 	

[bonds]
;  i  j 	funct 	length 	force.c.
   1  2 	1 	0.47 	1250 	
   2  3 	1 	0.47 	1250 	
   3  4 	1 	0.37 	1250 	
   3  5 	1 	0.47 	1250 	
   5  6 	1 	0.47 	1250 	
   6  7 	1 	0.47 	1250 	
   7  8 	1 	0.47 	1250 	
   8  9 	1 	0.47 	1250 	
   9 10 	1 	0.47 	1250 	
   4 11 	1 	0.47 	1250 	
  11 12 	1 	0.47 	1250 	
  12 13 	1 	0.47 	1250 	
  13 14 	1 	0.47 	1250 	
  14 15 	1 	0.47 	1250 	
  15 16 	1 	0.47 	1250 	

[angles]
;  i  j  k 	funct 	angle 	force.c.
   2  3  4 	2 	120.0 	25.0 	
   2  3  5 	2 	180.0 	25.0 	
   3  5  6 	2 	180.0 	25.0 	
   5  6  7 	2 	180.0 	25.0 	
   6  7  8 	2 	180.0 	25.0 	
   7  8  9 	2 	180.0 	25.0 	
   8  9 10 	2 	180.0 	25.0 	
   4 11 12 	2 	180.0 	25.0 	
  11 12 13 	2 	180.0 	25.0 	
  12 13 14 	2 	180.0 	25.0 	
  13 14 15 	2 	180.0 	25.0 	
  14 15 16 	2 	180.0 	25.0 	

 
#ifdef BILAYER_LIPIDHEAD_FC
    [ position_restraints ]
    ;to fix Z postion of head grop in bilayer simulation
      2     1.0      0.0      0.0     BILAYER_LIPIDHEAD_FC
#endif


#ifdef MICELLE_LIPIDHEAD_FC
    [ position_restraints ]
    ;to fix postion of head grop in micelle simulation
      2     1.0      1.0      1.0     MICELLE_LIPIDHEAD_FC
#endif


;keep lipid tails out of a cylinder along X Y Z axis to maintain the waterpore:
#ifdef  VESICLE_LIPIDTAIL_R
    #ifndef VESICLE_LIPIDTAIL_FC
        #define VESICLE_LIPIDTAIL_FC 1000
    #endif
    [ position_restraints ]
      5     2    2   -VESICLE_LIPIDTAIL_R  VESICLE_LIPIDTAIL_FC
      5     2    6   -VESICLE_LIPIDTAIL_R  VESICLE_LIPIDTAIL_FC
      5     2    7   -VESICLE_LIPIDTAIL_R  VESICLE_LIPIDTAIL_FC
      6     2    2   -VESICLE_LIPIDTAIL_R  VESICLE_LIPIDTAIL_FC
      6     2    6   -VESICLE_LIPIDTAIL_R  VESICLE_LIPIDTAIL_FC
      6     2    7   -VESICLE_LIPIDTAIL_R  VESICLE_LIPIDTAIL_FC
      7     2    2   -VESICLE_LIPIDTAIL_R  VESICLE_LIPIDTAIL_FC
      7     2    6   -VESICLE_LIPIDTAIL_R  VESICLE_LIPIDTAIL_FC
      7     2    7   -VESICLE_LIPIDTAIL_R  VESICLE_LIPIDTAIL_FC
      8     2    2   -VESICLE_LIPIDTAIL_R  VESICLE_LIPIDTAIL_FC
      8     2    6   -VESICLE_LIPIDTAIL_R  VESICLE_LIPIDTAIL_FC
      8     2    7   -VESICLE_LIPIDTAIL_R  VESICLE_LIPIDTAIL_FC
      9     2    2   -VESICLE_LIPIDTAIL_R  VESICLE_LIPIDTAIL_FC
      9     2    6   -VESICLE_LIPIDTAIL_R  VESICLE_LIPIDTAIL_FC
      9     2    7   -VESICLE_LIPIDTAIL_R  VESICLE_LIPIDTAIL_FC
     10     2    2   -VESICLE_LIPIDTAIL_R  VESICLE_LIPIDTAIL_FC
     10     2    6   -VESICLE_LIPIDTAIL_R  VESICLE_LIPIDTAIL_FC
     10     2    7   -VESICLE_LIPIDTAIL_R  VESICLE_LIPIDTAIL_FC
     11     2    2   -VESICLE_LIPIDTAIL_R  VESICLE_LIPIDTAIL_FC
     11     2    6   -VESICLE_LIPIDTAIL_R  VESICLE_LIPIDTAIL_FC
     11     2    7   -VESICLE_LIPIDTAIL_R  VESICLE_LIPIDTAIL_FC
     12     2    2   -VESICLE_LIPIDTAIL_R  VESICLE_LIPIDTAIL_FC
     12     2    6   -VESICLE_LIPIDTAIL_R  VESICLE_LIPIDTAIL_FC
     12     2    7   -VESICLE_LIPIDTAIL_R  VESICLE_LIPIDTAIL_FC
     13     2    2   -VESICLE_LIPIDTAIL_R  VESICLE_LIPIDTAIL_FC
     13     2    6   -VESICLE_LIPIDTAIL_R  VESICLE_LIPIDTAIL_FC
     13     2    7   -VESICLE_LIPIDTAIL_R  VESICLE_LIPIDTAIL_FC
     14     2    2   -VESICLE_LIPIDTAIL_R  VESICLE_LIPIDTAIL_FC
     14     2    6   -VESICLE_LIPIDTAIL_R  VESICLE_LIPIDTAIL_FC
     14     2    7   -VESICLE_LIPIDTAIL_R  VESICLE_LIPIDTAIL_FC
     15     2    2   -VESICLE_LIPIDTAIL_R  VESICLE_LIPIDTAIL_FC
     15     2    6   -VESICLE_LIPIDTAIL_R  VESICLE_LIPIDTAIL_FC
     15     2    7   -VESICLE_LIPIDTAIL_R  VESICLE_LIPIDTAIL_FC
     16     2    2   -VESICLE_LIPIDTAIL_R  VESICLE_LIPIDTAIL_FC
     16     2    6   -VESICLE_LIPIDTAIL_R  VESICLE_LIPIDTAIL_FC
     16     2    7   -VESICLE_LIPIDTAIL_R  VESICLE_LIPIDTAIL_FC
#endif


;;;;;; Martini lipid topology for di-C12:1-C14:1 PS (DYPS), generated using:
; The Martini lipid itp generator version 0.4  Args are: -o martini_v2.0_DYPS_01.itp -alname DYPS -alhead 'S P' -allink 'G G' -altail 'CDC CDC'
; WARNING: Lipids topology was generated following the Martini 2.0 guidelines but this specific lipid type might
;          not have been tested and should therefore be used with care. 
;
; Description:
;   A general model phosphatidylserine (PS) lipid corresponding to atomistic e.g. C12:1, C14:1(9c) dimyristoleoyl tails.
; Parameterization:
;   This topology follows the standard Martini 2.0 lipid definitions and building block rules.
; Reference(s): 
;   S.J. Marrink, A.H. de Vries, A.E. Mark. Coarse grained model for semi-quantitative lipid simulations. JPC-B, 108:750-760, 
;   2004. doi:10.1021/jp036508g 
;   S.J. Marrink, H.J. Risselada, S. Yefimov, D.P. Tieleman, A.H. de Vries. The MARTINI force field: coarse grained model for 
;   biomolecular simulations. JPC-B, 111:7812-7824, 2007. doi:10.1021/jp071097f 
;   S. Baoukina, L. Monticelli, H.J. Risselada, S.J. Marrink, D.P. Tieleman. The molecular mechanism of lipid monolayer collapse. 
;   PNAS, 105:10803-10808, 2008. doi:10.1073/pnas.0711563105 
;   T.A. Wassenaar, H.I. Ingolfsson, R.A. Bockmann, D.P. Tieleman, S.J. Marrink. Computational lipidomics with insane: a versatile 
;   tool for generating custom membranes for molecular simulations. JCTC, 150410125128004, 2015. doi:10.1021/acs.jctc.5b00209
; Created: 2015.04.20
;
;@INSANE alhead=S P, allink=G G, altail=CDC CDC, alname=DYPS, charge=-1.0
;@RESNTEST DYP==DYPS if: atoms[0]==CNO
;@BEADS CNO PO4 GL1 GL2 C1A D2A C3A C1B D2B C3B 
;@BONDS CNO-PO4 PO4-GL1 GL1-GL2 GL1-C1A C1A-D2A D2A-C3A GL2-C1B C1B-D2B D2B-C3B 
;

[moleculetype]
; molname      nrexcl
  DYPS          1

[atoms]
; id 	type 	resnr 	residu 	atom 	cgnr 	charge
   1 	P5 	 1 	DYPS 	CNO 	 1 	0.0 	
   2 	Qa 	 1 	DYPS 	PO4 	 2 	-1.0 	
   3 	Na 	 1 	DYPS 	GL1 	 3 	0 	
   4 	Na 	 1 	DYPS 	GL2 	 4 	0 	
   5 	C1 	 1 	DYPS 	C1A 	 5 	0 	
   6 	C3 	 1 	DYPS 	D2A 	 6 	0 	
   7 	C1 	 1 	DYPS 	C3A 	 7 	0 	
   8 	C1 	 1 	DYPS 	C1B 	 8 	0 	
   9 	C3 	 1 	DYPS 	D2B 	 9 	0 	
  10 	C1 	 1 	DYPS 	C3B 	10 	0 	

[bonds]
;  i  j 	funct 	length 	force.c.
   1  2 	1 	0.47 	1250 	
   2  3 	1 	0.47 	1250 	
   3  4 	1 	0.37 	1250 	
   3  5 	1 	0.47 	1250 	
   5  6 	1 	0.47 	1250 	
   6  7 	1 	0.47 	1250 	
   4  8 	1 	0.47 	1250 	
   8  9 	1 	0.47 	1250 	
   9 10 	1 	0.47 	1250 	

[angles]
;  i  j  k 	funct 	angle 	force.c.
   2  3  4 	2 	120.0 	25.0 	
   2  3  5 	2 	180.0 	25.0 	
   3  5  6 	2 	180.0 	25.0 	
   5  6  7 	2 	120.0 	45.0 	
   4  8  9 	2 	180.0 	25.0 	
   8  9 10 	2 	120.0 	45.0 	

 
#ifdef BILAYER_LIPIDHEAD_FC
    [ position_restraints ]
    ;to fix Z postion of head grop in bilayer simulation
      2     1.0      0.0      0.0     BILAYER_LIPIDHEAD_FC
#endif


#ifdef MICELLE_LIPIDHEAD_FC
    [ position_restraints ]
    ;to fix postion of head grop in micelle simulation
      2     1.0      1.0      1.0     MICELLE_LIPIDHEAD_FC
#endif


;keep lipid tails out of a cylinder along X Y Z axis to maintain the waterpore:
#ifdef  VESICLE_LIPIDTAIL_R
    #ifndef VESICLE_LIPIDTAIL_FC
        #define VESICLE_LIPIDTAIL_FC 1000
    #endif
    [ position_restraints ]
      5     2    2   -VESICLE_LIPIDTAIL_R  VESICLE_LIPIDTAIL_FC
      5     2    6   -VESICLE_LIPIDTAIL_R  VESICLE_LIPIDTAIL_FC
      5     2    7   -VESICLE_LIPIDTAIL_R  VESICLE_LIPIDTAIL_FC
      6     2    2   -VESICLE_LIPIDTAIL_R  VESICLE_LIPIDTAIL_FC
      6     2    6   -VESICLE_LIPIDTAIL_R  VESICLE_LIPIDTAIL_FC
      6     2    7   -VESICLE_LIPIDTAIL_R  VESICLE_LIPIDTAIL_FC
      7     2    2   -VESICLE_LIPIDTAIL_R  VESICLE_LIPIDTAIL_FC
      7     2    6   -VESICLE_LIPIDTAIL_R  VESICLE_LIPIDTAIL_FC
      7     2    7   -VESICLE_LIPIDTAIL_R  VESICLE_LIPIDTAIL_FC
      8     2    2   -VESICLE_LIPIDTAIL_R  VESICLE_LIPIDTAIL_FC
      8     2    6   -VESICLE_LIPIDTAIL_R  VESICLE_LIPIDTAIL_FC
      8     2    7   -VESICLE_LIPIDTAIL_R  VESICLE_LIPIDTAIL_FC
      9     2    2   -VESICLE_LIPIDTAIL_R  VESICLE_LIPIDTAIL_FC
      9     2    6   -VESICLE_LIPIDTAIL_R  VESICLE_LIPIDTAIL_FC
      9     2    7   -VESICLE_LIPIDTAIL_R  VESICLE_LIPIDTAIL_FC
     10     2    2   -VESICLE_LIPIDTAIL_R  VESICLE_LIPIDTAIL_FC
     10     2    6   -VESICLE_LIPIDTAIL_R  VESICLE_LIPIDTAIL_FC
     10     2    7   -VESICLE_LIPIDTAIL_R  VESICLE_LIPIDTAIL_FC
#endif


;;;;;; Martini lipid topology for C12:0/16:0 PS (LPPS), generated using:
; The Martini lipid itp generator version 0.4  Args are: -o martini_v2.0_LPPS_01.itp -alname LPPS -alhead 'S P' -allink 'G G' -altail 'CCCC CCC'
; WARNING: Lipids topology was generated following the Martini 2.0 guidelines but this specific lipid type might
;          not have been tested and should therefore be used with care. 
;
; Description:
;   A general model phosphatidylserine (PS) lipid corresponding to atomistic e.g. C14:0/16:0 1-myristoyl-2-palmitoyl, 
;   C14:0/18:0 1-myristoyl-2-stearoyl tails.
; Parameterization:
;   This topology follows the standard Martini 2.0 lipid definitions and building block rules.
; Reference(s): 
;   S.J. Marrink, A.H. de Vries, A.E. Mark. Coarse grained model for semi-quantitative lipid simulations. JPC-B, 108:750-760, 
;   2004. doi:10.1021/jp036508g 
;   S.J. Marrink, H.J. Risselada, S. Yefimov, D.P. Tieleman, A.H. de Vries. The MARTINI force field: coarse grained model for 
;   biomolecular simulations. JPC-B, 111:7812-7824, 2007. doi:10.1021/jp071097f 
;   S. Baoukina, L. Monticelli, H.J. Risselada, S.J. Marrink, D.P. Tieleman. The molecular mechanism of lipid monolayer collapse. 
;   PNAS, 105:10803-10808, 2008. doi:10.1073/pnas.0711563105 
;   T.A. Wassenaar, H.I. Ingolfsson, R.A. Bockmann, D.P. Tieleman, S.J. Marrink. Computational lipidomics with insane: a versatile 
;   tool for generating custom membranes for molecular simulations. JCTC, 150410125128004, 2015. doi:10.1021/acs.jctc.5b00209
; Created: 2015.04.20
;
;@INSANE alhead=S P, allink=G G, altail=CCCC CCC, alname=LPPS, charge=-1.0
;@RESNTEST LPP==LPPS if: atoms[0]==CNO
;@BEADS CNO PO4 GL1 GL2 C1A C2A C3A C4A C1B C2B C3B 
;@BONDS CNO-PO4 PO4-GL1 GL1-GL2 GL1-C1A C1A-C2A C2A-C3A C3A-C4A GL2-C1B C1B-C2B C2B-C3B 
;

[moleculetype]
; molname      nrexcl
  LPPS          1

[atoms]
; id 	type 	resnr 	residu 	atom 	cgnr 	charge
   1 	P5 	 1 	LPPS 	CNO 	 1 	0.0 	
   2 	Qa 	 1 	LPPS 	PO4 	 2 	-1.0 	
   3 	Na 	 1 	LPPS 	GL1 	 3 	0 	
   4 	Na 	 1 	LPPS 	GL2 	 4 	0 	
   5 	C1 	 1 	LPPS 	C1A 	 5 	0 	
   6 	C1 	 1 	LPPS 	C2A 	 6 	0 	
   7 	C1 	 1 	LPPS 	C3A 	 7 	0 	
   8 	C1 	 1 	LPPS 	C4A 	 8 	0 	
   9 	C1 	 1 	LPPS 	C1B 	 9 	0 	
  10 	C1 	 1 	LPPS 	C2B 	10 	0 	
  11 	C1 	 1 	LPPS 	C3B 	11 	0 	

[bonds]
;  i  j 	funct 	length 	force.c.
   1  2 	1 	0.47 	1250 	
   2  3 	1 	0.47 	1250 	
   3  4 	1 	0.37 	1250 	
   3  5 	1 	0.47 	1250 	
   5  6 	1 	0.47 	1250 	
   6  7 	1 	0.47 	1250 	
   7  8 	1 	0.47 	1250 	
   4  9 	1 	0.47 	1250 	
   9 10 	1 	0.47 	1250 	
  10 11 	1 	0.47 	1250 	

[angles]
;  i  j  k 	funct 	angle 	force.c.
   2  3  4 	2 	120.0 	25.0 	
   2  3  5 	2 	180.0 	25.0 	
   3  5  6 	2 	180.0 	25.0 	
   5  6  7 	2 	180.0 	25.0 	
   6  7  8 	2 	180.0 	25.0 	
   4  9 10 	2 	180.0 	25.0 	
   9 10 11 	2 	180.0 	25.0 	

 
#ifdef BILAYER_LIPIDHEAD_FC
    [ position_restraints ]
    ;to fix Z postion of head grop in bilayer simulation
      2     1.0      0.0      0.0     BILAYER_LIPIDHEAD_FC
#endif


#ifdef MICELLE_LIPIDHEAD_FC
    [ position_restraints ]
    ;to fix postion of head grop in micelle simulation
      2     1.0      1.0      1.0     MICELLE_LIPIDHEAD_FC
#endif


;keep lipid tails out of a cylinder along X Y Z axis to maintain the waterpore:
#ifdef  VESICLE_LIPIDTAIL_R
    #ifndef VESICLE_LIPIDTAIL_FC
        #define VESICLE_LIPIDTAIL_FC 1000
    #endif
    [ position_restraints ]
      5     2    2   -VESICLE_LIPIDTAIL_R  VESICLE_LIPIDTAIL_FC
      5     2    6   -VESICLE_LIPIDTAIL_R  VESICLE_LIPIDTAIL_FC
      5     2    7   -VESICLE_LIPIDTAIL_R  VESICLE_LIPIDTAIL_FC
      6     2    2   -VESICLE_LIPIDTAIL_R  VESICLE_LIPIDTAIL_FC
      6     2    6   -VESICLE_LIPIDTAIL_R  VESICLE_LIPIDTAIL_FC
      6     2    7   -VESICLE_LIPIDTAIL_R  VESICLE_LIPIDTAIL_FC
      7     2    2   -VESICLE_LIPIDTAIL_R  VESICLE_LIPIDTAIL_FC
      7     2    6   -VESICLE_LIPIDTAIL_R  VESICLE_LIPIDTAIL_FC
      7     2    7   -VESICLE_LIPIDTAIL_R  VESICLE_LIPIDTAIL_FC
      8     2    2   -VESICLE_LIPIDTAIL_R  VESICLE_LIPIDTAIL_FC
      8     2    6   -VESICLE_LIPIDTAIL_R  VESICLE_LIPIDTAIL_FC
      8     2    7   -VESICLE_LIPIDTAIL_R  VESICLE_LIPIDTAIL_FC
      9     2    2   -VESICLE_LIPIDTAIL_R  VESICLE_LIPIDTAIL_FC
      9     2    6   -VESICLE_LIPIDTAIL_R  VESICLE_LIPIDTAIL_FC
      9     2    7   -VESICLE_LIPIDTAIL_R  VESICLE_LIPIDTAIL_FC
     10     2    2   -VESICLE_LIPIDTAIL_R  VESICLE_LIPIDTAIL_FC
     10     2    6   -VESICLE_LIPIDTAIL_R  VESICLE_LIPIDTAIL_FC
     10     2    7   -VESICLE_LIPIDTAIL_R  VESICLE_LIPIDTAIL_FC
     11     2    2   -VESICLE_LIPIDTAIL_R  VESICLE_LIPIDTAIL_FC
     11     2    6   -VESICLE_LIPIDTAIL_R  VESICLE_LIPIDTAIL_FC
     11     2    7   -VESICLE_LIPIDTAIL_R  VESICLE_LIPIDTAIL_FC
#endif


;;;;;; Martini lipid topology for C16:0/20:4 PS (PAPS), generated using:
; The Martini lipid itp generator version 0.4  Args are: -o martini_v2.0_PAPS_01.itp -alname PAPS -alhead 'S P' -allink 'G G' -altail 'DDDDC CCCC'
; WARNING: Lipids topology was generated following the Martini 2.0 guidelines but this specific lipid type might
;          not have been tested and should therefore be used with care. 
;
; Description:
;   A general model phosphatidylserine (PS) lipid corresponding to atomistic e.g. C16:0/20:4 1-stearoyl-2-arachidonoyl tails.
; Parameterization:
;   This topology follows the standard Martini 2.0 lipid definitions and building block rules.
; Reference(s): 
;   S.J. Marrink, A.H. de Vries, A.E. Mark. Coarse grained model for semi-quantitative lipid simulations. JPC-B, 108:750-760, 
;   2004. doi:10.1021/jp036508g 
;   S.J. Marrink, H.J. Risselada, S. Yefimov, D.P. Tieleman, A.H. de Vries. The MARTINI force field: coarse grained model for 
;   biomolecular simulations. JPC-B, 111:7812-7824, 2007. doi:10.1021/jp071097f 
;   S. Baoukina, L. Monticelli, H.J. Risselada, S.J. Marrink, D.P. Tieleman. The molecular mechanism of lipid monolayer collapse. 
;   PNAS, 105:10803-10808, 2008. doi:10.1073/pnas.0711563105 
;   T.A. Wassenaar, H.I. Ingolfsson, R.A. Bockmann, D.P. Tieleman, S.J. Marrink. Computational lipidomics with insane: a versatile 
;   tool for generating custom membranes for molecular simulations. JCTC, 150410125128004, 2015. doi:10.1021/acs.jctc.5b00209
; Created: 2015.04.20
;
;@INSANE alhead=S P, allink=G G, altail=DDDDC CCCC, alname=PAPS, charge=-1.0
;@RESNTEST PAP==PAPS if: atoms[0]==CNO
;@BEADS CNO PO4 GL1 GL2 D1A D2A D3A D4A C5A C1B C2B C3B C4B 
;@BONDS CNO-PO4 PO4-GL1 GL1-GL2 GL1-D1A D1A-D2A D2A-D3A D3A-D4A D4A-C5A GL2-C1B C1B-C2B C2B-C3B C3B-C4B 
;

[moleculetype]
; molname      nrexcl
  PAPS          1

[atoms]
; id 	type 	resnr 	residu 	atom 	cgnr 	charge
   1 	P5 	 1 	PAPS 	CNO 	 1 	0.0 	
   2 	Qa 	 1 	PAPS 	PO4 	 2 	-1.0 	
   3 	Na 	 1 	PAPS 	GL1 	 3 	0 	
   4 	Na 	 1 	PAPS 	GL2 	 4 	0 	
   5 	C4 	 1 	PAPS 	D1A 	 5 	0 	
   6 	C4 	 1 	PAPS 	D2A 	 6 	0 	
   7 	C4 	 1 	PAPS 	D3A 	 7 	0 	
   8 	C4 	 1 	PAPS 	D4A 	 8 	0 	
   9 	C1 	 1 	PAPS 	C5A 	 9 	0 	
  10 	C1 	 1 	PAPS 	C1B 	10 	0 	
  11 	C1 	 1 	PAPS 	C2B 	11 	0 	
  12 	C1 	 1 	PAPS 	C3B 	12 	0 	
  13 	C1 	 1 	PAPS 	C4B 	13 	0 	

[bonds]
;  i  j 	funct 	length 	force.c.
   1  2 	1 	0.47 	1250 	
   2  3 	1 	0.47 	1250 	
   3  4 	1 	0.37 	1250 	
   3  5 	1 	0.47 	1250 	
   5  6 	1 	0.47 	1250 	
   6  7 	1 	0.47 	1250 	
   7  8 	1 	0.47 	1250 	
   8  9 	1 	0.47 	1250 	
   4 10 	1 	0.47 	1250 	
  10 11 	1 	0.47 	1250 	
  11 12 	1 	0.47 	1250 	
  12 13 	1 	0.47 	1250 	

[angles]
;  i  j  k 	funct 	angle 	force.c.
   2  3  4 	2 	120.0 	25.0 	
   2  3  5 	2 	180.0 	25.0 	
   3  5  6 	2 	100.0 	10.0 	
   5  6  7 	2 	100.0 	10.0 	
   6  7  8 	2 	100.0 	10.0 	
   7  8  9 	2 	120.0 	45.0 	
   4 10 11 	2 	180.0 	25.0 	
  10 11 12 	2 	180.0 	25.0 	
  11 12 13 	2 	180.0 	25.0 	

 
#ifdef BILAYER_LIPIDHEAD_FC
    [ position_restraints ]
    ;to fix Z postion of head grop in bilayer simulation
      2     1.0      0.0      0.0     BILAYER_LIPIDHEAD_FC
#endif


#ifdef MICELLE_LIPIDHEAD_FC
    [ position_restraints ]
    ;to fix postion of head grop in micelle simulation
      2     1.0      1.0      1.0     MICELLE_LIPIDHEAD_FC
#endif


;keep lipid tails out of a cylinder along X Y Z axis to maintain the waterpore:
#ifdef  VESICLE_LIPIDTAIL_R
    #ifndef VESICLE_LIPIDTAIL_FC
        #define VESICLE_LIPIDTAIL_FC 1000
    #endif
    [ position_restraints ]
      5     2    2   -VESICLE_LIPIDTAIL_R  VESICLE_LIPIDTAIL_FC
      5     2    6   -VESICLE_LIPIDTAIL_R  VESICLE_LIPIDTAIL_FC
      5     2    7   -VESICLE_LIPIDTAIL_R  VESICLE_LIPIDTAIL_FC
      6     2    2   -VESICLE_LIPIDTAIL_R  VESICLE_LIPIDTAIL_FC
      6     2    6   -VESICLE_LIPIDTAIL_R  VESICLE_LIPIDTAIL_FC
      6     2    7   -VESICLE_LIPIDTAIL_R  VESICLE_LIPIDTAIL_FC
      7     2    2   -VESICLE_LIPIDTAIL_R  VESICLE_LIPIDTAIL_FC
      7     2    6   -VESICLE_LIPIDTAIL_R  VESICLE_LIPIDTAIL_FC
      7     2    7   -VESICLE_LIPIDTAIL_R  VESICLE_LIPIDTAIL_FC
      8     2    2   -VESICLE_LIPIDTAIL_R  VESICLE_LIPIDTAIL_FC
      8     2    6   -VESICLE_LIPIDTAIL_R  VESICLE_LIPIDTAIL_FC
      8     2    7   -VESICLE_LIPIDTAIL_R  VESICLE_LIPIDTAIL_FC
      9     2    2   -VESICLE_LIPIDTAIL_R  VESICLE_LIPIDTAIL_FC
      9     2    6   -VESICLE_LIPIDTAIL_R  VESICLE_LIPIDTAIL_FC
      9     2    7   -VESICLE_LIPIDTAIL_R  VESICLE_LIPIDTAIL_FC
     10     2    2   -VESICLE_LIPIDTAIL_R  VESICLE_LIPIDTAIL_FC
     10     2    6   -VESICLE_LIPIDTAIL_R  VESICLE_LIPIDTAIL_FC
     10     2    7   -VESICLE_LIPIDTAIL_R  VESICLE_LIPIDTAIL_FC
     11     2    2   -VESICLE_LIPIDTAIL_R  VESICLE_LIPIDTAIL_FC
     11     2    6   -VESICLE_LIPIDTAIL_R  VESICLE_LIPIDTAIL_FC
     11     2    7   -VESICLE_LIPIDTAIL_R  VESICLE_LIPIDTAIL_FC
     12     2    2   -VESICLE_LIPIDTAIL_R  VESICLE_LIPIDTAIL_FC
     12     2    6   -VESICLE_LIPIDTAIL_R  VESICLE_LIPIDTAIL_FC
     12     2    7   -VESICLE_LIPIDTAIL_R  VESICLE_LIPIDTAIL_FC
     13     2    2   -VESICLE_LIPIDTAIL_R  VESICLE_LIPIDTAIL_FC
     13     2    6   -VESICLE_LIPIDTAIL_R  VESICLE_LIPIDTAIL_FC
     13     2    7   -VESICLE_LIPIDTAIL_R  VESICLE_LIPIDTAIL_FC
#endif


;;;;;; Martini lipid topology for C16:0/20:1 PS (PGPS), generated using:
; The Martini lipid itp generator version 0.4  Args are: -o martini_v2.0_PGPS_01.itp -alname PGPS -alhead 'S P' -allink 'G G' -altail 'CCDCC CCCC'
; WARNING: Lipids topology was generated following the Martini 2.0 guidelines but this specific lipid type might
;          not have been tested and should therefore be used with care. 
;
; Description:
;   A general model phosphatidylserine (PS) lipid corresponding to atomistic e.g. C16:0/22:1 1-palmitoyl-2-docosenoyl tails.
; Parameterization:
;   This topology follows the standard Martini 2.0 lipid definitions and building block rules.
; Reference(s): 
;   S.J. Marrink, A.H. de Vries, A.E. Mark. Coarse grained model for semi-quantitative lipid simulations. JPC-B, 108:750-760, 
;   2004. doi:10.1021/jp036508g 
;   S.J. Marrink, H.J. Risselada, S. Yefimov, D.P. Tieleman, A.H. de Vries. The MARTINI force field: coarse grained model for 
;   biomolecular simulations. JPC-B, 111:7812-7824, 2007. doi:10.1021/jp071097f 
;   S. Baoukina, L. Monticelli, H.J. Risselada, S.J. Marrink, D.P. Tieleman. The molecular mechanism of lipid monolayer collapse. 
;   PNAS, 105:10803-10808, 2008. doi:10.1073/pnas.0711563105 
;   T.A. Wassenaar, H.I. Ingolfsson, R.A. Bockmann, D.P. Tieleman, S.J. Marrink. Computational lipidomics with insane: a versatile 
;   tool for generating custom membranes for molecular simulations. JCTC, 150410125128004, 2015. doi:10.1021/acs.jctc.5b00209
; Created: 2015.04.20
;
;@INSANE alhead=S P, allink=G G, altail=CCDCC CCCC, alname=PGPS, charge=-1.0
;@RESNTEST PGP==PGPS if: atoms[0]==CNO
;@BEADS CNO PO4 GL1 GL2 C1A C2A D3A C4A C5A C1B C2B C3B C4B 
;@BONDS CNO-PO4 PO4-GL1 GL1-GL2 GL1-C1A C1A-C2A C2A-D3A D3A-C4A C4A-C5A GL2-C1B C1B-C2B C2B-C3B C3B-C4B 
;

[moleculetype]
; molname      nrexcl
  PGPS          1

[atoms]
; id 	type 	resnr 	residu 	atom 	cgnr 	charge
   1 	P5 	 1 	PGPS 	CNO 	 1 	0.0 	
   2 	Qa 	 1 	PGPS 	PO4 	 2 	-1.0 	
   3 	Na 	 1 	PGPS 	GL1 	 3 	0 	
   4 	Na 	 1 	PGPS 	GL2 	 4 	0 	
   5 	C1 	 1 	PGPS 	C1A 	 5 	0 	
   6 	C1 	 1 	PGPS 	C2A 	 6 	0 	
   7 	C3 	 1 	PGPS 	D3A 	 7 	0 	
   8 	C1 	 1 	PGPS 	C4A 	 8 	0 	
   9 	C1 	 1 	PGPS 	C5A 	 9 	0 	
  10 	C1 	 1 	PGPS 	C1B 	10 	0 	
  11 	C1 	 1 	PGPS 	C2B 	11 	0 	
  12 	C1 	 1 	PGPS 	C3B 	12 	0 	
  13 	C1 	 1 	PGPS 	C4B 	13 	0 	

[bonds]
;  i  j 	funct 	length 	force.c.
   1  2 	1 	0.47 	1250 	
   2  3 	1 	0.47 	1250 	
   3  4 	1 	0.37 	1250 	
   3  5 	1 	0.47 	1250 	
   5  6 	1 	0.47 	1250 	
   6  7 	1 	0.47 	1250 	
   7  8 	1 	0.47 	1250 	
   8  9 	1 	0.47 	1250 	
   4 10 	1 	0.47 	1250 	
  10 11 	1 	0.47 	1250 	
  11 12 	1 	0.47 	1250 	
  12 13 	1 	0.47 	1250 	

[angles]
;  i  j  k 	funct 	angle 	force.c.
   2  3  4 	2 	120.0 	25.0 	
   2  3  5 	2 	180.0 	25.0 	
   3  5  6 	2 	180.0 	25.0 	
   5  6  7 	2 	180.0 	25.0 	
   6  7  8 	2 	120.0 	45.0 	
   7  8  9 	2 	180.0 	25.0 	
   4 10 11 	2 	180.0 	25.0 	
  10 11 12 	2 	180.0 	25.0 	
  11 12 13 	2 	180.0 	25.0 	

 
#ifdef BILAYER_LIPIDHEAD_FC
    [ position_restraints ]
    ;to fix Z postion of head grop in bilayer simulation
      2     1.0      0.0      0.0     BILAYER_LIPIDHEAD_FC
#endif


#ifdef MICELLE_LIPIDHEAD_FC
    [ position_restraints ]
    ;to fix postion of head grop in micelle simulation
      2     1.0      1.0      1.0     MICELLE_LIPIDHEAD_FC
#endif


;keep lipid tails out of a cylinder along X Y Z axis to maintain the waterpore:
#ifdef  VESICLE_LIPIDTAIL_R
    #ifndef VESICLE_LIPIDTAIL_FC
        #define VESICLE_LIPIDTAIL_FC 1000
    #endif
    [ position_restraints ]
      5     2    2   -VESICLE_LIPIDTAIL_R  VESICLE_LIPIDTAIL_FC
      5     2    6   -VESICLE_LIPIDTAIL_R  VESICLE_LIPIDTAIL_FC
      5     2    7   -VESICLE_LIPIDTAIL_R  VESICLE_LIPIDTAIL_FC
      6     2    2   -VESICLE_LIPIDTAIL_R  VESICLE_LIPIDTAIL_FC
      6     2    6   -VESICLE_LIPIDTAIL_R  VESICLE_LIPIDTAIL_FC
      6     2    7   -VESICLE_LIPIDTAIL_R  VESICLE_LIPIDTAIL_FC
      7     2    2   -VESICLE_LIPIDTAIL_R  VESICLE_LIPIDTAIL_FC
      7     2    6   -VESICLE_LIPIDTAIL_R  VESICLE_LIPIDTAIL_FC
      7     2    7   -VESICLE_LIPIDTAIL_R  VESICLE_LIPIDTAIL_FC
      8     2    2   -VESICLE_LIPIDTAIL_R  VESICLE_LIPIDTAIL_FC
      8     2    6   -VESICLE_LIPIDTAIL_R  VESICLE_LIPIDTAIL_FC
      8     2    7   -VESICLE_LIPIDTAIL_R  VESICLE_LIPIDTAIL_FC
      9     2    2   -VESICLE_LIPIDTAIL_R  VESICLE_LIPIDTAIL_FC
      9     2    6   -VESICLE_LIPIDTAIL_R  VESICLE_LIPIDTAIL_FC
      9     2    7   -VESICLE_LIPIDTAIL_R  VESICLE_LIPIDTAIL_FC
     10     2    2   -VESICLE_LIPIDTAIL_R  VESICLE_LIPIDTAIL_FC
     10     2    6   -VESICLE_LIPIDTAIL_R  VESICLE_LIPIDTAIL_FC
     10     2    7   -VESICLE_LIPIDTAIL_R  VESICLE_LIPIDTAIL_FC
     11     2    2   -VESICLE_LIPIDTAIL_R  VESICLE_LIPIDTAIL_FC
     11     2    6   -VESICLE_LIPIDTAIL_R  VESICLE_LIPIDTAIL_FC
     11     2    7   -VESICLE_LIPIDTAIL_R  VESICLE_LIPIDTAIL_FC
     12     2    2   -VESICLE_LIPIDTAIL_R  VESICLE_LIPIDTAIL_FC
     12     2    6   -VESICLE_LIPIDTAIL_R  VESICLE_LIPIDTAIL_FC
     12     2    7   -VESICLE_LIPIDTAIL_R  VESICLE_LIPIDTAIL_FC
     13     2    2   -VESICLE_LIPIDTAIL_R  VESICLE_LIPIDTAIL_FC
     13     2    6   -VESICLE_LIPIDTAIL_R  VESICLE_LIPIDTAIL_FC
     13     2    7   -VESICLE_LIPIDTAIL_R  VESICLE_LIPIDTAIL_FC
#endif


;;;;;; Martini lipid topology for C16:0/18:2 PS (PIPS), generated using:
; The Martini lipid itp generator version 0.4  Args are: -o martini_v2.0_PIPS_01.itp -alname PIPS -alhead 'S P' -allink 'G G' -altail 'CDDC CCCC'
; WARNING: Lipids topology was generated following the Martini 2.0 guidelines but this specific lipid type might
;          not have been tested and should therefore be used with care. 
;
; Description:
;   A general model phosphatidylserine (PS) lipid corresponding to atomistic e.g. C16:0/18:2 1-palmitoyl-2-linoleoyl tails.
; Parameterization:
;   This topology follows the standard Martini 2.0 lipid definitions and building block rules.
; Reference(s): 
;   S.J. Marrink, A.H. de Vries, A.E. Mark. Coarse grained model for semi-quantitative lipid simulations. JPC-B, 108:750-760, 
;   2004. doi:10.1021/jp036508g 
;   S.J. Marrink, H.J. Risselada, S. Yefimov, D.P. Tieleman, A.H. de Vries. The MARTINI force field: coarse grained model for 
;   biomolecular simulations. JPC-B, 111:7812-7824, 2007. doi:10.1021/jp071097f 
;   S. Baoukina, L. Monticelli, H.J. Risselada, S.J. Marrink, D.P. Tieleman. The molecular mechanism of lipid monolayer collapse. 
;   PNAS, 105:10803-10808, 2008. doi:10.1073/pnas.0711563105 
;   T.A. Wassenaar, H.I. Ingolfsson, R.A. Bockmann, D.P. Tieleman, S.J. Marrink. Computational lipidomics with insane: a versatile 
;   tool for generating custom membranes for molecular simulations. JCTC, 150410125128004, 2015. doi:10.1021/acs.jctc.5b00209
; Created: 2015.04.20
;
;@INSANE alhead=S P, allink=G G, altail=CDDC CCCC, alname=PIPS, charge=-1.0
;@RESNTEST PIP==PIPS if: atoms[0]==CNO
;@BEADS CNO PO4 GL1 GL2 C1A D2A D3A C4A C1B C2B C3B C4B 
;@BONDS CNO-PO4 PO4-GL1 GL1-GL2 GL1-C1A C1A-D2A D2A-D3A D3A-C4A GL2-C1B C1B-C2B C2B-C3B C3B-C4B 
;

[moleculetype]
; molname      nrexcl
  PIPS          1

[atoms]
; id 	type 	resnr 	residu 	atom 	cgnr 	charge
   1 	P5 	 1 	PIPS 	CNO 	 1 	0.0 	
   2 	Qa 	 1 	PIPS 	PO4 	 2 	-1.0 	
   3 	Na 	 1 	PIPS 	GL1 	 3 	0 	
   4 	Na 	 1 	PIPS 	GL2 	 4 	0 	
   5 	C1 	 1 	PIPS 	C1A 	 5 	0 	
   6 	C4 	 1 	PIPS 	D2A 	 6 	0 	
   7 	C4 	 1 	PIPS 	D3A 	 7 	0 	
   8 	C1 	 1 	PIPS 	C4A 	 8 	0 	
   9 	C1 	 1 	PIPS 	C1B 	 9 	0 	
  10 	C1 	 1 	PIPS 	C2B 	10 	0 	
  11 	C1 	 1 	PIPS 	C3B 	11 	0 	
  12 	C1 	 1 	PIPS 	C4B 	12 	0 	

[bonds]
;  i  j 	funct 	length 	force.c.
   1  2 	1 	0.47 	1250 	
   2  3 	1 	0.47 	1250 	
   3  4 	1 	0.37 	1250 	
   3  5 	1 	0.47 	1250 	
   5  6 	1 	0.47 	1250 	
   6  7 	1 	0.47 	1250 	
   7  8 	1 	0.47 	1250 	
   4  9 	1 	0.47 	1250 	
   9 10 	1 	0.47 	1250 	
  10 11 	1 	0.47 	1250 	
  11 12 	1 	0.47 	1250 	

[angles]
;  i  j  k 	funct 	angle 	force.c.
   2  3  4 	2 	120.0 	25.0 	
   2  3  5 	2 	180.0 	25.0 	
   3  5  6 	2 	180.0 	25.0 	
   5  6  7 	2 	100.0 	10.0 	
   6  7  8 	2 	120.0 	45.0 	
   4  9 10 	2 	180.0 	25.0 	
   9 10 11 	2 	180.0 	25.0 	
  10 11 12 	2 	180.0 	25.0 	

 
#ifdef BILAYER_LIPIDHEAD_FC
    [ position_restraints ]
    ;to fix Z postion of head grop in bilayer simulation
      2     1.0      0.0      0.0     BILAYER_LIPIDHEAD_FC
#endif


#ifdef MICELLE_LIPIDHEAD_FC
    [ position_restraints ]
    ;to fix postion of head grop in micelle simulation
      2     1.0      1.0      1.0     MICELLE_LIPIDHEAD_FC
#endif


;keep lipid tails out of a cylinder along X Y Z axis to maintain the waterpore:
#ifdef  VESICLE_LIPIDTAIL_R
    #ifndef VESICLE_LIPIDTAIL_FC
        #define VESICLE_LIPIDTAIL_FC 1000
    #endif
    [ position_restraints ]
      5     2    2   -VESICLE_LIPIDTAIL_R  VESICLE_LIPIDTAIL_FC
      5     2    6   -VESICLE_LIPIDTAIL_R  VESICLE_LIPIDTAIL_FC
      5     2    7   -VESICLE_LIPIDTAIL_R  VESICLE_LIPIDTAIL_FC
      6     2    2   -VESICLE_LIPIDTAIL_R  VESICLE_LIPIDTAIL_FC
      6     2    6   -VESICLE_LIPIDTAIL_R  VESICLE_LIPIDTAIL_FC
      6     2    7   -VESICLE_LIPIDTAIL_R  VESICLE_LIPIDTAIL_FC
      7     2    2   -VESICLE_LIPIDTAIL_R  VESICLE_LIPIDTAIL_FC
      7     2    6   -VESICLE_LIPIDTAIL_R  VESICLE_LIPIDTAIL_FC
      7     2    7   -VESICLE_LIPIDTAIL_R  VESICLE_LIPIDTAIL_FC
      8     2    2   -VESICLE_LIPIDTAIL_R  VESICLE_LIPIDTAIL_FC
      8     2    6   -VESICLE_LIPIDTAIL_R  VESICLE_LIPIDTAIL_FC
      8     2    7   -VESICLE_LIPIDTAIL_R  VESICLE_LIPIDTAIL_FC
      9     2    2   -VESICLE_LIPIDTAIL_R  VESICLE_LIPIDTAIL_FC
      9     2    6   -VESICLE_LIPIDTAIL_R  VESICLE_LIPIDTAIL_FC
      9     2    7   -VESICLE_LIPIDTAIL_R  VESICLE_LIPIDTAIL_FC
     10     2    2   -VESICLE_LIPIDTAIL_R  VESICLE_LIPIDTAIL_FC
     10     2    6   -VESICLE_LIPIDTAIL_R  VESICLE_LIPIDTAIL_FC
     10     2    7   -VESICLE_LIPIDTAIL_R  VESICLE_LIPIDTAIL_FC
     11     2    2   -VESICLE_LIPIDTAIL_R  VESICLE_LIPIDTAIL_FC
     11     2    6   -VESICLE_LIPIDTAIL_R  VESICLE_LIPIDTAIL_FC
     11     2    7   -VESICLE_LIPIDTAIL_R  VESICLE_LIPIDTAIL_FC
     12     2    2   -VESICLE_LIPIDTAIL_R  VESICLE_LIPIDTAIL_FC
     12     2    6   -VESICLE_LIPIDTAIL_R  VESICLE_LIPIDTAIL_FC
     12     2    7   -VESICLE_LIPIDTAIL_R  VESICLE_LIPIDTAIL_FC
#endif


;;;;;; Martini lipid topology for C16:0/18:1 PS (POPS), generated using:
; The Martini lipid itp generator version 0.4  Args are: -o martini_v2.0_POPS_01.itp -alname POPS -alhead 'S P' -allink 'G G' -altail 'CDCC CCCC'
; WARNING: Lipids topology was generated following the Martini 2.0 guidelines but this specific lipid type might
;          not have been tested and should therefore be used with care. 
;
; Description:
;   A general model phosphatidylserine (PS) lipid corresponding to atomistic e.g. C16:0/18:1 1-palmitoyl-2-oleoyl (POPS) tails.
; Parameterization:
;   This topology follows the standard Martini 2.0 lipid definitions and building block rules.
; Reference(s): 
;   S.J. Marrink, A.H. de Vries, A.E. Mark. Coarse grained model for semi-quantitative lipid simulations. JPC-B, 108:750-760, 
;   2004. doi:10.1021/jp036508g 
;   S.J. Marrink, H.J. Risselada, S. Yefimov, D.P. Tieleman, A.H. de Vries. The MARTINI force field: coarse grained model for 
;   biomolecular simulations. JPC-B, 111:7812-7824, 2007. doi:10.1021/jp071097f 
;   S. Baoukina, L. Monticelli, H.J. Risselada, S.J. Marrink, D.P. Tieleman. The molecular mechanism of lipid monolayer collapse. 
;   PNAS, 105:10803-10808, 2008. doi:10.1073/pnas.0711563105 
;   T.A. Wassenaar, H.I. Ingolfsson, R.A. Bockmann, D.P. Tieleman, S.J. Marrink. Computational lipidomics with insane: a versatile 
;   tool for generating custom membranes for molecular simulations. JCTC, 150410125128004, 2015. doi:10.1021/acs.jctc.5b00209
; Created: 2015.04.20
;
;@INSANE alhead=S P, allink=G G, altail=CDCC CCCC, alname=POPS, charge=-1.0
;@RESNTEST POP==POPS if: atoms[0]==CNO
;@BEADS CNO PO4 GL1 GL2 C1A D2A C3A C4A C1B C2B C3B C4B 
;@BONDS CNO-PO4 PO4-GL1 GL1-GL2 GL1-C1A C1A-D2A D2A-C3A C3A-C4A GL2-C1B C1B-C2B C2B-C3B C3B-C4B 
;

[moleculetype]
; molname      nrexcl
  POPS          1

[atoms]
; id 	type 	resnr 	residu 	atom 	cgnr 	charge
   1 	P5 	 1 	POPS 	CNO 	 1 	0.0 	
   2 	Qa 	 1 	POPS 	PO4 	 2 	-1.0 	
   3 	Na 	 1 	POPS 	GL1 	 3 	0 	
   4 	Na 	 1 	POPS 	GL2 	 4 	0 	
   5 	C1 	 1 	POPS 	C1A 	 5 	0 	
   6 	C3 	 1 	POPS 	D2A 	 6 	0 	
   7 	C1 	 1 	POPS 	C3A 	 7 	0 	
   8 	C1 	 1 	POPS 	C4A 	 8 	0 	
   9 	C1 	 1 	POPS 	C1B 	 9 	0 	
  10 	C1 	 1 	POPS 	C2B 	10 	0 	
  11 	C1 	 1 	POPS 	C3B 	11 	0 	
  12 	C1 	 1 	POPS 	C4B 	12 	0 	

[bonds]
;  i  j 	funct 	length 	force.c.
   1  2 	1 	0.47 	1250 	
   2  3 	1 	0.47 	1250 	
   3  4 	1 	0.37 	1250 	
   3  5 	1 	0.47 	1250 	
   5  6 	1 	0.47 	1250 	
   6  7 	1 	0.47 	1250 	
   7  8 	1 	0.47 	1250 	
   4  9 	1 	0.47 	1250 	
   9 10 	1 	0.47 	1250 	
  10 11 	1 	0.47 	1250 	
  11 12 	1 	0.47 	1250 	

[angles]
;  i  j  k 	funct 	angle 	force.c.
   2  3  4 	2 	120.0 	25.0 	
   2  3  5 	2 	180.0 	25.0 	
   3  5  6 	2 	180.0 	25.0 	
   5  6  7 	2 	120.0 	45.0 	
   6  7  8 	2 	180.0 	25.0 	
   4  9 10 	2 	180.0 	25.0 	
   9 10 11 	2 	180.0 	25.0 	
  10 11 12 	2 	180.0 	25.0 	

 
#ifdef BILAYER_LIPIDHEAD_FC
    [ position_restraints ]
    ;to fix Z postion of head grop in bilayer simulation
      2     1.0      0.0      0.0     BILAYER_LIPIDHEAD_FC
#endif


#ifdef MICELLE_LIPIDHEAD_FC
    [ position_restraints ]
    ;to fix postion of head grop in micelle simulation
      2     1.0      1.0      1.0     MICELLE_LIPIDHEAD_FC
#endif


;keep lipid tails out of a cylinder along X Y Z axis to maintain the waterpore:
#ifdef  VESICLE_LIPIDTAIL_R
    #ifndef VESICLE_LIPIDTAIL_FC
        #define VESICLE_LIPIDTAIL_FC 1000
    #endif
    [ position_restraints ]
      5     2    2   -VESICLE_LIPIDTAIL_R  VESICLE_LIPIDTAIL_FC
      5     2    6   -VESICLE_LIPIDTAIL_R  VESICLE_LIPIDTAIL_FC
      5     2    7   -VESICLE_LIPIDTAIL_R  VESICLE_LIPIDTAIL_FC
      6     2    2   -VESICLE_LIPIDTAIL_R  VESICLE_LIPIDTAIL_FC
      6     2    6   -VESICLE_LIPIDTAIL_R  VESICLE_LIPIDTAIL_FC
      6     2    7   -VESICLE_LIPIDTAIL_R  VESICLE_LIPIDTAIL_FC
      7     2    2   -VESICLE_LIPIDTAIL_R  VESICLE_LIPIDTAIL_FC
      7     2    6   -VESICLE_LIPIDTAIL_R  VESICLE_LIPIDTAIL_FC
      7     2    7   -VESICLE_LIPIDTAIL_R  VESICLE_LIPIDTAIL_FC
      8     2    2   -VESICLE_LIPIDTAIL_R  VESICLE_LIPIDTAIL_FC
      8     2    6   -VESICLE_LIPIDTAIL_R  VESICLE_LIPIDTAIL_FC
      8     2    7   -VESICLE_LIPIDTAIL_R  VESICLE_LIPIDTAIL_FC
      9     2    2   -VESICLE_LIPIDTAIL_R  VESICLE_LIPIDTAIL_FC
      9     2    6   -VESICLE_LIPIDTAIL_R  VESICLE_LIPIDTAIL_FC
      9     2    7   -VESICLE_LIPIDTAIL_R  VESICLE_LIPIDTAIL_FC
     10     2    2   -VESICLE_LIPIDTAIL_R  VESICLE_LIPIDTAIL_FC
     10     2    6   -VESICLE_LIPIDTAIL_R  VESICLE_LIPIDTAIL_FC
     10     2    7   -VESICLE_LIPIDTAIL_R  VESICLE_LIPIDTAIL_FC
     11     2    2   -VESICLE_LIPIDTAIL_R  VESICLE_LIPIDTAIL_FC
     11     2    6   -VESICLE_LIPIDTAIL_R  VESICLE_LIPIDTAIL_FC
     11     2    7   -VESICLE_LIPIDTAIL_R  VESICLE_LIPIDTAIL_FC
     12     2    2   -VESICLE_LIPIDTAIL_R  VESICLE_LIPIDTAIL_FC
     12     2    6   -VESICLE_LIPIDTAIL_R  VESICLE_LIPIDTAIL_FC
     12     2    7   -VESICLE_LIPIDTAIL_R  VESICLE_LIPIDTAIL_FC
#endif


;;;;;; Martini lipid topology for C16:0/20:3 PS (PQPS), generated using:
; The Martini lipid itp generator version 0.4  Args are: -o martini_v2.0_PQPS_01.itp -alname PQPS -alhead 'S P' -allink 'G G' -altail 'CDDDC CCCC'
; WARNING: Lipids topology was generated following the Martini 2.0 guidelines but this specific lipid type might
;          not have been tested and should therefore be used with care. 
;
; Description:
;   A general model phosphatidylserine (PS) lipid corresponding to atomistic e.g. C16:0/C20:3(5c,8c,11c)  1-palmitoyl-2-mead acid tails.
; Parameterization:
;   This topology follows the standard Martini 2.0 lipid definitions and building block rules.
; Reference(s): 
;   S.J. Marrink, A.H. de Vries, A.E. Mark. Coarse grained model for semi-quantitative lipid simulations. JPC-B, 108:750-760, 
;   2004. doi:10.1021/jp036508g 
;   S.J. Marrink, H.J. Risselada, S. Yefimov, D.P. Tieleman, A.H. de Vries. The MARTINI force field: coarse grained model for 
;   biomolecular simulations. JPC-B, 111:7812-7824, 2007. doi:10.1021/jp071097f 
;   S. Baoukina, L. Monticelli, H.J. Risselada, S.J. Marrink, D.P. Tieleman. The molecular mechanism of lipid monolayer collapse. 
;   PNAS, 105:10803-10808, 2008. doi:10.1073/pnas.0711563105 
;   T.A. Wassenaar, H.I. Ingolfsson, R.A. Bockmann, D.P. Tieleman, S.J. Marrink. Computational lipidomics with insane: a versatile 
;   tool for generating custom membranes for molecular simulations. JCTC, 150410125128004, 2015. doi:10.1021/acs.jctc.5b00209
; Created: 2015.04.20
;
;@INSANE alhead=S P, allink=G G, altail=CDDDC CCCC, alname=PQPS, charge=-1.0
;@RESNTEST PQP==PQPS if: atoms[0]==CNO
;@BEADS CNO PO4 GL1 GL2 C1A D2A D3A D4A C5A C1B C2B C3B C4B 
;@BONDS CNO-PO4 PO4-GL1 GL1-GL2 GL1-C1A C1A-D2A D2A-D3A D3A-D4A D4A-C5A GL2-C1B C1B-C2B C2B-C3B C3B-C4B 
;

[moleculetype]
; molname      nrexcl
  PQPS          1

[atoms]
; id 	type 	resnr 	residu 	atom 	cgnr 	charge
   1 	P5 	 1 	PQPS 	CNO 	 1 	0.0 	
   2 	Qa 	 1 	PQPS 	PO4 	 2 	-1.0 	
   3 	Na 	 1 	PQPS 	GL1 	 3 	0 	
   4 	Na 	 1 	PQPS 	GL2 	 4 	0 	
   5 	C1 	 1 	PQPS 	C1A 	 5 	0 	
   6 	C4 	 1 	PQPS 	D2A 	 6 	0 	
   7 	C4 	 1 	PQPS 	D3A 	 7 	0 	
   8 	C4 	 1 	PQPS 	D4A 	 8 	0 	
   9 	C1 	 1 	PQPS 	C5A 	 9 	0 	
  10 	C1 	 1 	PQPS 	C1B 	10 	0 	
  11 	C1 	 1 	PQPS 	C2B 	11 	0 	
  12 	C1 	 1 	PQPS 	C3B 	12 	0 	
  13 	C1 	 1 	PQPS 	C4B 	13 	0 	

[bonds]
;  i  j 	funct 	length 	force.c.
   1  2 	1 	0.47 	1250 	
   2  3 	1 	0.47 	1250 	
   3  4 	1 	0.37 	1250 	
   3  5 	1 	0.47 	1250 	
   5  6 	1 	0.47 	1250 	
   6  7 	1 	0.47 	1250 	
   7  8 	1 	0.47 	1250 	
   8  9 	1 	0.47 	1250 	
   4 10 	1 	0.47 	1250 	
  10 11 	1 	0.47 	1250 	
  11 12 	1 	0.47 	1250 	
  12 13 	1 	0.47 	1250 	

[angles]
;  i  j  k 	funct 	angle 	force.c.
   2  3  4 	2 	120.0 	25.0 	
   2  3  5 	2 	180.0 	25.0 	
   3  5  6 	2 	180.0 	25.0 	
   5  6  7 	2 	100.0 	10.0 	
   6  7  8 	2 	100.0 	10.0 	
   7  8  9 	2 	120.0 	45.0 	
   4 10 11 	2 	180.0 	25.0 	
  10 11 12 	2 	180.0 	25.0 	
  11 12 13 	2 	180.0 	25.0 	

 
#ifdef BILAYER_LIPIDHEAD_FC
    [ position_restraints ]
    ;to fix Z postion of head grop in bilayer simulation
      2     1.0      0.0      0.0     BILAYER_LIPIDHEAD_FC
#endif


#ifdef MICELLE_LIPIDHEAD_FC
    [ position_restraints ]
    ;to fix postion of head grop in micelle simulation
      2     1.0      1.0      1.0     MICELLE_LIPIDHEAD_FC
#endif


;keep lipid tails out of a cylinder along X Y Z axis to maintain the waterpore:
#ifdef  VESICLE_LIPIDTAIL_R
    #ifndef VESICLE_LIPIDTAIL_FC
        #define VESICLE_LIPIDTAIL_FC 1000
    #endif
    [ position_restraints ]
      5     2    2   -VESICLE_LIPIDTAIL_R  VESICLE_LIPIDTAIL_FC
      5     2    6   -VESICLE_LIPIDTAIL_R  VESICLE_LIPIDTAIL_FC
      5     2    7   -VESICLE_LIPIDTAIL_R  VESICLE_LIPIDTAIL_FC
      6     2    2   -VESICLE_LIPIDTAIL_R  VESICLE_LIPIDTAIL_FC
      6     2    6   -VESICLE_LIPIDTAIL_R  VESICLE_LIPIDTAIL_FC
      6     2    7   -VESICLE_LIPIDTAIL_R  VESICLE_LIPIDTAIL_FC
      7     2    2   -VESICLE_LIPIDTAIL_R  VESICLE_LIPIDTAIL_FC
      7     2    6   -VESICLE_LIPIDTAIL_R  VESICLE_LIPIDTAIL_FC
      7     2    7   -VESICLE_LIPIDTAIL_R  VESICLE_LIPIDTAIL_FC
      8     2    2   -VESICLE_LIPIDTAIL_R  VESICLE_LIPIDTAIL_FC
      8     2    6   -VESICLE_LIPIDTAIL_R  VESICLE_LIPIDTAIL_FC
      8     2    7   -VESICLE_LIPIDTAIL_R  VESICLE_LIPIDTAIL_FC
      9     2    2   -VESICLE_LIPIDTAIL_R  VESICLE_LIPIDTAIL_FC
      9     2    6   -VESICLE_LIPIDTAIL_R  VESICLE_LIPIDTAIL_FC
      9     2    7   -VESICLE_LIPIDTAIL_R  VESICLE_LIPIDTAIL_FC
     10     2    2   -VESICLE_LIPIDTAIL_R  VESICLE_LIPIDTAIL_FC
     10     2    6   -VESICLE_LIPIDTAIL_R  VESICLE_LIPIDTAIL_FC
     10     2    7   -VESICLE_LIPIDTAIL_R  VESICLE_LIPIDTAIL_FC
     11     2    2   -VESICLE_LIPIDTAIL_R  VESICLE_LIPIDTAIL_FC
     11     2    6   -VESICLE_LIPIDTAIL_R  VESICLE_LIPIDTAIL_FC
     11     2    7   -VESICLE_LIPIDTAIL_R  VESICLE_LIPIDTAIL_FC
     12     2    2   -VESICLE_LIPIDTAIL_R  VESICLE_LIPIDTAIL_FC
     12     2    6   -VESICLE_LIPIDTAIL_R  VESICLE_LIPIDTAIL_FC
     12     2    7   -VESICLE_LIPIDTAIL_R  VESICLE_LIPIDTAIL_FC
     13     2    2   -VESICLE_LIPIDTAIL_R  VESICLE_LIPIDTAIL_FC
     13     2    6   -VESICLE_LIPIDTAIL_R  VESICLE_LIPIDTAIL_FC
     13     2    7   -VESICLE_LIPIDTAIL_R  VESICLE_LIPIDTAIL_FC
#endif


;;;;;; Martini lipid topology for C16:0/24:6 PS (PRPS), generated using:
; The Martini lipid itp generator version 0.4  Args are: -o martini_v2.0_PRPS_01.itp -alname PRPS -alhead 'S P' -allink 'G G' -altail 'DDDDDD CCCC'
; WARNING: Lipids topology was generated following the Martini 2.0 guidelines but this specific lipid type might
;          not have been tested and should therefore be used with care. 
;
; Description:
;   A general model phosphatidylserine (PS) lipid corresponding to atomistic e.g. C18:0/22:6 1-stearoyl-2-nisienoyl acid tails.
; Parameterization:
;   This topology follows the standard Martini 2.0 lipid definitions and building block rules.
; Reference(s): 
;   S.J. Marrink, A.H. de Vries, A.E. Mark. Coarse grained model for semi-quantitative lipid simulations. JPC-B, 108:750-760, 
;   2004. doi:10.1021/jp036508g 
;   S.J. Marrink, H.J. Risselada, S. Yefimov, D.P. Tieleman, A.H. de Vries. The MARTINI force field: coarse grained model for 
;   biomolecular simulations. JPC-B, 111:7812-7824, 2007. doi:10.1021/jp071097f 
;   S. Baoukina, L. Monticelli, H.J. Risselada, S.J. Marrink, D.P. Tieleman. The molecular mechanism of lipid monolayer collapse. 
;   PNAS, 105:10803-10808, 2008. doi:10.1073/pnas.0711563105 
;   T.A. Wassenaar, H.I. Ingolfsson, R.A. Bockmann, D.P. Tieleman, S.J. Marrink. Computational lipidomics with insane: a versatile 
;   tool for generating custom membranes for molecular simulations. JCTC, 150410125128004, 2015. doi:10.1021/acs.jctc.5b00209
; Created: 2015.04.20
;
;@INSANE alhead=S P, allink=G G, altail=DDDDDD CCCC, alname=PRPS, charge=-1.0
;@RESNTEST PRP==PRPS if: atoms[0]==CNO
;@BEADS CNO PO4 GL1 GL2 D1A D2A D3A D4A D5A D6A C1B C2B C3B C4B 
;@BONDS CNO-PO4 PO4-GL1 GL1-GL2 GL1-D1A D1A-D2A D2A-D3A D3A-D4A D4A-D5A D5A-D6A GL2-C1B C1B-C2B C2B-C3B C3B-C4B 
;

[moleculetype]
; molname      nrexcl
  PRPS          1

[atoms]
; id 	type 	resnr 	residu 	atom 	cgnr 	charge
   1 	P5 	 1 	PRPS 	CNO 	 1 	0.0 	
   2 	Qa 	 1 	PRPS 	PO4 	 2 	-1.0 	
   3 	Na 	 1 	PRPS 	GL1 	 3 	0 	
   4 	Na 	 1 	PRPS 	GL2 	 4 	0 	
   5 	C4 	 1 	PRPS 	D1A 	 5 	0 	
   6 	C4 	 1 	PRPS 	D2A 	 6 	0 	
   7 	C4 	 1 	PRPS 	D3A 	 7 	0 	
   8 	C4 	 1 	PRPS 	D4A 	 8 	0 	
   9 	C4 	 1 	PRPS 	D5A 	 9 	0 	
  10 	C4 	 1 	PRPS 	D6A 	10 	0 	
  11 	C1 	 1 	PRPS 	C1B 	11 	0 	
  12 	C1 	 1 	PRPS 	C2B 	12 	0 	
  13 	C1 	 1 	PRPS 	C3B 	13 	0 	
  14 	C1 	 1 	PRPS 	C4B 	14 	0 	

[bonds]
;  i  j 	funct 	length 	force.c.
   1  2 	1 	0.47 	1250 	
   2  3 	1 	0.47 	1250 	
   3  4 	1 	0.37 	1250 	
   3  5 	1 	0.47 	1250 	
   5  6 	1 	0.47 	1250 	
   6  7 	1 	0.47 	1250 	
   7  8 	1 	0.47 	1250 	
   8  9 	1 	0.47 	1250 	
   9 10 	1 	0.47 	1250 	
   4 11 	1 	0.47 	1250 	
  11 12 	1 	0.47 	1250 	
  12 13 	1 	0.47 	1250 	
  13 14 	1 	0.47 	1250 	

[angles]
;  i  j  k 	funct 	angle 	force.c.
   2  3  4 	2 	120.0 	25.0 	
   2  3  5 	2 	180.0 	25.0 	
   3  5  6 	2 	100.0 	10.0 	
   5  6  7 	2 	100.0 	10.0 	
   6  7  8 	2 	100.0 	10.0 	
   7  8  9 	2 	100.0 	10.0 	
   8  9 10 	2 	100.0 	10.0 	
   4 11 12 	2 	180.0 	25.0 	
  11 12 13 	2 	180.0 	25.0 	
  12 13 14 	2 	180.0 	25.0 	

 
#ifdef BILAYER_LIPIDHEAD_FC
    [ position_restraints ]
    ;to fix Z postion of head grop in bilayer simulation
      2     1.0      0.0      0.0     BILAYER_LIPIDHEAD_FC
#endif


#ifdef MICELLE_LIPIDHEAD_FC
    [ position_restraints ]
    ;to fix postion of head grop in micelle simulation
      2     1.0      1.0      1.0     MICELLE_LIPIDHEAD_FC
#endif


;keep lipid tails out of a cylinder along X Y Z axis to maintain the waterpore:
#ifdef  VESICLE_LIPIDTAIL_R
    #ifndef VESICLE_LIPIDTAIL_FC
        #define VESICLE_LIPIDTAIL_FC 1000
    #endif
    [ position_restraints ]
      5     2    2   -VESICLE_LIPIDTAIL_R  VESICLE_LIPIDTAIL_FC
      5     2    6   -VESICLE_LIPIDTAIL_R  VESICLE_LIPIDTAIL_FC
      5     2    7   -VESICLE_LIPIDTAIL_R  VESICLE_LIPIDTAIL_FC
      6     2    2   -VESICLE_LIPIDTAIL_R  VESICLE_LIPIDTAIL_FC
      6     2    6   -VESICLE_LIPIDTAIL_R  VESICLE_LIPIDTAIL_FC
      6     2    7   -VESICLE_LIPIDTAIL_R  VESICLE_LIPIDTAIL_FC
      7     2    2   -VESICLE_LIPIDTAIL_R  VESICLE_LIPIDTAIL_FC
      7     2    6   -VESICLE_LIPIDTAIL_R  VESICLE_LIPIDTAIL_FC
      7     2    7   -VESICLE_LIPIDTAIL_R  VESICLE_LIPIDTAIL_FC
      8     2    2   -VESICLE_LIPIDTAIL_R  VESICLE_LIPIDTAIL_FC
      8     2    6   -VESICLE_LIPIDTAIL_R  VESICLE_LIPIDTAIL_FC
      8     2    7   -VESICLE_LIPIDTAIL_R  VESICLE_LIPIDTAIL_FC
      9     2    2   -VESICLE_LIPIDTAIL_R  VESICLE_LIPIDTAIL_FC
      9     2    6   -VESICLE_LIPIDTAIL_R  VESICLE_LIPIDTAIL_FC
      9     2    7   -VESICLE_LIPIDTAIL_R  VESICLE_LIPIDTAIL_FC
     10     2    2   -VESICLE_LIPIDTAIL_R  VESICLE_LIPIDTAIL_FC
     10     2    6   -VESICLE_LIPIDTAIL_R  VESICLE_LIPIDTAIL_FC
     10     2    7   -VESICLE_LIPIDTAIL_R  VESICLE_LIPIDTAIL_FC
     11     2    2   -VESICLE_LIPIDTAIL_R  VESICLE_LIPIDTAIL_FC
     11     2    6   -VESICLE_LIPIDTAIL_R  VESICLE_LIPIDTAIL_FC
     11     2    7   -VESICLE_LIPIDTAIL_R  VESICLE_LIPIDTAIL_FC
     12     2    2   -VESICLE_LIPIDTAIL_R  VESICLE_LIPIDTAIL_FC
     12     2    6   -VESICLE_LIPIDTAIL_R  VESICLE_LIPIDTAIL_FC
     12     2    7   -VESICLE_LIPIDTAIL_R  VESICLE_LIPIDTAIL_FC
     13     2    2   -VESICLE_LIPIDTAIL_R  VESICLE_LIPIDTAIL_FC
     13     2    6   -VESICLE_LIPIDTAIL_R  VESICLE_LIPIDTAIL_FC
     13     2    7   -VESICLE_LIPIDTAIL_R  VESICLE_LIPIDTAIL_FC
     14     2    2   -VESICLE_LIPIDTAIL_R  VESICLE_LIPIDTAIL_FC
     14     2    6   -VESICLE_LIPIDTAIL_R  VESICLE_LIPIDTAIL_FC
     14     2    7   -VESICLE_LIPIDTAIL_R  VESICLE_LIPIDTAIL_FC
#endif


;;;;;; Martini lipid topology for C16:0/22:6 PS (PUPS), generated using:
; The Martini lipid itp generator version 0.4  Args are: -o martini_v2.0_PUPS_01.itp -alname PUPS -alhead 'S P' -allink 'G G' -altail 'DDDDD CCCC'
; WARNING: Lipids topology was generated following the Martini 2.0 guidelines but this specific lipid type might
;          not have been tested and should therefore be used with care. 
;
; Description:
;   A general model phosphatidylserine (PS) lipid corresponding to atomistic e.g. C16:0/22:6 1-palmitoyl-2-docosahexaenoyl tails.
; Parameterization:
;   This topology follows the standard Martini 2.0 lipid definitions and building block rules.
; Reference(s): 
;   S.J. Marrink, A.H. de Vries, A.E. Mark. Coarse grained model for semi-quantitative lipid simulations. JPC-B, 108:750-760, 
;   2004. doi:10.1021/jp036508g 
;   S.J. Marrink, H.J. Risselada, S. Yefimov, D.P. Tieleman, A.H. de Vries. The MARTINI force field: coarse grained model for 
;   biomolecular simulations. JPC-B, 111:7812-7824, 2007. doi:10.1021/jp071097f 
;   S. Baoukina, L. Monticelli, H.J. Risselada, S.J. Marrink, D.P. Tieleman. The molecular mechanism of lipid monolayer collapse. 
;   PNAS, 105:10803-10808, 2008. doi:10.1073/pnas.0711563105 
;   T.A. Wassenaar, H.I. Ingolfsson, R.A. Bockmann, D.P. Tieleman, S.J. Marrink. Computational lipidomics with insane: a versatile 
;   tool for generating custom membranes for molecular simulations. JCTC, 150410125128004, 2015. doi:10.1021/acs.jctc.5b00209
; Created: 2015.04.20
;
;@INSANE alhead=S P, allink=G G, altail=DDDDD CCCC, alname=PUPS, charge=-1.0
;@RESNTEST PUP==PUPS if: atoms[0]==CNO
;@BEADS CNO PO4 GL1 GL2 D1A D2A D3A D4A D5A C1B C2B C3B C4B 
;@BONDS CNO-PO4 PO4-GL1 GL1-GL2 GL1-D1A D1A-D2A D2A-D3A D3A-D4A D4A-D5A GL2-C1B C1B-C2B C2B-C3B C3B-C4B 
;

[moleculetype]
; molname      nrexcl
  PUPS          1

[atoms]
; id 	type 	resnr 	residu 	atom 	cgnr 	charge
   1 	P5 	 1 	PUPS 	CNO 	 1 	0.0 	
   2 	Qa 	 1 	PUPS 	PO4 	 2 	-1.0 	
   3 	Na 	 1 	PUPS 	GL1 	 3 	0 	
   4 	Na 	 1 	PUPS 	GL2 	 4 	0 	
   5 	C4 	 1 	PUPS 	D1A 	 5 	0 	
   6 	C4 	 1 	PUPS 	D2A 	 6 	0 	
   7 	C4 	 1 	PUPS 	D3A 	 7 	0 	
   8 	C4 	 1 	PUPS 	D4A 	 8 	0 	
   9 	C4 	 1 	PUPS 	D5A 	 9 	0 	
  10 	C1 	 1 	PUPS 	C1B 	10 	0 	
  11 	C1 	 1 	PUPS 	C2B 	11 	0 	
  12 	C1 	 1 	PUPS 	C3B 	12 	0 	
  13 	C1 	 1 	PUPS 	C4B 	13 	0 	

[bonds]
;  i  j 	funct 	length 	force.c.
   1  2 	1 	0.47 	1250 	
   2  3 	1 	0.47 	1250 	
   3  4 	1 	0.37 	1250 	
   3  5 	1 	0.47 	1250 	
   5  6 	1 	0.47 	1250 	
   6  7 	1 	0.47 	1250 	
   7  8 	1 	0.47 	1250 	
   8  9 	1 	0.47 	1250 	
   4 10 	1 	0.47 	1250 	
  10 11 	1 	0.47 	1250 	
  11 12 	1 	0.47 	1250 	
  12 13 	1 	0.47 	1250 	

[angles]
;  i  j  k 	funct 	angle 	force.c.
   2  3  4 	2 	120.0 	25.0 	
   2  3  5 	2 	180.0 	25.0 	
   3  5  6 	2 	100.0 	10.0 	
   5  6  7 	2 	100.0 	10.0 	
   6  7  8 	2 	100.0 	10.0 	
   7  8  9 	2 	100.0 	10.0 	
   4 10 11 	2 	180.0 	25.0 	
  10 11 12 	2 	180.0 	25.0 	
  11 12 13 	2 	180.0 	25.0 	

 
 
#ifdef BILAYER_LIPIDHEAD_FC
    [ position_restraints ]
    ;to fix Z postion of head grop in bilayer simulation
      2     1.0      0.0      0.0     BILAYER_LIPIDHEAD_FC
#endif


#ifdef MICELLE_LIPIDHEAD_FC
    [ position_restraints ]
    ;to fix postion of head grop in micelle simulation
      2     1.0      1.0      1.0     MICELLE_LIPIDHEAD_FC
#endif


;keep lipid tails out of a cylinder along X Y Z axis to maintain the waterpore:
#ifdef  VESICLE_LIPIDTAIL_R
    #ifndef VESICLE_LIPIDTAIL_FC
        #define VESICLE_LIPIDTAIL_FC 1000
    #endif
    [ position_restraints ]
      5     2    2   -VESICLE_LIPIDTAIL_R  VESICLE_LIPIDTAIL_FC
      5     2    6   -VESICLE_LIPIDTAIL_R  VESICLE_LIPIDTAIL_FC
      5     2    7   -VESICLE_LIPIDTAIL_R  VESICLE_LIPIDTAIL_FC
      6     2    2   -VESICLE_LIPIDTAIL_R  VESICLE_LIPIDTAIL_FC
      6     2    6   -VESICLE_LIPIDTAIL_R  VESICLE_LIPIDTAIL_FC
      6     2    7   -VESICLE_LIPIDTAIL_R  VESICLE_LIPIDTAIL_FC
      7     2    2   -VESICLE_LIPIDTAIL_R  VESICLE_LIPIDTAIL_FC
      7     2    6   -VESICLE_LIPIDTAIL_R  VESICLE_LIPIDTAIL_FC
      7     2    7   -VESICLE_LIPIDTAIL_R  VESICLE_LIPIDTAIL_FC
      8     2    2   -VESICLE_LIPIDTAIL_R  VESICLE_LIPIDTAIL_FC
      8     2    6   -VESICLE_LIPIDTAIL_R  VESICLE_LIPIDTAIL_FC
      8     2    7   -VESICLE_LIPIDTAIL_R  VESICLE_LIPIDTAIL_FC
      9     2    2   -VESICLE_LIPIDTAIL_R  VESICLE_LIPIDTAIL_FC
      9     2    6   -VESICLE_LIPIDTAIL_R  VESICLE_LIPIDTAIL_FC
      9     2    7   -VESICLE_LIPIDTAIL_R  VESICLE_LIPIDTAIL_FC
     10     2    2   -VESICLE_LIPIDTAIL_R  VESICLE_LIPIDTAIL_FC
     10     2    6   -VESICLE_LIPIDTAIL_R  VESICLE_LIPIDTAIL_FC
     10     2    7   -VESICLE_LIPIDTAIL_R  VESICLE_LIPIDTAIL_FC
     11     2    2   -VESICLE_LIPIDTAIL_R  VESICLE_LIPIDTAIL_FC
     11     2    6   -VESICLE_LIPIDTAIL_R  VESICLE_LIPIDTAIL_FC
     11     2    7   -VESICLE_LIPIDTAIL_R  VESICLE_LIPIDTAIL_FC
     12     2    2   -VESICLE_LIPIDTAIL_R  VESICLE_LIPIDTAIL_FC
     12     2    6   -VESICLE_LIPIDTAIL_R  VESICLE_LIPIDTAIL_FC
     12     2    7   -VESICLE_LIPIDTAIL_R  VESICLE_LIPIDTAIL_FC
     13     2    2   -VESICLE_LIPIDTAIL_R  VESICLE_LIPIDTAIL_FC
     13     2    6   -VESICLE_LIPIDTAIL_R  VESICLE_LIPIDTAIL_FC
     13     2    7   -VESICLE_LIPIDTAIL_R  VESICLE_LIPIDTAIL_FC
#endif


;;;;;; Martini lipid topology for di-C20:4-C22:5 PG (DAPG), generated using:
; The Martini lipid itp generator version 0.4  Args are: -o martini_v2.0_DAPG_01.itp -alname DAPG -alhead 'G P' -allink 'G G' -altail 'DDDDC DDDDC'
; WARNING: Lipids topology was generated following the Martini 2.0 guidelines but this specific lipid type might
;          not have been tested and should therefore be used with care. 
;
; Description:
;   A general model phosphatidylglycerol (PG) lipid corresponding to atomistic e.g. C20:4(5c,8c,11c,14c) di-arachidonic acid (AA), 
;   - C22:5(4c,7c,10c,13c,16c) docosapentaenoic acid tails.
; Parameterization:
;   This topology follows the standard Martini 2.0 lipid definitions and building block rules.
; Reference(s): 
;   S.J. Marrink, A.H. de Vries, A.E. Mark. Coarse grained model for semi-quantitative lipid simulations. JPC-B, 108:750-760, 
;   2004. doi:10.1021/jp036508g 
;   S.J. Marrink, H.J. Risselada, S. Yefimov, D.P. Tieleman, A.H. de Vries. The MARTINI force field: coarse grained model for 
;   biomolecular simulations. JPC-B, 111:7812-7824, 2007. doi:10.1021/jp071097f 
;   S. Baoukina, L. Monticelli, H.J. Risselada, S.J. Marrink, D.P. Tieleman. The molecular mechanism of lipid monolayer collapse. 
;   PNAS, 105:10803-10808, 2008. doi:10.1073/pnas.0711563105 
;   T.A. Wassenaar, H.I. Ingolfsson, R.A. Bockmann, D.P. Tieleman, S.J. Marrink. Computational lipidomics with insane: a versatile 
;   tool for generating custom membranes for molecular simulations. JCTC, 150410125128004, 2015. doi:10.1021/acs.jctc.5b00209
; Created: 2015.04.20
;
;@INSANE alhead=G P, allink=G G, altail=DDDDC DDDDC, alname=DAPG, charge=-1.0
;@RESNTEST DAP==DAPG if: atoms[0]==GL0
;@BEADS GL0 PO4 GL1 GL2 D1A D2A D3A D4A C5A D1B D2B D3B D4B C5B 
;@BONDS GL0-PO4 PO4-GL1 GL1-GL2 GL1-D1A D1A-D2A D2A-D3A D3A-D4A D4A-C5A GL2-D1B D1B-D2B D2B-D3B D3B-D4B D4B-C5B 
;

[moleculetype]
; molname      nrexcl
  DAPG          1

[atoms]
; id 	type 	resnr 	residu 	atom 	cgnr 	charge
   1 	P4 	 1 	DAPG 	GL0 	 1 	0.0 	
   2 	Qa 	 1 	DAPG 	PO4 	 2 	-1.0 	
   3 	Na 	 1 	DAPG 	GL1 	 3 	0 	
   4 	Na 	 1 	DAPG 	GL2 	 4 	0 	
   5 	C4 	 1 	DAPG 	D1A 	 5 	0 	
   6 	C4 	 1 	DAPG 	D2A 	 6 	0 	
   7 	C4 	 1 	DAPG 	D3A 	 7 	0 	
   8 	C4 	 1 	DAPG 	D4A 	 8 	0 	
   9 	C1 	 1 	DAPG 	C5A 	 9 	0 	
  10 	C4 	 1 	DAPG 	D1B 	10 	0 	
  11 	C4 	 1 	DAPG 	D2B 	11 	0 	
  12 	C4 	 1 	DAPG 	D3B 	12 	0 	
  13 	C4 	 1 	DAPG 	D4B 	13 	0 	
  14 	C1 	 1 	DAPG 	C5B 	14 	0 	

[bonds]
;  i  j 	funct 	length 	force.c.
   1  2 	1 	0.47 	1250 	
   2  3 	1 	0.47 	1250 	
   3  4 	1 	0.37 	1250 	
   3  5 	1 	0.47 	1250 	
   5  6 	1 	0.47 	1250 	
   6  7 	1 	0.47 	1250 	
   7  8 	1 	0.47 	1250 	
   8  9 	1 	0.47 	1250 	
   4 10 	1 	0.47 	1250 	
  10 11 	1 	0.47 	1250 	
  11 12 	1 	0.47 	1250 	
  12 13 	1 	0.47 	1250 	
  13 14 	1 	0.47 	1250 	

[angles]
;  i  j  k 	funct 	angle 	force.c.
   2  3  4 	2 	120.0 	25.0 	
   2  3  5 	2 	180.0 	25.0 	
   3  5  6 	2 	100.0 	10.0 	
   5  6  7 	2 	100.0 	10.0 	
   6  7  8 	2 	100.0 	10.0 	
   7  8  9 	2 	120.0 	45.0 	
   4 10 11 	2 	100.0 	10.0 	
  10 11 12 	2 	100.0 	10.0 	
  11 12 13 	2 	100.0 	10.0 	
  12 13 14 	2 	120.0 	45.0 	

 
#ifdef BILAYER_LIPIDHEAD_FC
    [ position_restraints ]
    ;to fix Z postion of head grop in bilayer simulation
      2     1.0      0.0      0.0     BILAYER_LIPIDHEAD_FC
#endif


#ifdef MICELLE_LIPIDHEAD_FC
    [ position_restraints ]
    ;to fix postion of head grop in micelle simulation
      2     1.0      1.0      1.0     MICELLE_LIPIDHEAD_FC
#endif


;keep lipid tails out of a cylinder along X Y Z axis to maintain the waterpore:
#ifdef  VESICLE_LIPIDTAIL_R
    #ifndef VESICLE_LIPIDTAIL_FC
        #define VESICLE_LIPIDTAIL_FC 1000
    #endif
    [ position_restraints ]
      5     2    2   -VESICLE_LIPIDTAIL_R  VESICLE_LIPIDTAIL_FC
      5     2    6   -VESICLE_LIPIDTAIL_R  VESICLE_LIPIDTAIL_FC
      5     2    7   -VESICLE_LIPIDTAIL_R  VESICLE_LIPIDTAIL_FC
      6     2    2   -VESICLE_LIPIDTAIL_R  VESICLE_LIPIDTAIL_FC
      6     2    6   -VESICLE_LIPIDTAIL_R  VESICLE_LIPIDTAIL_FC
      6     2    7   -VESICLE_LIPIDTAIL_R  VESICLE_LIPIDTAIL_FC
      7     2    2   -VESICLE_LIPIDTAIL_R  VESICLE_LIPIDTAIL_FC
      7     2    6   -VESICLE_LIPIDTAIL_R  VESICLE_LIPIDTAIL_FC
      7     2    7   -VESICLE_LIPIDTAIL_R  VESICLE_LIPIDTAIL_FC
      8     2    2   -VESICLE_LIPIDTAIL_R  VESICLE_LIPIDTAIL_FC
      8     2    6   -VESICLE_LIPIDTAIL_R  VESICLE_LIPIDTAIL_FC
      8     2    7   -VESICLE_LIPIDTAIL_R  VESICLE_LIPIDTAIL_FC
      9     2    2   -VESICLE_LIPIDTAIL_R  VESICLE_LIPIDTAIL_FC
      9     2    6   -VESICLE_LIPIDTAIL_R  VESICLE_LIPIDTAIL_FC
      9     2    7   -VESICLE_LIPIDTAIL_R  VESICLE_LIPIDTAIL_FC
     10     2    2   -VESICLE_LIPIDTAIL_R  VESICLE_LIPIDTAIL_FC
     10     2    6   -VESICLE_LIPIDTAIL_R  VESICLE_LIPIDTAIL_FC
     10     2    7   -VESICLE_LIPIDTAIL_R  VESICLE_LIPIDTAIL_FC
     11     2    2   -VESICLE_LIPIDTAIL_R  VESICLE_LIPIDTAIL_FC
     11     2    6   -VESICLE_LIPIDTAIL_R  VESICLE_LIPIDTAIL_FC
     11     2    7   -VESICLE_LIPIDTAIL_R  VESICLE_LIPIDTAIL_FC
     12     2    2   -VESICLE_LIPIDTAIL_R  VESICLE_LIPIDTAIL_FC
     12     2    6   -VESICLE_LIPIDTAIL_R  VESICLE_LIPIDTAIL_FC
     12     2    7   -VESICLE_LIPIDTAIL_R  VESICLE_LIPIDTAIL_FC
     13     2    2   -VESICLE_LIPIDTAIL_R  VESICLE_LIPIDTAIL_FC
     13     2    6   -VESICLE_LIPIDTAIL_R  VESICLE_LIPIDTAIL_FC
     13     2    7   -VESICLE_LIPIDTAIL_R  VESICLE_LIPIDTAIL_FC
     14     2    2   -VESICLE_LIPIDTAIL_R  VESICLE_LIPIDTAIL_FC
     14     2    6   -VESICLE_LIPIDTAIL_R  VESICLE_LIPIDTAIL_FC
     14     2    7   -VESICLE_LIPIDTAIL_R  VESICLE_LIPIDTAIL_FC
#endif


;;;;;; Martini lipid topology for di-C20:0-C22:0 PG (DBPG), generated using:
; The Martini lipid itp generator version 0.4  Args are: -o martini_v2.0_DBPG_01.itp -alname DBPG -alhead 'G P' -allink 'G G' -altail 'CCCCC CCCCC'
; WARNING: Lipids topology was generated following the Martini 2.0 guidelines but this specific lipid type might
;          not have been tested and should therefore be used with care. 
;
; Description:
;   A general model phosphatidylglycerol (PG) lipid corresponding to atomistic C20:0 diarachidoyl - C22:0 dibehenoyl tails.
; Parameterization:
;   This topology follows the standard Martini 2.0 lipid definitions and building block rules.
; Reference(s): 
;   S.J. Marrink, A.H. de Vries, A.E. Mark. Coarse grained model for semi-quantitative lipid simulations. JPC-B, 108:750-760, 
;   2004. doi:10.1021/jp036508g 
;   S.J. Marrink, H.J. Risselada, S. Yefimov, D.P. Tieleman, A.H. de Vries. The MARTINI force field: coarse grained model for 
;   biomolecular simulations. JPC-B, 111:7812-7824, 2007. doi:10.1021/jp071097f 
;   S. Baoukina, L. Monticelli, H.J. Risselada, S.J. Marrink, D.P. Tieleman. The molecular mechanism of lipid monolayer collapse. 
;   PNAS, 105:10803-10808, 2008. doi:10.1073/pnas.0711563105 
;   T.A. Wassenaar, H.I. Ingolfsson, R.A. Bockmann, D.P. Tieleman, S.J. Marrink. Computational lipidomics with insane: a versatile 
;   tool for generating custom membranes for molecular simulations. JCTC, 150410125128004, 2015. doi:10.1021/acs.jctc.5b00209
; Created: 2015.04.20
;
;@INSANE alhead=G P, allink=G G, altail=CCCCC CCCCC, alname=DBPG, charge=-1.0
;@RESNTEST DBP==DBPG if: atoms[0]==GL0
;@BEADS GL0 PO4 GL1 GL2 C1A C2A C3A C4A C5A C1B C2B C3B C4B C5B 
;@BONDS GL0-PO4 PO4-GL1 GL1-GL2 GL1-C1A C1A-C2A C2A-C3A C3A-C4A C4A-C5A GL2-C1B C1B-C2B C2B-C3B C3B-C4B C4B-C5B 
;

[moleculetype]
; molname      nrexcl
  DBPG          1

[atoms]
; id 	type 	resnr 	residu 	atom 	cgnr 	charge
   1 	P4 	 1 	DBPG 	GL0 	 1 	0.0 	
   2 	Qa 	 1 	DBPG 	PO4 	 2 	-1.0 	
   3 	Na 	 1 	DBPG 	GL1 	 3 	0 	
   4 	Na 	 1 	DBPG 	GL2 	 4 	0 	
   5 	C1 	 1 	DBPG 	C1A 	 5 	0 	
   6 	C1 	 1 	DBPG 	C2A 	 6 	0 	
   7 	C1 	 1 	DBPG 	C3A 	 7 	0 	
   8 	C1 	 1 	DBPG 	C4A 	 8 	0 	
   9 	C1 	 1 	DBPG 	C5A 	 9 	0 	
  10 	C1 	 1 	DBPG 	C1B 	10 	0 	
  11 	C1 	 1 	DBPG 	C2B 	11 	0 	
  12 	C1 	 1 	DBPG 	C3B 	12 	0 	
  13 	C1 	 1 	DBPG 	C4B 	13 	0 	
  14 	C1 	 1 	DBPG 	C5B 	14 	0 	

[bonds]
;  i  j 	funct 	length 	force.c.
   1  2 	1 	0.47 	1250 	
   2  3 	1 	0.47 	1250 	
   3  4 	1 	0.37 	1250 	
   3  5 	1 	0.47 	1250 	
   5  6 	1 	0.47 	1250 	
   6  7 	1 	0.47 	1250 	
   7  8 	1 	0.47 	1250 	
   8  9 	1 	0.47 	1250 	
   4 10 	1 	0.47 	1250 	
  10 11 	1 	0.47 	1250 	
  11 12 	1 	0.47 	1250 	
  12 13 	1 	0.47 	1250 	
  13 14 	1 	0.47 	1250 	

[angles]
;  i  j  k 	funct 	angle 	force.c.
   2  3  4 	2 	120.0 	25.0 	
   2  3  5 	2 	180.0 	25.0 	
   3  5  6 	2 	180.0 	25.0 	
   5  6  7 	2 	180.0 	25.0 	
   6  7  8 	2 	180.0 	25.0 	
   7  8  9 	2 	180.0 	25.0 	
   4 10 11 	2 	180.0 	25.0 	
  10 11 12 	2 	180.0 	25.0 	
  11 12 13 	2 	180.0 	25.0 	
  12 13 14 	2 	180.0 	25.0 	

 
#ifdef BILAYER_LIPIDHEAD_FC
    [ position_restraints ]
    ;to fix Z postion of head grop in bilayer simulation
      2     1.0      0.0      0.0     BILAYER_LIPIDHEAD_FC
#endif


#ifdef MICELLE_LIPIDHEAD_FC
    [ position_restraints ]
    ;to fix postion of head grop in micelle simulation
      2     1.0      1.0      1.0     MICELLE_LIPIDHEAD_FC
#endif


;keep lipid tails out of a cylinder along X Y Z axis to maintain the waterpore:
#ifdef  VESICLE_LIPIDTAIL_R
    #ifndef VESICLE_LIPIDTAIL_FC
        #define VESICLE_LIPIDTAIL_FC 1000
    #endif
    [ position_restraints ]
      5     2    2   -VESICLE_LIPIDTAIL_R  VESICLE_LIPIDTAIL_FC
      5     2    6   -VESICLE_LIPIDTAIL_R  VESICLE_LIPIDTAIL_FC
      5     2    7   -VESICLE_LIPIDTAIL_R  VESICLE_LIPIDTAIL_FC
      6     2    2   -VESICLE_LIPIDTAIL_R  VESICLE_LIPIDTAIL_FC
      6     2    6   -VESICLE_LIPIDTAIL_R  VESICLE_LIPIDTAIL_FC
      6     2    7   -VESICLE_LIPIDTAIL_R  VESICLE_LIPIDTAIL_FC
      7     2    2   -VESICLE_LIPIDTAIL_R  VESICLE_LIPIDTAIL_FC
      7     2    6   -VESICLE_LIPIDTAIL_R  VESICLE_LIPIDTAIL_FC
      7     2    7   -VESICLE_LIPIDTAIL_R  VESICLE_LIPIDTAIL_FC
      8     2    2   -VESICLE_LIPIDTAIL_R  VESICLE_LIPIDTAIL_FC
      8     2    6   -VESICLE_LIPIDTAIL_R  VESICLE_LIPIDTAIL_FC
      8     2    7   -VESICLE_LIPIDTAIL_R  VESICLE_LIPIDTAIL_FC
      9     2    2   -VESICLE_LIPIDTAIL_R  VESICLE_LIPIDTAIL_FC
      9     2    6   -VESICLE_LIPIDTAIL_R  VESICLE_LIPIDTAIL_FC
      9     2    7   -VESICLE_LIPIDTAIL_R  VESICLE_LIPIDTAIL_FC
     10     2    2   -VESICLE_LIPIDTAIL_R  VESICLE_LIPIDTAIL_FC
     10     2    6   -VESICLE_LIPIDTAIL_R  VESICLE_LIPIDTAIL_FC
     10     2    7   -VESICLE_LIPIDTAIL_R  VESICLE_LIPIDTAIL_FC
     11     2    2   -VESICLE_LIPIDTAIL_R  VESICLE_LIPIDTAIL_FC
     11     2    6   -VESICLE_LIPIDTAIL_R  VESICLE_LIPIDTAIL_FC
     11     2    7   -VESICLE_LIPIDTAIL_R  VESICLE_LIPIDTAIL_FC
     12     2    2   -VESICLE_LIPIDTAIL_R  VESICLE_LIPIDTAIL_FC
     12     2    6   -VESICLE_LIPIDTAIL_R  VESICLE_LIPIDTAIL_FC
     12     2    7   -VESICLE_LIPIDTAIL_R  VESICLE_LIPIDTAIL_FC
     13     2    2   -VESICLE_LIPIDTAIL_R  VESICLE_LIPIDTAIL_FC
     13     2    6   -VESICLE_LIPIDTAIL_R  VESICLE_LIPIDTAIL_FC
     13     2    7   -VESICLE_LIPIDTAIL_R  VESICLE_LIPIDTAIL_FC
     14     2    2   -VESICLE_LIPIDTAIL_R  VESICLE_LIPIDTAIL_FC
     14     2    6   -VESICLE_LIPIDTAIL_R  VESICLE_LIPIDTAIL_FC
     14     2    7   -VESICLE_LIPIDTAIL_R  VESICLE_LIPIDTAIL_FC
#endif


;;;;;; Martini lipid topology for di-C16:3-C18:3 PG (DFPG), generated using:
; The Martini lipid itp generator version 0.4  Args are: -o martini_v2.0_DFPG_01.itp -alname DFPG -alhead 'G P' -allink 'G G' -altail 'CDDD CDDD'
; WARNING: Lipids topology was generated following the Martini 2.0 guidelines but this specific lipid type might
;          not have been tested and should therefore be used with care. 
;
; Description:
;   A general model phosphatidylglycerol (PG) lipid corresponding to atomistic e.g. C18:3(6c,9c,12c) dioctadecatrienoyl tails.
; Parameterization:
;   This topology follows the standard Martini 2.0 lipid definitions and building block rules.
; Reference(s): 
;   S.J. Marrink, A.H. de Vries, A.E. Mark. Coarse grained model for semi-quantitative lipid simulations. JPC-B, 108:750-760, 
;   2004. doi:10.1021/jp036508g 
;   S.J. Marrink, H.J. Risselada, S. Yefimov, D.P. Tieleman, A.H. de Vries. The MARTINI force field: coarse grained model for 
;   biomolecular simulations. JPC-B, 111:7812-7824, 2007. doi:10.1021/jp071097f 
;   S. Baoukina, L. Monticelli, H.J. Risselada, S.J. Marrink, D.P. Tieleman. The molecular mechanism of lipid monolayer collapse. 
;   PNAS, 105:10803-10808, 2008. doi:10.1073/pnas.0711563105 
;   T.A. Wassenaar, H.I. Ingolfsson, R.A. Bockmann, D.P. Tieleman, S.J. Marrink. Computational lipidomics with insane: a versatile 
;   tool for generating custom membranes for molecular simulations. JCTC, 150410125128004, 2015. doi:10.1021/acs.jctc.5b00209
; Created: 2015.04.20
;
;@INSANE alhead=G P, allink=G G, altail=CDDD CDDD, alname=DFPG, charge=-1.0
;@RESNTEST DFP==DFPG if: atoms[0]==GL0
;@BEADS GL0 PO4 GL1 GL2 C1A D2A D3A D4A C1B D2B D3B D4B 
;@BONDS GL0-PO4 PO4-GL1 GL1-GL2 GL1-C1A C1A-D2A D2A-D3A D3A-D4A GL2-C1B C1B-D2B D2B-D3B D3B-D4B 
;

[moleculetype]
; molname      nrexcl
  DFPG          1

[atoms]
; id 	type 	resnr 	residu 	atom 	cgnr 	charge
   1 	P4 	 1 	DFPG 	GL0 	 1 	0.0 	
   2 	Qa 	 1 	DFPG 	PO4 	 2 	-1.0 	
   3 	Na 	 1 	DFPG 	GL1 	 3 	0 	
   4 	Na 	 1 	DFPG 	GL2 	 4 	0 	
   5 	C1 	 1 	DFPG 	C1A 	 5 	0 	
   6 	C4 	 1 	DFPG 	D2A 	 6 	0 	
   7 	C4 	 1 	DFPG 	D3A 	 7 	0 	
   8 	C4 	 1 	DFPG 	D4A 	 8 	0 	
   9 	C1 	 1 	DFPG 	C1B 	 9 	0 	
  10 	C4 	 1 	DFPG 	D2B 	10 	0 	
  11 	C4 	 1 	DFPG 	D3B 	11 	0 	
  12 	C4 	 1 	DFPG 	D4B 	12 	0 	

[bonds]
;  i  j 	funct 	length 	force.c.
   1  2 	1 	0.47 	1250 	
   2  3 	1 	0.47 	1250 	
   3  4 	1 	0.37 	1250 	
   3  5 	1 	0.47 	1250 	
   5  6 	1 	0.47 	1250 	
   6  7 	1 	0.47 	1250 	
   7  8 	1 	0.47 	1250 	
   4  9 	1 	0.47 	1250 	
   9 10 	1 	0.47 	1250 	
  10 11 	1 	0.47 	1250 	
  11 12 	1 	0.47 	1250 	

[angles]
;  i  j  k 	funct 	angle 	force.c.
   2  3  4 	2 	120.0 	25.0 	
   2  3  5 	2 	180.0 	25.0 	
   3  5  6 	2 	180.0 	25.0 	
   5  6  7 	2 	100.0 	10.0 	
   6  7  8 	2 	100.0 	10.0 	
   4  9 10 	2 	180.0 	25.0 	
   9 10 11 	2 	100.0 	10.0 	
  10 11 12 	2 	100.0 	10.0 	

 
#ifdef BILAYER_LIPIDHEAD_FC
    [ position_restraints ]
    ;to fix Z postion of head grop in bilayer simulation
      2     1.0      0.0      0.0     BILAYER_LIPIDHEAD_FC
#endif


#ifdef MICELLE_LIPIDHEAD_FC
    [ position_restraints ]
    ;to fix postion of head grop in micelle simulation
      2     1.0      1.0      1.0     MICELLE_LIPIDHEAD_FC
#endif


;keep lipid tails out of a cylinder along X Y Z axis to maintain the waterpore:
#ifdef  VESICLE_LIPIDTAIL_R
    #ifndef VESICLE_LIPIDTAIL_FC
        #define VESICLE_LIPIDTAIL_FC 1000
    #endif
    [ position_restraints ]
      5     2    2   -VESICLE_LIPIDTAIL_R  VESICLE_LIPIDTAIL_FC
      5     2    6   -VESICLE_LIPIDTAIL_R  VESICLE_LIPIDTAIL_FC
      5     2    7   -VESICLE_LIPIDTAIL_R  VESICLE_LIPIDTAIL_FC
      6     2    2   -VESICLE_LIPIDTAIL_R  VESICLE_LIPIDTAIL_FC
      6     2    6   -VESICLE_LIPIDTAIL_R  VESICLE_LIPIDTAIL_FC
      6     2    7   -VESICLE_LIPIDTAIL_R  VESICLE_LIPIDTAIL_FC
      7     2    2   -VESICLE_LIPIDTAIL_R  VESICLE_LIPIDTAIL_FC
      7     2    6   -VESICLE_LIPIDTAIL_R  VESICLE_LIPIDTAIL_FC
      7     2    7   -VESICLE_LIPIDTAIL_R  VESICLE_LIPIDTAIL_FC
      8     2    2   -VESICLE_LIPIDTAIL_R  VESICLE_LIPIDTAIL_FC
      8     2    6   -VESICLE_LIPIDTAIL_R  VESICLE_LIPIDTAIL_FC
      8     2    7   -VESICLE_LIPIDTAIL_R  VESICLE_LIPIDTAIL_FC
      9     2    2   -VESICLE_LIPIDTAIL_R  VESICLE_LIPIDTAIL_FC
      9     2    6   -VESICLE_LIPIDTAIL_R  VESICLE_LIPIDTAIL_FC
      9     2    7   -VESICLE_LIPIDTAIL_R  VESICLE_LIPIDTAIL_FC
     10     2    2   -VESICLE_LIPIDTAIL_R  VESICLE_LIPIDTAIL_FC
     10     2    6   -VESICLE_LIPIDTAIL_R  VESICLE_LIPIDTAIL_FC
     10     2    7   -VESICLE_LIPIDTAIL_R  VESICLE_LIPIDTAIL_FC
     11     2    2   -VESICLE_LIPIDTAIL_R  VESICLE_LIPIDTAIL_FC
     11     2    6   -VESICLE_LIPIDTAIL_R  VESICLE_LIPIDTAIL_FC
     11     2    7   -VESICLE_LIPIDTAIL_R  VESICLE_LIPIDTAIL_FC
     12     2    2   -VESICLE_LIPIDTAIL_R  VESICLE_LIPIDTAIL_FC
     12     2    6   -VESICLE_LIPIDTAIL_R  VESICLE_LIPIDTAIL_FC
     12     2    7   -VESICLE_LIPIDTAIL_R  VESICLE_LIPIDTAIL_FC
#endif


;;;;;; Martini lipid topology for di-C20:1-C22:1 PG (DGPG), generated using:
; The Martini lipid itp generator version 0.4  Args are: -o martini_v2.0_DGPG_01.itp -alname DGPG -alhead 'G P' -allink 'G G' -altail 'CCDCC CCDCC'
; WARNING: Lipids topology was generated following the Martini 2.0 guidelines but this specific lipid type might
;          not have been tested and should therefore be used with care. 
;
; Description:
;   A general model phosphatidylglycerol (PG) lipid corresponding to atomistic e.g. C20:1(11c) di-gondoic acid, 
;   C22:1(13c) dierucoyl tails.
; Parameterization:
;   This topology follows the standard Martini 2.0 lipid definitions and building block rules.
; Reference(s): 
;   S.J. Marrink, A.H. de Vries, A.E. Mark. Coarse grained model for semi-quantitative lipid simulations. JPC-B, 108:750-760, 
;   2004. doi:10.1021/jp036508g 
;   S.J. Marrink, H.J. Risselada, S. Yefimov, D.P. Tieleman, A.H. de Vries. The MARTINI force field: coarse grained model for 
;   biomolecular simulations. JPC-B, 111:7812-7824, 2007. doi:10.1021/jp071097f 
;   S. Baoukina, L. Monticelli, H.J. Risselada, S.J. Marrink, D.P. Tieleman. The molecular mechanism of lipid monolayer collapse. 
;   PNAS, 105:10803-10808, 2008. doi:10.1073/pnas.0711563105 
;   T.A. Wassenaar, H.I. Ingolfsson, R.A. Bockmann, D.P. Tieleman, S.J. Marrink. Computational lipidomics with insane: a versatile 
;   tool for generating custom membranes for molecular simulations. JCTC, 150410125128004, 2015. doi:10.1021/acs.jctc.5b00209
; Created: 2015.04.20
;
;@INSANE alhead=G P, allink=G G, altail=CCDCC CCDCC, alname=DGPG, charge=-1.0
;@RESNTEST DGP==DGPG if: atoms[0]==GL0
;@BEADS GL0 PO4 GL1 GL2 C1A C2A D3A C4A C5A C1B C2B D3B C4B C5B 
;@BONDS GL0-PO4 PO4-GL1 GL1-GL2 GL1-C1A C1A-C2A C2A-D3A D3A-C4A C4A-C5A GL2-C1B C1B-C2B C2B-D3B D3B-C4B C4B-C5B 
;

[moleculetype]
; molname      nrexcl
  DGPG          1

[atoms]
; id 	type 	resnr 	residu 	atom 	cgnr 	charge
   1 	P4 	 1 	DGPG 	GL0 	 1 	0.0 	
   2 	Qa 	 1 	DGPG 	PO4 	 2 	-1.0 	
   3 	Na 	 1 	DGPG 	GL1 	 3 	0 	
   4 	Na 	 1 	DGPG 	GL2 	 4 	0 	
   5 	C1 	 1 	DGPG 	C1A 	 5 	0 	
   6 	C1 	 1 	DGPG 	C2A 	 6 	0 	
   7 	C3 	 1 	DGPG 	D3A 	 7 	0 	
   8 	C1 	 1 	DGPG 	C4A 	 8 	0 	
   9 	C1 	 1 	DGPG 	C5A 	 9 	0 	
  10 	C1 	 1 	DGPG 	C1B 	10 	0 	
  11 	C1 	 1 	DGPG 	C2B 	11 	0 	
  12 	C3 	 1 	DGPG 	D3B 	12 	0 	
  13 	C1 	 1 	DGPG 	C4B 	13 	0 	
  14 	C1 	 1 	DGPG 	C5B 	14 	0 	

[bonds]
;  i  j 	funct 	length 	force.c.
   1  2 	1 	0.47 	1250 	
   2  3 	1 	0.47 	1250 	
   3  4 	1 	0.37 	1250 	
   3  5 	1 	0.47 	1250 	
   5  6 	1 	0.47 	1250 	
   6  7 	1 	0.47 	1250 	
   7  8 	1 	0.47 	1250 	
   8  9 	1 	0.47 	1250 	
   4 10 	1 	0.47 	1250 	
  10 11 	1 	0.47 	1250 	
  11 12 	1 	0.47 	1250 	
  12 13 	1 	0.47 	1250 	
  13 14 	1 	0.47 	1250 	

[angles]
;  i  j  k 	funct 	angle 	force.c.
   2  3  4 	2 	120.0 	25.0 	
   2  3  5 	2 	180.0 	25.0 	
   3  5  6 	2 	180.0 	25.0 	
   5  6  7 	2 	180.0 	25.0 	
   6  7  8 	2 	120.0 	45.0 	
   7  8  9 	2 	180.0 	25.0 	
   4 10 11 	2 	180.0 	25.0 	
  10 11 12 	2 	180.0 	25.0 	
  11 12 13 	2 	120.0 	45.0 	
  12 13 14 	2 	180.0 	25.0 	

 
#ifdef BILAYER_LIPIDHEAD_FC
    [ position_restraints ]
    ;to fix Z postion of head grop in bilayer simulation
      2     1.0      0.0      0.0     BILAYER_LIPIDHEAD_FC
#endif


#ifdef MICELLE_LIPIDHEAD_FC
    [ position_restraints ]
    ;to fix postion of head grop in micelle simulation
      2     1.0      1.0      1.0     MICELLE_LIPIDHEAD_FC
#endif


;keep lipid tails out of a cylinder along X Y Z axis to maintain the waterpore:
#ifdef  VESICLE_LIPIDTAIL_R
    #ifndef VESICLE_LIPIDTAIL_FC
        #define VESICLE_LIPIDTAIL_FC 1000
    #endif
    [ position_restraints ]
      5     2    2   -VESICLE_LIPIDTAIL_R  VESICLE_LIPIDTAIL_FC
      5     2    6   -VESICLE_LIPIDTAIL_R  VESICLE_LIPIDTAIL_FC
      5     2    7   -VESICLE_LIPIDTAIL_R  VESICLE_LIPIDTAIL_FC
      6     2    2   -VESICLE_LIPIDTAIL_R  VESICLE_LIPIDTAIL_FC
      6     2    6   -VESICLE_LIPIDTAIL_R  VESICLE_LIPIDTAIL_FC
      6     2    7   -VESICLE_LIPIDTAIL_R  VESICLE_LIPIDTAIL_FC
      7     2    2   -VESICLE_LIPIDTAIL_R  VESICLE_LIPIDTAIL_FC
      7     2    6   -VESICLE_LIPIDTAIL_R  VESICLE_LIPIDTAIL_FC
      7     2    7   -VESICLE_LIPIDTAIL_R  VESICLE_LIPIDTAIL_FC
      8     2    2   -VESICLE_LIPIDTAIL_R  VESICLE_LIPIDTAIL_FC
      8     2    6   -VESICLE_LIPIDTAIL_R  VESICLE_LIPIDTAIL_FC
      8     2    7   -VESICLE_LIPIDTAIL_R  VESICLE_LIPIDTAIL_FC
      9     2    2   -VESICLE_LIPIDTAIL_R  VESICLE_LIPIDTAIL_FC
      9     2    6   -VESICLE_LIPIDTAIL_R  VESICLE_LIPIDTAIL_FC
      9     2    7   -VESICLE_LIPIDTAIL_R  VESICLE_LIPIDTAIL_FC
     10     2    2   -VESICLE_LIPIDTAIL_R  VESICLE_LIPIDTAIL_FC
     10     2    6   -VESICLE_LIPIDTAIL_R  VESICLE_LIPIDTAIL_FC
     10     2    7   -VESICLE_LIPIDTAIL_R  VESICLE_LIPIDTAIL_FC
     11     2    2   -VESICLE_LIPIDTAIL_R  VESICLE_LIPIDTAIL_FC
     11     2    6   -VESICLE_LIPIDTAIL_R  VESICLE_LIPIDTAIL_FC
     11     2    7   -VESICLE_LIPIDTAIL_R  VESICLE_LIPIDTAIL_FC
     12     2    2   -VESICLE_LIPIDTAIL_R  VESICLE_LIPIDTAIL_FC
     12     2    6   -VESICLE_LIPIDTAIL_R  VESICLE_LIPIDTAIL_FC
     12     2    7   -VESICLE_LIPIDTAIL_R  VESICLE_LIPIDTAIL_FC
     13     2    2   -VESICLE_LIPIDTAIL_R  VESICLE_LIPIDTAIL_FC
     13     2    6   -VESICLE_LIPIDTAIL_R  VESICLE_LIPIDTAIL_FC
     13     2    7   -VESICLE_LIPIDTAIL_R  VESICLE_LIPIDTAIL_FC
     14     2    2   -VESICLE_LIPIDTAIL_R  VESICLE_LIPIDTAIL_FC
     14     2    6   -VESICLE_LIPIDTAIL_R  VESICLE_LIPIDTAIL_FC
     14     2    7   -VESICLE_LIPIDTAIL_R  VESICLE_LIPIDTAIL_FC
#endif


;;;;;; Martini lipid topology for di-C16:2-C18:2 PG (DIPG), generated using:
; The Martini lipid itp generator version 0.4  Args are: -o martini_v2.0_DIPG_01.itp -alname DIPG -alhead 'G P' -allink 'G G' -altail 'CDDC CDDC'
; WARNING: Lipids topology was generated following the Martini 2.0 guidelines but this specific lipid type might
;          not have been tested and should therefore be used with care. 
;
; Description:
;   A general model phosphatidylglycerol (PG) lipid corresponding to atomistic e.g. C18:2(9c,12c) dilinoleoyl (DLPG or DLiPG) tails.
; Parameterization:
;   This topology follows the standard Martini 2.0 lipid definitions and building block rules.
; Reference(s): 
;   S.J. Marrink, A.H. de Vries, A.E. Mark. Coarse grained model for semi-quantitative lipid simulations. JPC-B, 108:750-760, 
;   2004. doi:10.1021/jp036508g 
;   S.J. Marrink, H.J. Risselada, S. Yefimov, D.P. Tieleman, A.H. de Vries. The MARTINI force field: coarse grained model for 
;   biomolecular simulations. JPC-B, 111:7812-7824, 2007. doi:10.1021/jp071097f 
;   S. Baoukina, L. Monticelli, H.J. Risselada, S.J. Marrink, D.P. Tieleman. The molecular mechanism of lipid monolayer collapse. 
;   PNAS, 105:10803-10808, 2008. doi:10.1073/pnas.0711563105 
;   T.A. Wassenaar, H.I. Ingolfsson, R.A. Bockmann, D.P. Tieleman, S.J. Marrink. Computational lipidomics with insane: a versatile 
;   tool for generating custom membranes for molecular simulations. JCTC, 150410125128004, 2015. doi:10.1021/acs.jctc.5b00209
; Created: 2015.04.20
;
;@INSANE alhead=G P, allink=G G, altail=CDDC CDDC, alname=DIPG, charge=-1.0
;@RESNTEST DIP==DIPG if: atoms[0]==GL0
;@BEADS GL0 PO4 GL1 GL2 C1A D2A D3A C4A C1B D2B D3B C4B 
;@BONDS GL0-PO4 PO4-GL1 GL1-GL2 GL1-C1A C1A-D2A D2A-D3A D3A-C4A GL2-C1B C1B-D2B D2B-D3B D3B-C4B 
;

[moleculetype]
; molname      nrexcl
  DIPG          1

[atoms]
; id 	type 	resnr 	residu 	atom 	cgnr 	charge
   1 	P4 	 1 	DIPG 	GL0 	 1 	0.0 	
   2 	Qa 	 1 	DIPG 	PO4 	 2 	-1.0 	
   3 	Na 	 1 	DIPG 	GL1 	 3 	0 	
   4 	Na 	 1 	DIPG 	GL2 	 4 	0 	
   5 	C1 	 1 	DIPG 	C1A 	 5 	0 	
   6 	C4 	 1 	DIPG 	D2A 	 6 	0 	
   7 	C4 	 1 	DIPG 	D3A 	 7 	0 	
   8 	C1 	 1 	DIPG 	C4A 	 8 	0 	
   9 	C1 	 1 	DIPG 	C1B 	 9 	0 	
  10 	C4 	 1 	DIPG 	D2B 	10 	0 	
  11 	C4 	 1 	DIPG 	D3B 	11 	0 	
  12 	C1 	 1 	DIPG 	C4B 	12 	0 	

[bonds]
;  i  j 	funct 	length 	force.c.
   1  2 	1 	0.47 	1250 	
   2  3 	1 	0.47 	1250 	
   3  4 	1 	0.37 	1250 	
   3  5 	1 	0.47 	1250 	
   5  6 	1 	0.47 	1250 	
   6  7 	1 	0.47 	1250 	
   7  8 	1 	0.47 	1250 	
   4  9 	1 	0.47 	1250 	
   9 10 	1 	0.47 	1250 	
  10 11 	1 	0.47 	1250 	
  11 12 	1 	0.47 	1250 	

[angles]
;  i  j  k 	funct 	angle 	force.c.
   2  3  4 	2 	120.0 	25.0 	
   2  3  5 	2 	180.0 	25.0 	
   3  5  6 	2 	180.0 	25.0 	
   5  6  7 	2 	100.0 	10.0 	
   6  7  8 	2 	120.0 	45.0 	
   4  9 10 	2 	180.0 	25.0 	
   9 10 11 	2 	100.0 	10.0 	
  10 11 12 	2 	120.0 	45.0 	

 
#ifdef BILAYER_LIPIDHEAD_FC
    [ position_restraints ]
    ;to fix Z postion of head grop in bilayer simulation
      2     1.0      0.0      0.0     BILAYER_LIPIDHEAD_FC
#endif


#ifdef MICELLE_LIPIDHEAD_FC
    [ position_restraints ]
    ;to fix postion of head grop in micelle simulation
      2     1.0      1.0      1.0     MICELLE_LIPIDHEAD_FC
#endif


;keep lipid tails out of a cylinder along X Y Z axis to maintain the waterpore:
#ifdef  VESICLE_LIPIDTAIL_R
    #ifndef VESICLE_LIPIDTAIL_FC
        #define VESICLE_LIPIDTAIL_FC 1000
    #endif
    [ position_restraints ]
      5     2    2   -VESICLE_LIPIDTAIL_R  VESICLE_LIPIDTAIL_FC
      5     2    6   -VESICLE_LIPIDTAIL_R  VESICLE_LIPIDTAIL_FC
      5     2    7   -VESICLE_LIPIDTAIL_R  VESICLE_LIPIDTAIL_FC
      6     2    2   -VESICLE_LIPIDTAIL_R  VESICLE_LIPIDTAIL_FC
      6     2    6   -VESICLE_LIPIDTAIL_R  VESICLE_LIPIDTAIL_FC
      6     2    7   -VESICLE_LIPIDTAIL_R  VESICLE_LIPIDTAIL_FC
      7     2    2   -VESICLE_LIPIDTAIL_R  VESICLE_LIPIDTAIL_FC
      7     2    6   -VESICLE_LIPIDTAIL_R  VESICLE_LIPIDTAIL_FC
      7     2    7   -VESICLE_LIPIDTAIL_R  VESICLE_LIPIDTAIL_FC
      8     2    2   -VESICLE_LIPIDTAIL_R  VESICLE_LIPIDTAIL_FC
      8     2    6   -VESICLE_LIPIDTAIL_R  VESICLE_LIPIDTAIL_FC
      8     2    7   -VESICLE_LIPIDTAIL_R  VESICLE_LIPIDTAIL_FC
      9     2    2   -VESICLE_LIPIDTAIL_R  VESICLE_LIPIDTAIL_FC
      9     2    6   -VESICLE_LIPIDTAIL_R  VESICLE_LIPIDTAIL_FC
      9     2    7   -VESICLE_LIPIDTAIL_R  VESICLE_LIPIDTAIL_FC
     10     2    2   -VESICLE_LIPIDTAIL_R  VESICLE_LIPIDTAIL_FC
     10     2    6   -VESICLE_LIPIDTAIL_R  VESICLE_LIPIDTAIL_FC
     10     2    7   -VESICLE_LIPIDTAIL_R  VESICLE_LIPIDTAIL_FC
     11     2    2   -VESICLE_LIPIDTAIL_R  VESICLE_LIPIDTAIL_FC
     11     2    6   -VESICLE_LIPIDTAIL_R  VESICLE_LIPIDTAIL_FC
     11     2    7   -VESICLE_LIPIDTAIL_R  VESICLE_LIPIDTAIL_FC
     12     2    2   -VESICLE_LIPIDTAIL_R  VESICLE_LIPIDTAIL_FC
     12     2    6   -VESICLE_LIPIDTAIL_R  VESICLE_LIPIDTAIL_FC
     12     2    7   -VESICLE_LIPIDTAIL_R  VESICLE_LIPIDTAIL_FC
#endif


;;;;;; Martini lipid topology for di-C12:0-C14:0 PG (DLPG), generated using:
; The Martini lipid itp generator version 0.4  Args are: -o martini_v2.0_DLPG_01.itp -alname DLPG -alhead 'G P' -allink 'G G' -altail 'CCC CCC'
; WARNING: Lipids topology was generated following the Martini 2.0 guidelines but this specific lipid type might
;          not have been tested and should therefore be used with care. 
;
; Description:
;   A general model phosphatidylglycerol (PG) lipid corresponding to atomistic C12:0 dilauroyl (DLPG) - 
;   C14:0 dimyristoyl (DMPG) tails.
; Parameterization:
;   This topology follows the standard Martini 2.0 lipid definitions and building block rules.
; Reference(s): 
;   S.J. Marrink, A.H. de Vries, A.E. Mark. Coarse grained model for semi-quantitative lipid simulations. JPC-B, 108:750-760, 
;   2004. doi:10.1021/jp036508g 
;   S.J. Marrink, H.J. Risselada, S. Yefimov, D.P. Tieleman, A.H. de Vries. The MARTINI force field: coarse grained model for 
;   biomolecular simulations. JPC-B, 111:7812-7824, 2007. doi:10.1021/jp071097f 
;   S. Baoukina, L. Monticelli, H.J. Risselada, S.J. Marrink, D.P. Tieleman. The molecular mechanism of lipid monolayer collapse. 
;   PNAS, 105:10803-10808, 2008. doi:10.1073/pnas.0711563105 
;   T.A. Wassenaar, H.I. Ingolfsson, R.A. Bockmann, D.P. Tieleman, S.J. Marrink. Computational lipidomics with insane: a versatile 
;   tool for generating custom membranes for molecular simulations. JCTC, 150410125128004, 2015. doi:10.1021/acs.jctc.5b00209
; Created: 2015.04.20
;
;@INSANE alhead=G P, allink=G G, altail=CCC CCC, alname=DLPG, charge=-1.0
;@RESNTEST DLP==DLPG if: atoms[0]==GL0
;@BEADS GL0 PO4 GL1 GL2 C1A C2A C3A C1B C2B C3B 
;@BONDS GL0-PO4 PO4-GL1 GL1-GL2 GL1-C1A C1A-C2A C2A-C3A GL2-C1B C1B-C2B C2B-C3B 
;

[moleculetype]
; molname      nrexcl
  DLPG          1

[atoms]
; id 	type 	resnr 	residu 	atom 	cgnr 	charge
   1 	P4 	 1 	DLPG 	GL0 	 1 	0.0 	
   2 	Qa 	 1 	DLPG 	PO4 	 2 	-1.0 	
   3 	Na 	 1 	DLPG 	GL1 	 3 	0 	
   4 	Na 	 1 	DLPG 	GL2 	 4 	0 	
   5 	C1 	 1 	DLPG 	C1A 	 5 	0 	
   6 	C1 	 1 	DLPG 	C2A 	 6 	0 	
   7 	C1 	 1 	DLPG 	C3A 	 7 	0 	
   8 	C1 	 1 	DLPG 	C1B 	 8 	0 	
   9 	C1 	 1 	DLPG 	C2B 	 9 	0 	
  10 	C1 	 1 	DLPG 	C3B 	10 	0 	

[bonds]
;  i  j 	funct 	length 	force.c.
   1  2 	1 	0.47 	1250 	
   2  3 	1 	0.47 	1250 	
   3  4 	1 	0.37 	1250 	
   3  5 	1 	0.47 	1250 	
   5  6 	1 	0.47 	1250 	
   6  7 	1 	0.47 	1250 	
   4  8 	1 	0.47 	1250 	
   8  9 	1 	0.47 	1250 	
   9 10 	1 	0.47 	1250 	

[angles]
;  i  j  k 	funct 	angle 	force.c.
   2  3  4 	2 	120.0 	25.0 	
   2  3  5 	2 	180.0 	25.0 	
   3  5  6 	2 	180.0 	25.0 	
   5  6  7 	2 	180.0 	25.0 	
   4  8  9 	2 	180.0 	25.0 	
   8  9 10 	2 	180.0 	25.0 	

 
#ifdef BILAYER_LIPIDHEAD_FC
    [ position_restraints ]
    ;to fix Z postion of head grop in bilayer simulation
      2     1.0      0.0      0.0     BILAYER_LIPIDHEAD_FC
#endif


#ifdef MICELLE_LIPIDHEAD_FC
    [ position_restraints ]
    ;to fix postion of head grop in micelle simulation
      2     1.0      1.0      1.0     MICELLE_LIPIDHEAD_FC
#endif


;keep lipid tails out of a cylinder along X Y Z axis to maintain the waterpore:
#ifdef  VESICLE_LIPIDTAIL_R
    #ifndef VESICLE_LIPIDTAIL_FC
        #define VESICLE_LIPIDTAIL_FC 1000
    #endif
    [ position_restraints ]
      5     2    2   -VESICLE_LIPIDTAIL_R  VESICLE_LIPIDTAIL_FC
      5     2    6   -VESICLE_LIPIDTAIL_R  VESICLE_LIPIDTAIL_FC
      5     2    7   -VESICLE_LIPIDTAIL_R  VESICLE_LIPIDTAIL_FC
      6     2    2   -VESICLE_LIPIDTAIL_R  VESICLE_LIPIDTAIL_FC
      6     2    6   -VESICLE_LIPIDTAIL_R  VESICLE_LIPIDTAIL_FC
      6     2    7   -VESICLE_LIPIDTAIL_R  VESICLE_LIPIDTAIL_FC
      7     2    2   -VESICLE_LIPIDTAIL_R  VESICLE_LIPIDTAIL_FC
      7     2    6   -VESICLE_LIPIDTAIL_R  VESICLE_LIPIDTAIL_FC
      7     2    7   -VESICLE_LIPIDTAIL_R  VESICLE_LIPIDTAIL_FC
      8     2    2   -VESICLE_LIPIDTAIL_R  VESICLE_LIPIDTAIL_FC
      8     2    6   -VESICLE_LIPIDTAIL_R  VESICLE_LIPIDTAIL_FC
      8     2    7   -VESICLE_LIPIDTAIL_R  VESICLE_LIPIDTAIL_FC
      9     2    2   -VESICLE_LIPIDTAIL_R  VESICLE_LIPIDTAIL_FC
      9     2    6   -VESICLE_LIPIDTAIL_R  VESICLE_LIPIDTAIL_FC
      9     2    7   -VESICLE_LIPIDTAIL_R  VESICLE_LIPIDTAIL_FC
     10     2    2   -VESICLE_LIPIDTAIL_R  VESICLE_LIPIDTAIL_FC
     10     2    6   -VESICLE_LIPIDTAIL_R  VESICLE_LIPIDTAIL_FC
     10     2    7   -VESICLE_LIPIDTAIL_R  VESICLE_LIPIDTAIL_FC
#endif


;;;;;; Martini lipid topology for di-C24:1-C26:1 PG (DNPG), generated using:
; The Martini lipid itp generator version 0.4  Args are: -o martini_v2.0_DNPG_01.itp -alname DNPG -alhead 'G P' -allink 'G G' -altail 'CCCDCC CCCDCC'
; WARNING: Lipids topology was generated following the Martini 2.0 guidelines but this specific lipid type might
;          not have been tested and should therefore be used with care. 
;
; Description:
;   A general model phosphatidylglycerol (PG) lipid corresponding to atomistic e.g. C24:1(9c) di-nervonic acid, C26:1(9c) tails.
; Parameterization:
;   This topology follows the standard Martini 2.0 lipid definitions and building block rules.
; Reference(s): 
;   S.J. Marrink, A.H. de Vries, A.E. Mark. Coarse grained model for semi-quantitative lipid simulations. JPC-B, 108:750-760, 
;   2004. doi:10.1021/jp036508g 
;   S.J. Marrink, H.J. Risselada, S. Yefimov, D.P. Tieleman, A.H. de Vries. The MARTINI force field: coarse grained model for 
;   biomolecular simulations. JPC-B, 111:7812-7824, 2007. doi:10.1021/jp071097f 
;   S. Baoukina, L. Monticelli, H.J. Risselada, S.J. Marrink, D.P. Tieleman. The molecular mechanism of lipid monolayer collapse. 
;   PNAS, 105:10803-10808, 2008. doi:10.1073/pnas.0711563105 
;   T.A. Wassenaar, H.I. Ingolfsson, R.A. Bockmann, D.P. Tieleman, S.J. Marrink. Computational lipidomics with insane: a versatile 
;   tool for generating custom membranes for molecular simulations. JCTC, 150410125128004, 2015. doi:10.1021/acs.jctc.5b00209
; Created: 2015.04.20
;
;@INSANE alhead=G P, allink=G G, altail=CCCDCC CCCDCC, alname=DNPG, charge=-1.0
;@RESNTEST DNP==DNPG if: atoms[0]==GL0
;@BEADS GL0 PO4 GL1 GL2 C1A C2A C3A D4A C5A C6A C1B C2B C3B D4B C5B C6B 
;@BONDS GL0-PO4 PO4-GL1 GL1-GL2 GL1-C1A C1A-C2A C2A-C3A C3A-D4A D4A-C5A C5A-C6A GL2-C1B C1B-C2B C2B-C3B C3B-D4B D4B-C5B C5B-C6B 
;

[moleculetype]
; molname      nrexcl
  DNPG          1

[atoms]
; id 	type 	resnr 	residu 	atom 	cgnr 	charge
   1 	P4 	 1 	DNPG 	GL0 	 1 	0.0 	
   2 	Qa 	 1 	DNPG 	PO4 	 2 	-1.0 	
   3 	Na 	 1 	DNPG 	GL1 	 3 	0 	
   4 	Na 	 1 	DNPG 	GL2 	 4 	0 	
   5 	C1 	 1 	DNPG 	C1A 	 5 	0 	
   6 	C1 	 1 	DNPG 	C2A 	 6 	0 	
   7 	C1 	 1 	DNPG 	C3A 	 7 	0 	
   8 	C3 	 1 	DNPG 	D4A 	 8 	0 	
   9 	C1 	 1 	DNPG 	C5A 	 9 	0 	
  10 	C1 	 1 	DNPG 	C6A 	10 	0 	
  11 	C1 	 1 	DNPG 	C1B 	11 	0 	
  12 	C1 	 1 	DNPG 	C2B 	12 	0 	
  13 	C1 	 1 	DNPG 	C3B 	13 	0 	
  14 	C3 	 1 	DNPG 	D4B 	14 	0 	
  15 	C1 	 1 	DNPG 	C5B 	15 	0 	
  16 	C1 	 1 	DNPG 	C6B 	16 	0 	

[bonds]
;  i  j 	funct 	length 	force.c.
   1  2 	1 	0.47 	1250 	
   2  3 	1 	0.47 	1250 	
   3  4 	1 	0.37 	1250 	
   3  5 	1 	0.47 	1250 	
   5  6 	1 	0.47 	1250 	
   6  7 	1 	0.47 	1250 	
   7  8 	1 	0.47 	1250 	
   8  9 	1 	0.47 	1250 	
   9 10 	1 	0.47 	1250 	
   4 11 	1 	0.47 	1250 	
  11 12 	1 	0.47 	1250 	
  12 13 	1 	0.47 	1250 	
  13 14 	1 	0.47 	1250 	
  14 15 	1 	0.47 	1250 	
  15 16 	1 	0.47 	1250 	

[angles]
;  i  j  k 	funct 	angle 	force.c.
   2  3  4 	2 	120.0 	25.0 	
   2  3  5 	2 	180.0 	25.0 	
   3  5  6 	2 	180.0 	25.0 	
   5  6  7 	2 	180.0 	25.0 	
   6  7  8 	2 	180.0 	25.0 	
   7  8  9 	2 	120.0 	45.0 	
   8  9 10 	2 	180.0 	25.0 	
   4 11 12 	2 	180.0 	25.0 	
  11 12 13 	2 	180.0 	25.0 	
  12 13 14 	2 	180.0 	25.0 	
  13 14 15 	2 	120.0 	45.0 	
  14 15 16 	2 	180.0 	25.0 	

 
#ifdef BILAYER_LIPIDHEAD_FC
    [ position_restraints ]
    ;to fix Z postion of head grop in bilayer simulation
      2     1.0      0.0      0.0     BILAYER_LIPIDHEAD_FC
#endif


#ifdef MICELLE_LIPIDHEAD_FC
    [ position_restraints ]
    ;to fix postion of head grop in micelle simulation
      2     1.0      1.0      1.0     MICELLE_LIPIDHEAD_FC
#endif


;keep lipid tails out of a cylinder along X Y Z axis to maintain the waterpore:
#ifdef  VESICLE_LIPIDTAIL_R
    #ifndef VESICLE_LIPIDTAIL_FC
        #define VESICLE_LIPIDTAIL_FC 1000
    #endif
    [ position_restraints ]
      5     2    2   -VESICLE_LIPIDTAIL_R  VESICLE_LIPIDTAIL_FC
      5     2    6   -VESICLE_LIPIDTAIL_R  VESICLE_LIPIDTAIL_FC
      5     2    7   -VESICLE_LIPIDTAIL_R  VESICLE_LIPIDTAIL_FC
      6     2    2   -VESICLE_LIPIDTAIL_R  VESICLE_LIPIDTAIL_FC
      6     2    6   -VESICLE_LIPIDTAIL_R  VESICLE_LIPIDTAIL_FC
      6     2    7   -VESICLE_LIPIDTAIL_R  VESICLE_LIPIDTAIL_FC
      7     2    2   -VESICLE_LIPIDTAIL_R  VESICLE_LIPIDTAIL_FC
      7     2    6   -VESICLE_LIPIDTAIL_R  VESICLE_LIPIDTAIL_FC
      7     2    7   -VESICLE_LIPIDTAIL_R  VESICLE_LIPIDTAIL_FC
      8     2    2   -VESICLE_LIPIDTAIL_R  VESICLE_LIPIDTAIL_FC
      8     2    6   -VESICLE_LIPIDTAIL_R  VESICLE_LIPIDTAIL_FC
      8     2    7   -VESICLE_LIPIDTAIL_R  VESICLE_LIPIDTAIL_FC
      9     2    2   -VESICLE_LIPIDTAIL_R  VESICLE_LIPIDTAIL_FC
      9     2    6   -VESICLE_LIPIDTAIL_R  VESICLE_LIPIDTAIL_FC
      9     2    7   -VESICLE_LIPIDTAIL_R  VESICLE_LIPIDTAIL_FC
     10     2    2   -VESICLE_LIPIDTAIL_R  VESICLE_LIPIDTAIL_FC
     10     2    6   -VESICLE_LIPIDTAIL_R  VESICLE_LIPIDTAIL_FC
     10     2    7   -VESICLE_LIPIDTAIL_R  VESICLE_LIPIDTAIL_FC
     11     2    2   -VESICLE_LIPIDTAIL_R  VESICLE_LIPIDTAIL_FC
     11     2    6   -VESICLE_LIPIDTAIL_R  VESICLE_LIPIDTAIL_FC
     11     2    7   -VESICLE_LIPIDTAIL_R  VESICLE_LIPIDTAIL_FC
     12     2    2   -VESICLE_LIPIDTAIL_R  VESICLE_LIPIDTAIL_FC
     12     2    6   -VESICLE_LIPIDTAIL_R  VESICLE_LIPIDTAIL_FC
     12     2    7   -VESICLE_LIPIDTAIL_R  VESICLE_LIPIDTAIL_FC
     13     2    2   -VESICLE_LIPIDTAIL_R  VESICLE_LIPIDTAIL_FC
     13     2    6   -VESICLE_LIPIDTAIL_R  VESICLE_LIPIDTAIL_FC
     13     2    7   -VESICLE_LIPIDTAIL_R  VESICLE_LIPIDTAIL_FC
     14     2    2   -VESICLE_LIPIDTAIL_R  VESICLE_LIPIDTAIL_FC
     14     2    6   -VESICLE_LIPIDTAIL_R  VESICLE_LIPIDTAIL_FC
     14     2    7   -VESICLE_LIPIDTAIL_R  VESICLE_LIPIDTAIL_FC
     15     2    2   -VESICLE_LIPIDTAIL_R  VESICLE_LIPIDTAIL_FC
     15     2    6   -VESICLE_LIPIDTAIL_R  VESICLE_LIPIDTAIL_FC
     15     2    7   -VESICLE_LIPIDTAIL_R  VESICLE_LIPIDTAIL_FC
     16     2    2   -VESICLE_LIPIDTAIL_R  VESICLE_LIPIDTAIL_FC
     16     2    6   -VESICLE_LIPIDTAIL_R  VESICLE_LIPIDTAIL_FC
     16     2    7   -VESICLE_LIPIDTAIL_R  VESICLE_LIPIDTAIL_FC
#endif


;;;;;; Martini lipid topology for di-C16:1-C18:1 PG (DOPG), generated using:
; The Martini lipid itp generator version 0.4  Args are: -o martini_v2.0_DOPG_01.itp -alname DOPG -alhead 'G P' -allink 'G G' -altail 'CDCC CDCC'
; WARNING: Lipids topology was generated following the Martini 2.0 guidelines but this specific lipid type might
;          not have been tested and should therefore be used with care. 
;
; Description:
;   A general model phosphatidylglycerol (PG) lipid corresponding to atomistic e.g. C16:1(9c), C18:1(9c) dioleoyl (DOPG) tails.
; Parameterization:
;   This topology follows the standard Martini 2.0 lipid definitions and building block rules.
; Reference(s): 
;   S.J. Marrink, A.H. de Vries, A.E. Mark. Coarse grained model for semi-quantitative lipid simulations. JPC-B, 108:750-760, 
;   2004. doi:10.1021/jp036508g 
;   S.J. Marrink, H.J. Risselada, S. Yefimov, D.P. Tieleman, A.H. de Vries. The MARTINI force field: coarse grained model for 
;   biomolecular simulations. JPC-B, 111:7812-7824, 2007. doi:10.1021/jp071097f 
;   S. Baoukina, L. Monticelli, H.J. Risselada, S.J. Marrink, D.P. Tieleman. The molecular mechanism of lipid monolayer collapse. 
;   PNAS, 105:10803-10808, 2008. doi:10.1073/pnas.0711563105 
;   T.A. Wassenaar, H.I. Ingolfsson, R.A. Bockmann, D.P. Tieleman, S.J. Marrink. Computational lipidomics with insane: a versatile 
;   tool for generating custom membranes for molecular simulations. JCTC, 150410125128004, 2015. doi:10.1021/acs.jctc.5b00209
; Created: 2015.04.20
;
;@INSANE alhead=G P, allink=G G, altail=CDCC CDCC, alname=DOPG, charge=-1.0
;@RESNTEST DOP==DOPG if: atoms[0]==GL0
;@BEADS GL0 PO4 GL1 GL2 C1A D2A C3A C4A C1B D2B C3B C4B 
;@BONDS GL0-PO4 PO4-GL1 GL1-GL2 GL1-C1A C1A-D2A D2A-C3A C3A-C4A GL2-C1B C1B-D2B D2B-C3B C3B-C4B 
;

[moleculetype]
; molname      nrexcl
  DOPG          1

[atoms]
; id 	type 	resnr 	residu 	atom 	cgnr 	charge
   1 	P4 	 1 	DOPG 	GL0 	 1 	0.0 	
   2 	Qa 	 1 	DOPG 	PO4 	 2 	-1.0 	
   3 	Na 	 1 	DOPG 	GL1 	 3 	0 	
   4 	Na 	 1 	DOPG 	GL2 	 4 	0 	
   5 	C1 	 1 	DOPG 	C1A 	 5 	0 	
   6 	C3 	 1 	DOPG 	D2A 	 6 	0 	
   7 	C1 	 1 	DOPG 	C3A 	 7 	0 	
   8 	C1 	 1 	DOPG 	C4A 	 8 	0 	
   9 	C1 	 1 	DOPG 	C1B 	 9 	0 	
  10 	C3 	 1 	DOPG 	D2B 	10 	0 	
  11 	C1 	 1 	DOPG 	C3B 	11 	0 	
  12 	C1 	 1 	DOPG 	C4B 	12 	0 	

[bonds]
;  i  j 	funct 	length 	force.c.
   1  2 	1 	0.47 	1250 	
   2  3 	1 	0.47 	1250 	
   3  4 	1 	0.37 	1250 	
   3  5 	1 	0.47 	1250 	
   5  6 	1 	0.47 	1250 	
   6  7 	1 	0.47 	1250 	
   7  8 	1 	0.47 	1250 	
   4  9 	1 	0.47 	1250 	
   9 10 	1 	0.47 	1250 	
  10 11 	1 	0.47 	1250 	
  11 12 	1 	0.47 	1250 	

[angles]
;  i  j  k 	funct 	angle 	force.c.
   2  3  4 	2 	120.0 	25.0 	
   2  3  5 	2 	180.0 	25.0 	
   3  5  6 	2 	180.0 	25.0 	
   5  6  7 	2 	120.0 	45.0 	
   6  7  8 	2 	180.0 	25.0 	
   4  9 10 	2 	180.0 	25.0 	
   9 10 11 	2 	120.0 	45.0 	
  10 11 12 	2 	180.0 	25.0 	

 
#ifdef BILAYER_LIPIDHEAD_FC
    [ position_restraints ]
    ;to fix Z postion of head grop in bilayer simulation
      2     1.0      0.0      0.0     BILAYER_LIPIDHEAD_FC
#endif


#ifdef MICELLE_LIPIDHEAD_FC
    [ position_restraints ]
    ;to fix postion of head grop in micelle simulation
      2     1.0      1.0      1.0     MICELLE_LIPIDHEAD_FC
#endif


;keep lipid tails out of a cylinder along X Y Z axis to maintain the waterpore:
#ifdef  VESICLE_LIPIDTAIL_R
    #ifndef VESICLE_LIPIDTAIL_FC
        #define VESICLE_LIPIDTAIL_FC 1000
    #endif
    [ position_restraints ]
      5     2    2   -VESICLE_LIPIDTAIL_R  VESICLE_LIPIDTAIL_FC
      5     2    6   -VESICLE_LIPIDTAIL_R  VESICLE_LIPIDTAIL_FC
      5     2    7   -VESICLE_LIPIDTAIL_R  VESICLE_LIPIDTAIL_FC
      6     2    2   -VESICLE_LIPIDTAIL_R  VESICLE_LIPIDTAIL_FC
      6     2    6   -VESICLE_LIPIDTAIL_R  VESICLE_LIPIDTAIL_FC
      6     2    7   -VESICLE_LIPIDTAIL_R  VESICLE_LIPIDTAIL_FC
      7     2    2   -VESICLE_LIPIDTAIL_R  VESICLE_LIPIDTAIL_FC
      7     2    6   -VESICLE_LIPIDTAIL_R  VESICLE_LIPIDTAIL_FC
      7     2    7   -VESICLE_LIPIDTAIL_R  VESICLE_LIPIDTAIL_FC
      8     2    2   -VESICLE_LIPIDTAIL_R  VESICLE_LIPIDTAIL_FC
      8     2    6   -VESICLE_LIPIDTAIL_R  VESICLE_LIPIDTAIL_FC
      8     2    7   -VESICLE_LIPIDTAIL_R  VESICLE_LIPIDTAIL_FC
      9     2    2   -VESICLE_LIPIDTAIL_R  VESICLE_LIPIDTAIL_FC
      9     2    6   -VESICLE_LIPIDTAIL_R  VESICLE_LIPIDTAIL_FC
      9     2    7   -VESICLE_LIPIDTAIL_R  VESICLE_LIPIDTAIL_FC
     10     2    2   -VESICLE_LIPIDTAIL_R  VESICLE_LIPIDTAIL_FC
     10     2    6   -VESICLE_LIPIDTAIL_R  VESICLE_LIPIDTAIL_FC
     10     2    7   -VESICLE_LIPIDTAIL_R  VESICLE_LIPIDTAIL_FC
     11     2    2   -VESICLE_LIPIDTAIL_R  VESICLE_LIPIDTAIL_FC
     11     2    6   -VESICLE_LIPIDTAIL_R  VESICLE_LIPIDTAIL_FC
     11     2    7   -VESICLE_LIPIDTAIL_R  VESICLE_LIPIDTAIL_FC
     12     2    2   -VESICLE_LIPIDTAIL_R  VESICLE_LIPIDTAIL_FC
     12     2    6   -VESICLE_LIPIDTAIL_R  VESICLE_LIPIDTAIL_FC
     12     2    7   -VESICLE_LIPIDTAIL_R  VESICLE_LIPIDTAIL_FC
#endif


;;;;;; Martini lipid topology for di-C16:0-C18:0 PG (DPPG), generated using:
; The Martini lipid itp generator version 0.4  Args are: -o martini_v2.0_DPPG_01.itp -alname DPPG -alhead 'G P' -allink 'G G' -altail 'CCCC CCCC'
; WARNING: Lipids topology was generated following the Martini 2.0 guidelines but this specific lipid type might
;          not have been tested and should therefore be used with care. 
;
; Description:
;   A general model phosphatidylglycerol (PG) lipid corresponding to atomistic C16:0 dipalmitoyl (DPPG) - 
;   C18:0 distearoyl (DSPG) tails.
; Parameterization:
;   This topology follows the standard Martini 2.0 lipid definitions and building block rules.
; Reference(s): 
;   S.J. Marrink, A.H. de Vries, A.E. Mark. Coarse grained model for semi-quantitative lipid simulations. JPC-B, 108:750-760, 
;   2004. doi:10.1021/jp036508g 
;   S.J. Marrink, H.J. Risselada, S. Yefimov, D.P. Tieleman, A.H. de Vries. The MARTINI force field: coarse grained model for 
;   biomolecular simulations. JPC-B, 111:7812-7824, 2007. doi:10.1021/jp071097f 
;   S. Baoukina, L. Monticelli, H.J. Risselada, S.J. Marrink, D.P. Tieleman. The molecular mechanism of lipid monolayer collapse. 
;   PNAS, 105:10803-10808, 2008. doi:10.1073/pnas.0711563105 
;   T.A. Wassenaar, H.I. Ingolfsson, R.A. Bockmann, D.P. Tieleman, S.J. Marrink. Computational lipidomics with insane: a versatile 
;   tool for generating custom membranes for molecular simulations. JCTC, 150410125128004, 2015. doi:10.1021/acs.jctc.5b00209
; Created: 2015.04.20
;
;@INSANE alhead=G P, allink=G G, altail=CCCC CCCC, alname=DPPG, charge=-1.0
;@RESNTEST DPP==DPPG if: atoms[0]==GL0
;@BEADS GL0 PO4 GL1 GL2 C1A C2A C3A C4A C1B C2B C3B C4B 
;@BONDS GL0-PO4 PO4-GL1 GL1-GL2 GL1-C1A C1A-C2A C2A-C3A C3A-C4A GL2-C1B C1B-C2B C2B-C3B C3B-C4B 
;

[moleculetype]
; molname      nrexcl
  DPPG          1

[atoms]
; id 	type 	resnr 	residu 	atom 	cgnr 	charge
   1 	P4 	 1 	DPPG 	GL0 	 1 	0.0 	
   2 	Qa 	 1 	DPPG 	PO4 	 2 	-1.0 	
   3 	Na 	 1 	DPPG 	GL1 	 3 	0 	
   4 	Na 	 1 	DPPG 	GL2 	 4 	0 	
   5 	C1 	 1 	DPPG 	C1A 	 5 	0 	
   6 	C1 	 1 	DPPG 	C2A 	 6 	0 	
   7 	C1 	 1 	DPPG 	C3A 	 7 	0 	
   8 	C1 	 1 	DPPG 	C4A 	 8 	0 	
   9 	C1 	 1 	DPPG 	C1B 	 9 	0 	
  10 	C1 	 1 	DPPG 	C2B 	10 	0 	
  11 	C1 	 1 	DPPG 	C3B 	11 	0 	
  12 	C1 	 1 	DPPG 	C4B 	12 	0 	

[bonds]
;  i  j 	funct 	length 	force.c.
   1  2 	1 	0.47 	1250 	
   2  3 	1 	0.47 	1250 	
   3  4 	1 	0.37 	1250 	
   3  5 	1 	0.47 	1250 	
   5  6 	1 	0.47 	1250 	
   6  7 	1 	0.47 	1250 	
   7  8 	1 	0.47 	1250 	
   4  9 	1 	0.47 	1250 	
   9 10 	1 	0.47 	1250 	
  10 11 	1 	0.47 	1250 	
  11 12 	1 	0.47 	1250 	

[angles]
;  i  j  k 	funct 	angle 	force.c.
   2  3  4 	2 	120.0 	25.0 	
   2  3  5 	2 	180.0 	25.0 	
   3  5  6 	2 	180.0 	25.0 	
   5  6  7 	2 	180.0 	25.0 	
   6  7  8 	2 	180.0 	25.0 	
   4  9 10 	2 	180.0 	25.0 	
   9 10 11 	2 	180.0 	25.0 	
  10 11 12 	2 	180.0 	25.0 	

 
#ifdef BILAYER_LIPIDHEAD_FC
    [ position_restraints ]
    ;to fix Z postion of head grop in bilayer simulation
      2     1.0      0.0      0.0     BILAYER_LIPIDHEAD_FC
#endif


#ifdef MICELLE_LIPIDHEAD_FC
    [ position_restraints ]
    ;to fix postion of head grop in micelle simulation
      2     1.0      1.0      1.0     MICELLE_LIPIDHEAD_FC
#endif


;keep lipid tails out of a cylinder along X Y Z axis to maintain the waterpore:
#ifdef  VESICLE_LIPIDTAIL_R
    #ifndef VESICLE_LIPIDTAIL_FC
        #define VESICLE_LIPIDTAIL_FC 1000
    #endif
    [ position_restraints ]
      5     2    2   -VESICLE_LIPIDTAIL_R  VESICLE_LIPIDTAIL_FC
      5     2    6   -VESICLE_LIPIDTAIL_R  VESICLE_LIPIDTAIL_FC
      5     2    7   -VESICLE_LIPIDTAIL_R  VESICLE_LIPIDTAIL_FC
      6     2    2   -VESICLE_LIPIDTAIL_R  VESICLE_LIPIDTAIL_FC
      6     2    6   -VESICLE_LIPIDTAIL_R  VESICLE_LIPIDTAIL_FC
      6     2    7   -VESICLE_LIPIDTAIL_R  VESICLE_LIPIDTAIL_FC
      7     2    2   -VESICLE_LIPIDTAIL_R  VESICLE_LIPIDTAIL_FC
      7     2    6   -VESICLE_LIPIDTAIL_R  VESICLE_LIPIDTAIL_FC
      7     2    7   -VESICLE_LIPIDTAIL_R  VESICLE_LIPIDTAIL_FC
      8     2    2   -VESICLE_LIPIDTAIL_R  VESICLE_LIPIDTAIL_FC
      8     2    6   -VESICLE_LIPIDTAIL_R  VESICLE_LIPIDTAIL_FC
      8     2    7   -VESICLE_LIPIDTAIL_R  VESICLE_LIPIDTAIL_FC
      9     2    2   -VESICLE_LIPIDTAIL_R  VESICLE_LIPIDTAIL_FC
      9     2    6   -VESICLE_LIPIDTAIL_R  VESICLE_LIPIDTAIL_FC
      9     2    7   -VESICLE_LIPIDTAIL_R  VESICLE_LIPIDTAIL_FC
     10     2    2   -VESICLE_LIPIDTAIL_R  VESICLE_LIPIDTAIL_FC
     10     2    6   -VESICLE_LIPIDTAIL_R  VESICLE_LIPIDTAIL_FC
     10     2    7   -VESICLE_LIPIDTAIL_R  VESICLE_LIPIDTAIL_FC
     11     2    2   -VESICLE_LIPIDTAIL_R  VESICLE_LIPIDTAIL_FC
     11     2    6   -VESICLE_LIPIDTAIL_R  VESICLE_LIPIDTAIL_FC
     11     2    7   -VESICLE_LIPIDTAIL_R  VESICLE_LIPIDTAIL_FC
     12     2    2   -VESICLE_LIPIDTAIL_R  VESICLE_LIPIDTAIL_FC
     12     2    6   -VESICLE_LIPIDTAIL_R  VESICLE_LIPIDTAIL_FC
     12     2    7   -VESICLE_LIPIDTAIL_R  VESICLE_LIPIDTAIL_FC
#endif


;;;;;; Martini lipid topology for di-C24:6-C26:6 PG (DRPG), generated using:
; The Martini lipid itp generator version 0.4  Args are: -o martini_v2.0_DRPG_01.itp -alname DRPG -alhead 'G P' -allink 'G G' -altail 'DDDDDD DDDDDD'
; WARNING: Lipids topology was generated following the Martini 2.0 guidelines but this specific lipid type might
;          not have been tested and should therefore be used with care. 
;
; Description:
;   A general model phosphatidylglycerol (PG) lipid corresponding to atomistic e.g. C24:6(6c,9c,12c,15c,18c,21c) nisinic acid tails.
; Parameterization:
;   This topology follows the standard Martini 2.0 lipid definitions and building block rules.
; Reference(s): 
;   S.J. Marrink, A.H. de Vries, A.E. Mark. Coarse grained model for semi-quantitative lipid simulations. JPC-B, 108:750-760, 
;   2004. doi:10.1021/jp036508g 
;   S.J. Marrink, H.J. Risselada, S. Yefimov, D.P. Tieleman, A.H. de Vries. The MARTINI force field: coarse grained model for 
;   biomolecular simulations. JPC-B, 111:7812-7824, 2007. doi:10.1021/jp071097f 
;   S. Baoukina, L. Monticelli, H.J. Risselada, S.J. Marrink, D.P. Tieleman. The molecular mechanism of lipid monolayer collapse. 
;   PNAS, 105:10803-10808, 2008. doi:10.1073/pnas.0711563105 
;   T.A. Wassenaar, H.I. Ingolfsson, R.A. Bockmann, D.P. Tieleman, S.J. Marrink. Computational lipidomics with insane: a versatile 
;   tool for generating custom membranes for molecular simulations. JCTC, 150410125128004, 2015. doi:10.1021/acs.jctc.5b00209
; Created: 2015.04.20
;
;@INSANE alhead=G P, allink=G G, altail=DDDDDD DDDDDD, alname=DRPG, charge=-1.0
;@RESNTEST DRP==DRPG if: atoms[0]==GL0
;@BEADS GL0 PO4 GL1 GL2 D1A D2A D3A D4A D5A D6A D1B D2B D3B D4B D5B D6B 
;@BONDS GL0-PO4 PO4-GL1 GL1-GL2 GL1-D1A D1A-D2A D2A-D3A D3A-D4A D4A-D5A D5A-D6A GL2-D1B D1B-D2B D2B-D3B D3B-D4B D4B-D5B D5B-D6B 
;

[moleculetype]
; molname      nrexcl
  DRPG          1

[atoms]
; id 	type 	resnr 	residu 	atom 	cgnr 	charge
   1 	P4 	 1 	DRPG 	GL0 	 1 	0.0 	
   2 	Qa 	 1 	DRPG 	PO4 	 2 	-1.0 	
   3 	Na 	 1 	DRPG 	GL1 	 3 	0 	
   4 	Na 	 1 	DRPG 	GL2 	 4 	0 	
   5 	C4 	 1 	DRPG 	D1A 	 5 	0 	
   6 	C4 	 1 	DRPG 	D2A 	 6 	0 	
   7 	C4 	 1 	DRPG 	D3A 	 7 	0 	
   8 	C4 	 1 	DRPG 	D4A 	 8 	0 	
   9 	C4 	 1 	DRPG 	D5A 	 9 	0 	
  10 	C4 	 1 	DRPG 	D6A 	10 	0 	
  11 	C4 	 1 	DRPG 	D1B 	11 	0 	
  12 	C4 	 1 	DRPG 	D2B 	12 	0 	
  13 	C4 	 1 	DRPG 	D3B 	13 	0 	
  14 	C4 	 1 	DRPG 	D4B 	14 	0 	
  15 	C4 	 1 	DRPG 	D5B 	15 	0 	
  16 	C4 	 1 	DRPG 	D6B 	16 	0 	

[bonds]
;  i  j 	funct 	length 	force.c.
   1  2 	1 	0.47 	1250 	
   2  3 	1 	0.47 	1250 	
   3  4 	1 	0.37 	1250 	
   3  5 	1 	0.47 	1250 	
   5  6 	1 	0.47 	1250 	
   6  7 	1 	0.47 	1250 	
   7  8 	1 	0.47 	1250 	
   8  9 	1 	0.47 	1250 	
   9 10 	1 	0.47 	1250 	
   4 11 	1 	0.47 	1250 	
  11 12 	1 	0.47 	1250 	
  12 13 	1 	0.47 	1250 	
  13 14 	1 	0.47 	1250 	
  14 15 	1 	0.47 	1250 	
  15 16 	1 	0.47 	1250 	

[angles]
;  i  j  k 	funct 	angle 	force.c.
   2  3  4 	2 	120.0 	25.0 	
   2  3  5 	2 	180.0 	25.0 	
   3  5  6 	2 	100.0 	10.0 	
   5  6  7 	2 	100.0 	10.0 	
   6  7  8 	2 	100.0 	10.0 	
   7  8  9 	2 	100.0 	10.0 	
   8  9 10 	2 	100.0 	10.0 	
   4 11 12 	2 	100.0 	10.0 	
  11 12 13 	2 	100.0 	10.0 	
  12 13 14 	2 	100.0 	10.0 	
  13 14 15 	2 	100.0 	10.0 	
  14 15 16 	2 	100.0 	10.0 	

 
#ifdef BILAYER_LIPIDHEAD_FC
    [ position_restraints ]
    ;to fix Z postion of head grop in bilayer simulation
      2     1.0      0.0      0.0     BILAYER_LIPIDHEAD_FC
#endif


#ifdef MICELLE_LIPIDHEAD_FC
    [ position_restraints ]
[truncated: 754,164 more chars]
