# Supplementary material for: Faster but Not Sweeter: A Model of Escherichia coli Re-level Lipopolysaccharide for Martini 3 and a Martini 2 Version with Accelerated Kinetics
Source: J Chem Theory Comput. 2024 Jul 15;20(15):6890–903. doi: 10.1021/acs.jctc.4c00374 (PMC11325540; doi:10.1021/acs.jctc.4c00374)
Supplement: Supplementary file 1 — ct4c00374_si_001.zip [file ct4c00374_si_001.zip › Supplementary_material/martini_3_ReLPS_param/martini_v3/martini_v3.0.0_sugars_v1.itp]

;;;;; Martini 3 - Database of sugars
;;;;;  
;;;;; File updated on 2021-03-29
;;;;;
;;;;; Version: 3.0.0_v1
;;;;;                                                                                     
;;;;; This collection contains the models included as part of the Martini 3 publication: 
;;;;;   PCT Souza, et al., Nat. Methods, 2021. DOI: 10.1038/s41592-021-01098-3            

;;;; GLUCOSE - MANNOSE - GALACTOSE

[ moleculetype ]
;molname   exclusions
GMY	3

[ atoms ]
1  SP3  1  GMY  SX1   1  0.000
2  SP3  1  GMY  SX2   2  0.000 
3  SP2  1  GMY  SX3   3  0.000

[ constraints ]
; sugar-central bonds
;
 1  2  1  0.385
 2  3  1  0.398
 1  3  1  0.432

;;;; RIBOSE

[ moleculetype ]
;molname   exclusions
RIB	3

[ atoms ]
1  TP1  1  RIB  SX1   1  0.000
2  SP2  1  RIB  SX2   2  0.000 
3  SP3  1  RIB  SX3   3  0.000

[ constraints ]
; sugar-central bonds
;
 1  2  1  0.398
 2  3  1  0.355
 1  3  1  0.345
